# Supplementary material for: Sample-Index Misassignment Impacts Tumour Exome Sequencing
Source: Sci Rep. 2018 Mar 28;8:5307. doi: 10.1038/s41598-018-23563-4 (PMC5871786; doi:10.1038/s41598-018-23563-4)
Supplement: Supplementary file 2 — Supplementary Dataset Number 1 [file 41598_2018_23563_MOESM2_ESM.csv]

SAMPLE_ID	CONPAIR_CONTAMINATION_ESTIMATE_TUMOR	Dataset	Amplification
D_BrAmp_DLBCL_0000	0.135	D_BrAmp_DLBCL	BrAmp
D_BrAmp_DLBCL_0001	0.312	D_BrAmp_DLBCL	BrAmp
D_BrAmp_DLBCL_0002	0.184	D_BrAmp_DLBCL	BrAmp
D_BrAmp_DLBCL_0003	0.234	D_BrAmp_DLBCL	BrAmp
D_BrAmp_DLBCL_0004	0.188	D_BrAmp_DLBCL	BrAmp
A_ExAmp_FL_0000_T01	1.063	A_ExAmp_FL	ExAmp
A_ExAmp_FL_0000_T02	0.953	A_ExAmp_FL	ExAmp
A_ExAmp_FL_0001_T01	0.827	A_ExAmp_FL	ExAmp
A_ExAmp_FL_0001_T02	0.876	A_ExAmp_FL	ExAmp
A_ExAmp_FL_0002_T01	0.748	A_ExAmp_FL	ExAmp
A_ExAmp_FL_0003_T01	1.115	A_ExAmp_FL	ExAmp
A_ExAmp_FL_0003_T02	0.798	A_ExAmp_FL	ExAmp
A_ExAmp_FL_0004_T01	0.452	A_ExAmp_FL	ExAmp
A_ExAmp_FL_0004_T02	0.573	A_ExAmp_FL	ExAmp
A_ExAmp_FL_0004_T03	0.738	A_ExAmp_FL	ExAmp
A_ExAmp_FL_0005_T01	1.353	A_ExAmp_FL	ExAmp
A_ExAmp_FL_0005_T02	0.86	A_ExAmp_FL	ExAmp
A_ExAmp_FL_0006_T01	0.88	A_ExAmp_FL	ExAmp
A_ExAmp_FL_0006_T02	0.917	A_ExAmp_FL	ExAmp
A_ExAmp_FL_0007_T01	0.887	A_ExAmp_FL	ExAmp
A_ExAmp_FL_0007_T02	1.022	A_ExAmp_FL	ExAmp
A_ExAmp_FL_0008_T01	0.835	A_ExAmp_FL	ExAmp
A_ExAmp_FL_0008_T02	0.837	A_ExAmp_FL	ExAmp
A_ExAmp_FL_0009_T01	0.755	A_ExAmp_FL	ExAmp
A_ExAmp_FL_0010_T01	1.004	A_ExAmp_FL	ExAmp
A_ExAmp_FL_0010_T02	0.795	A_ExAmp_FL	ExAmp
A_ExAmp_FL_0011_T01	0.986	A_ExAmp_FL	ExAmp
A_ExAmp_FL_0011_T02	0.964	A_ExAmp_FL	ExAmp
A_ExAmp_FL_0012_T01	1.499	A_ExAmp_FL	ExAmp
A_ExAmp_FL_0012_T02	0.914	A_ExAmp_FL	ExAmp
A_ExAmp_FL_0012_T03	1.038	A_ExAmp_FL	ExAmp
A_ExAmp_FL_0013_T01	1.046	A_ExAmp_FL	ExAmp
A_ExAmp_FL_0013_T02	1.194	A_ExAmp_FL	ExAmp
A_ExAmp_FL_0014_T01	0.734	A_ExAmp_FL	ExAmp
A_ExAmp_FL_0014_T02	0.729	A_ExAmp_FL	ExAmp
A_ExAmp_FL_0014_T03	0.843	A_ExAmp_FL	ExAmp
A_ExAmp_FL_0015_T01	0.775	A_ExAmp_FL	ExAmp
A_ExAmp_FL_0015_T02	0.732	A_ExAmp_FL	ExAmp
A_ExAmp_FL_0015_T03	1.07	A_ExAmp_FL	ExAmp
A_ExAmp_FL_0016_T01	1.498	A_ExAmp_FL	ExAmp
A_ExAmp_FL_0016_T02	0.697	A_ExAmp_FL	ExAmp
A_ExAmp_FL_0017_T01	0.811	A_ExAmp_FL	ExAmp
A_ExAmp_FL_0017_T02	0.79	A_ExAmp_FL	ExAmp
A_ExAmp_FL_0018_T01	0.661	A_ExAmp_FL	ExAmp
A_ExAmp_FL_0018_T02	0.702	A_ExAmp_FL	ExAmp
A_ExAmp_FL_0018_T03	0.759	A_ExAmp_FL	ExAmp
A_ExAmp_FL_0018_T04	0.805	A_ExAmp_FL	ExAmp
A_ExAmp_FL_0019_T01	0.722	A_ExAmp_FL	ExAmp
A_ExAmp_FL_0019_T02	0.832	A_ExAmp_FL	ExAmp
A_ExAmp_FL_0019_T03	0.804	A_ExAmp_FL	ExAmp
A_ExAmp_FL_0020_T01	0.916	A_ExAmp_FL	ExAmp
A_ExAmp_FL_0020_T02	0.941	A_ExAmp_FL	ExAmp
A_ExAmp_FL_0021_T01	1.108	A_ExAmp_FL	ExAmp
A_ExAmp_FL_0021_T02	1.331	A_ExAmp_FL	ExAmp
A_ExAmp_FL_0022_T01	1.147	A_ExAmp_FL	ExAmp
A_ExAmp_FL_0022_T02	0.856	A_ExAmp_FL	ExAmp
A_ExAmp_FL_0023_T01	0.976	A_ExAmp_FL	ExAmp
A_ExAmp_FL_0023_T02	0.956	A_ExAmp_FL	ExAmp
A_ExAmp_FL_0024_T01	0.9	A_ExAmp_FL	ExAmp
A_ExAmp_FL_0025_T01	0.95	A_ExAmp_FL	ExAmp
A_ExAmp_FL_0025_T02	0.854	A_ExAmp_FL	ExAmp
A_ExAmp_FL_0026_T01	0.987	A_ExAmp_FL	ExAmp
A_ExAmp_FL_0026_T02	0.813	A_ExAmp_FL	ExAmp
A_ExAmp_FL_0026_T03	0.926	A_ExAmp_FL	ExAmp
A_ExAmp_FL_0027_T01	1.244	A_ExAmp_FL	ExAmp
A_ExAmp_FL_0027_T02	1.154	A_ExAmp_FL	ExAmp
A_ExAmp_FL_0027_T03	0.754	A_ExAmp_FL	ExAmp
A_ExAmp_FL_0028_T01	0.876	A_ExAmp_FL	ExAmp
A_ExAmp_FL_0028_T02	0.714	A_ExAmp_FL	ExAmp
A_ExAmp_FL_0028_T03	1.082	A_ExAmp_FL	ExAmp
A_ExAmp_FL_0028_T04	0.934	A_ExAmp_FL	ExAmp
A_ExAmp_FL_0029_T01	0.614	A_ExAmp_FL	ExAmp
A_ExAmp_FL_0029_T02	0.794	A_ExAmp_FL	ExAmp
A_ExAmp_FL_0029_T03	0.764	A_ExAmp_FL	ExAmp
A_ExAmp_FL_0030_T01	0.805	A_ExAmp_FL	ExAmp
A_ExAmp_FL_0030_T02	0.84	A_ExAmp_FL	ExAmp
A_ExAmp_FL_0031_T01	1.019	A_ExAmp_FL	ExAmp
A_ExAmp_FL_0031_T02	0.984	A_ExAmp_FL	ExAmp
A_ExAmp_FL_0032_T01	1.327	A_ExAmp_FL	ExAmp
A_ExAmp_FL_0032_T02	0.821	A_ExAmp_FL	ExAmp
A_ExAmp_FL_0033_T01	1.589	A_ExAmp_FL	ExAmp
A_ExAmp_FL_0033_T02	0.737	A_ExAmp_FL	ExAmp
A_ExAmp_FL_0034_T01	0.934	A_ExAmp_FL	ExAmp
A_ExAmp_FL_0035_T01	0.856	A_ExAmp_FL	ExAmp
A_ExAmp_FL_0035_T02	0.747	A_ExAmp_FL	ExAmp
A_ExAmp_FL_0036_T01	0.867	A_ExAmp_FL	ExAmp
D_BrAmp_DLBCL_0005	0.301	D_BrAmp_DLBCL	BrAmp
D_BrAmp_DLBCL_0006	0.194	D_BrAmp_DLBCL	BrAmp
D_BrAmp_DLBCL_0007	0.214	D_BrAmp_DLBCL	BrAmp
D_BrAmp_DLBCL_0008	0.614	D_BrAmp_DLBCL	BrAmp
D_BrAmp_DLBCL_0009	0.202	D_BrAmp_DLBCL	BrAmp
D_BrAmp_DLBCL_0010	0.198	D_BrAmp_DLBCL	BrAmp
D_BrAmp_DLBCL_0011	0.189	D_BrAmp_DLBCL	BrAmp
D_BrAmp_DLBCL_0012	0.92	D_BrAmp_DLBCL	BrAmp
D_BrAmp_DLBCL_0013	0.26	D_BrAmp_DLBCL	BrAmp
D_BrAmp_DLBCL_0014	0.199	D_BrAmp_DLBCL	BrAmp
D_BrAmp_DLBCL_0015	0.352	D_BrAmp_DLBCL	BrAmp
D_BrAmp_DLBCL_0016	0.453	D_BrAmp_DLBCL	BrAmp
B_ExAmp_SARC_0000_T1	1.194	B_ExAmp_SARC	ExAmp
C_BrAmp_SARC_0000_T1	0.059	C_BrAmp_SARC	BrAmp
C_BrAmp_SARC_0001_T1	0.059	C_BrAmp_SARC	BrAmp
C_BrAmp_SARC_0002_T1	0.115	C_BrAmp_SARC	BrAmp
B_ExAmp_SARC_0001_T1	0.568	B_ExAmp_SARC	ExAmp
C_BrAmp_SARC_0003_T1	0.05	C_BrAmp_SARC	BrAmp
B_ExAmp_SARC_0002_T2	1.139	B_ExAmp_SARC	ExAmp
C_BrAmp_SARC_0004_T1	0.078	C_BrAmp_SARC	BrAmp
C_BrAmp_SARC_0005_T1	0.091	C_BrAmp_SARC	BrAmp
C_BrAmp_SARC_0006_T1	0.159	C_BrAmp_SARC	BrAmp
B_ExAmp_SARC_0003_T5	0.715	B_ExAmp_SARC	ExAmp
B_ExAmp_SARC_0004_O5	0.706	B_ExAmp_SARC	ExAmp
C_BrAmp_SARC_0007_T1	0.07	C_BrAmp_SARC	BrAmp
C_BrAmp_SARC_0008_T1	0.069	C_BrAmp_SARC	BrAmp
C_BrAmp_SARC_0009_T1	0.065	C_BrAmp_SARC	BrAmp
C_BrAmp_SARC_0010_T1	0.08	C_BrAmp_SARC	BrAmp
C_BrAmp_SARC_0011_T1	0.06	C_BrAmp_SARC	BrAmp
C_BrAmp_SARC_0012_T1	0.06	C_BrAmp_SARC	BrAmp
C_BrAmp_SARC_0013_T1	0.097	C_BrAmp_SARC	BrAmp
C_BrAmp_SARC_0013_T5	0.065	C_BrAmp_SARC	BrAmp
C_BrAmp_SARC_0014_T1	0.077	C_BrAmp_SARC	BrAmp
B_ExAmp_SARC_0005_T2	0.714	B_ExAmp_SARC	ExAmp
B_ExAmp_SARC_0006_T1	1.076	B_ExAmp_SARC	ExAmp
C_BrAmp_SARC_0015_T1	0.072	C_BrAmp_SARC	BrAmp
B_ExAmp_SARC_0007_T1	1.076	B_ExAmp_SARC	ExAmp
C_BrAmp_SARC_0016_T1	0.057	C_BrAmp_SARC	BrAmp
C_BrAmp_SARC_0017_T1	0.149	C_BrAmp_SARC	BrAmp
B_ExAmp_SARC_0008_T1	1.38	B_ExAmp_SARC	ExAmp
C_BrAmp_SARC_0018_T1	0.052	C_BrAmp_SARC	BrAmp
C_BrAmp_SARC_0019_T1	0.067	C_BrAmp_SARC	BrAmp
C_BrAmp_SARC_0020_T1	0.182	C_BrAmp_SARC	BrAmp
B_ExAmp_SARC_0009_T1	0.789	B_ExAmp_SARC	ExAmp
B_ExAmp_SARC_0010_T2	1.214	B_ExAmp_SARC	ExAmp
C_BrAmp_SARC_0021_T1	0.102	C_BrAmp_SARC	BrAmp
B_ExAmp_SARC_0011_T1	0.878	B_ExAmp_SARC	ExAmp
C_BrAmp_SARC_0022_T1	0.179	C_BrAmp_SARC	BrAmp
C_BrAmp_SARC_0023_T1	0.069	C_BrAmp_SARC	BrAmp
C_BrAmp_SARC_0024_T1	0.083	C_BrAmp_SARC	BrAmp
B_ExAmp_SARC_0012_T1	0.852	B_ExAmp_SARC	ExAmp
B_ExAmp_SARC_0013_T1	0.697	B_ExAmp_SARC	ExAmp
C_BrAmp_SARC_0025_T1	0.107	C_BrAmp_SARC	BrAmp
B_ExAmp_SARC_0014_T1	0.672	B_ExAmp_SARC	ExAmp
B_ExAmp_SARC_0015_T2	0.628	B_ExAmp_SARC	ExAmp
C_BrAmp_SARC_0026_T1	0.107	C_BrAmp_SARC	BrAmp
B_ExAmp_SARC_0016_T1	0.909	B_ExAmp_SARC	ExAmp
C_BrAmp_SARC_0027_T1	0.059	C_BrAmp_SARC	BrAmp
B_ExAmp_SARC_0017_T1	0.558	B_ExAmp_SARC	ExAmp
B_ExAmp_SARC_0018_T1	0.819	B_ExAmp_SARC	ExAmp
B_ExAmp_SARC_0019_T1	0.807	B_ExAmp_SARC	ExAmp
B_ExAmp_SARC_0020_T1	0.937	B_ExAmp_SARC	ExAmp
C_BrAmp_SARC_0028_T1	0.055	C_BrAmp_SARC	BrAmp
C_BrAmp_SARC_0029_T1	0.048	C_BrAmp_SARC	BrAmp
B_ExAmp_SARC_0021_T1	1.23	B_ExAmp_SARC	ExAmp
B_ExAmp_SARC_0022_T1	0.87	B_ExAmp_SARC	ExAmp
B_ExAmp_SARC_0023_T1	0.827	B_ExAmp_SARC	ExAmp
B_ExAmp_SARC_0024_T1	0.765	B_ExAmp_SARC	ExAmp
B_ExAmp_SARC_0025_T1	0.76	B_ExAmp_SARC	ExAmp
B_ExAmp_SARC_0026_T1	0.912	B_ExAmp_SARC	ExAmp
B_ExAmp_SARC_0027_T1	0.711	B_ExAmp_SARC	ExAmp
B_ExAmp_SARC_0028_T1	0.628	B_ExAmp_SARC	ExAmp
B_ExAmp_SARC_0029_T1	0.634	B_ExAmp_SARC	ExAmp
B_ExAmp_SARC_0030_T1	1.051	B_ExAmp_SARC	ExAmp
B_ExAmp_SARC_0031_T1	0.868	B_ExAmp_SARC	ExAmp
B_ExAmp_SARC_0032_T1	0.778	B_ExAmp_SARC	ExAmp
B_ExAmp_SARC_0033_T1	1.446	B_ExAmp_SARC	ExAmp
B_ExAmp_SARC_0034_T1	0.772	B_ExAmp_SARC	ExAmp
B_ExAmp_SARC_0035_T1	0.731	B_ExAmp_SARC	ExAmp
B_ExAmp_SARC_0036_T1	0.861	B_ExAmp_SARC	ExAmp
B_ExAmp_SARC_0037_T1	0.602	B_ExAmp_SARC	ExAmp
B_ExAmp_SARC_0038_T1	0.673	B_ExAmp_SARC	ExAmp
B_ExAmp_SARC_0039_T1	1.008	B_ExAmp_SARC	ExAmp
B_ExAmp_SARC_0040_T1	0.674	B_ExAmp_SARC	ExAmp
B_ExAmp_SARC_0041_T1	0.691	B_ExAmp_SARC	ExAmp
B_ExAmp_SARC_0042_T1	0.772	B_ExAmp_SARC	ExAmp
B_ExAmp_SARC_0043_T1	0.692	B_ExAmp_SARC	ExAmp
B_ExAmp_SARC_0044_T1	0.685	B_ExAmp_SARC	ExAmp
B_ExAmp_SARC_0045_T1	1.012	B_ExAmp_SARC	ExAmp
B_ExAmp_SARC_0046_T1	0.702	B_ExAmp_SARC	ExAmp
B_ExAmp_SARC_0047_T1	0.719	B_ExAmp_SARC	ExAmp
B_ExAmp_SARC_0048_T1	0.628	B_ExAmp_SARC	ExAmp
B_ExAmp_SARC_0049_T1	0.78	B_ExAmp_SARC	ExAmp
B_ExAmp_SARC_0050_T1	0.866	B_ExAmp_SARC	ExAmp
B_ExAmp_SARC_0051_T1	1.268	B_ExAmp_SARC	ExAmp
B_ExAmp_SARC_0052_T1	0.769	B_ExAmp_SARC	ExAmp
B_ExAmp_SARC_0053_T1	0.839	B_ExAmp_SARC	ExAmp
B_ExAmp_SARC_0054_T1	0.986	B_ExAmp_SARC	ExAmp
B_ExAmp_SARC_0055_T1	0.819	B_ExAmp_SARC	ExAmp
B_ExAmp_SARC_0056_T1	0.9	B_ExAmp_SARC	ExAmp
B_ExAmp_SARC_0057_T1	1.0	B_ExAmp_SARC	ExAmp
B_ExAmp_SARC_0058_T1	0.649	B_ExAmp_SARC	ExAmp
B_ExAmp_SARC_0059_T1	0.728	B_ExAmp_SARC	ExAmp
B_ExAmp_SARC_0060_T1	0.523	B_ExAmp_SARC	ExAmp
B_ExAmp_SARC_0061_T1	1.267	B_ExAmp_SARC	ExAmp
B_ExAmp_SARC_0062_T1	1.757	B_ExAmp_SARC	ExAmp
B_ExAmp_SARC_0063_T1	1.1	B_ExAmp_SARC	ExAmp
B_ExAmp_SARC_0064_T1	0.742	B_ExAmp_SARC	ExAmp
B_ExAmp_SARC_0065_T1	0.602	B_ExAmp_SARC	ExAmp
B_ExAmp_SARC_0066_T1	0.746	B_ExAmp_SARC	ExAmp
B_ExAmp_SARC_0067_T1	1.086	B_ExAmp_SARC	ExAmp
B_ExAmp_SARC_0068_T1	0.739	B_ExAmp_SARC	ExAmp
B_ExAmp_SARC_0069_T1	1.069	B_ExAmp_SARC	ExAmp
B_ExAmp_SARC_0070_T1	1.098	B_ExAmp_SARC	ExAmp
B_ExAmp_SARC_0071_T1	0.671	B_ExAmp_SARC	ExAmp
B_ExAmp_SARC_0072_T1	0.583	B_ExAmp_SARC	ExAmp
B_ExAmp_SARC_0073_T1	0.741	B_ExAmp_SARC	ExAmp
B_ExAmp_SARC_0074_T1	0.543	B_ExAmp_SARC	ExAmp
B_ExAmp_SARC_0075_T1	0.933	B_ExAmp_SARC	ExAmp
B_ExAmp_SARC_0076_T1	0.88	B_ExAmp_SARC	ExAmp
D_BrAmp_DLBCL_0017_1	0.24	D_BrAmp_DLBCL	BrAmp
D_BrAmp_DLBCL_0017_2	0.195	D_BrAmp_DLBCL	BrAmp
D_BrAmp_DLBCL_0018_1	0.164	D_BrAmp_DLBCL	BrAmp
D_BrAmp_DLBCL_0018_2	0.202	D_BrAmp_DLBCL	BrAmp
D_BrAmp_DLBCL_0019_1	0.193	D_BrAmp_DLBCL	BrAmp
D_BrAmp_DLBCL_0019_2	0.187	D_BrAmp_DLBCL	BrAmp
D_BrAmp_DLBCL_0020_1	0.193	D_BrAmp_DLBCL	BrAmp
D_BrAmp_DLBCL_0021_1	0.241	D_BrAmp_DLBCL	BrAmp
D_BrAmp_DLBCL_0021_2	0.39	D_BrAmp_DLBCL	BrAmp
D_BrAmp_DLBCL_0022_1	0.33	D_BrAmp_DLBCL	BrAmp
D_BrAmp_DLBCL_0023_1	0.265	D_BrAmp_DLBCL	BrAmp
D_BrAmp_DLBCL_0024_1	0.2	D_BrAmp_DLBCL	BrAmp
D_BrAmp_DLBCL_0024_2	0.336	D_BrAmp_DLBCL	BrAmp
D_BrAmp_DLBCL_0025_1	0.236	D_BrAmp_DLBCL	BrAmp
D_BrAmp_DLBCL_0025_2	0.351	D_BrAmp_DLBCL	BrAmp
D_BrAmp_DLBCL_0026_1	0.274	D_BrAmp_DLBCL	BrAmp
D_BrAmp_DLBCL_0026_2	0.279	D_BrAmp_DLBCL	BrAmp
D_BrAmp_DLBCL_0027_1	0.25	D_BrAmp_DLBCL	BrAmp
D_BrAmp_DLBCL_0027_2	0.395	D_BrAmp_DLBCL	BrAmp
D_BrAmp_DLBCL_0028	0.192	D_BrAmp_DLBCL	BrAmp
D_BrAmp_DLBCL_0029	0.264	D_BrAmp_DLBCL	BrAmp
D_BrAmp_DLBCL_0030	0.398	D_BrAmp_DLBCL	BrAmp
D_BrAmp_DLBCL_0031	0.185	D_BrAmp_DLBCL	BrAmp
D_BrAmp_DLBCL_0032	0.104	D_BrAmp_DLBCL	BrAmp
D_BrAmp_DLBCL_0033	0.21	D_BrAmp_DLBCL	BrAmp
