# Supplementary material for: Sample-Index Misassignment Impacts Tumour Exome Sequencing
Source: Sci Rep. 2018 Mar 28;8:5307. doi: 10.1038/s41598-018-23563-4 (PMC5871786; doi:10.1038/s41598-018-23563-4)
Supplement: Supplementary file 3 — Supplementary Dataset Number 2 [file 41598_2018_23563_MOESM3_ESM.csv]

VARIANT_COUNT	SAMPLE_ID	CONPAIR_CONTAMINATION_ESTIMATE_TUMOR	VARIANT_CLASS	Dataset	Amplification	POOL_SIZE
18	A_ExAmp_FL_0028_T03	1.082	SCV	A_ExAmp_FL	ExAmp	12
4	A_ExAmp_FL_0028_T02	0.714	SCV	A_ExAmp_FL	ExAmp	12
5	A_ExAmp_FL_0028_T01	0.876	SCV	A_ExAmp_FL	ExAmp	12
0	C_BrAmp_SARC_0006_T1	0.159	SCV	C_BrAmp_SARC	BrAmp	28
0	C_BrAmp_SARC_0017_T1	0.149	SCV	C_BrAmp_SARC	BrAmp	5
14	A_ExAmp_FL_0028_T04	0.934	SCV	A_ExAmp_FL	ExAmp	12
1	D_BrAmp_DLBCL_0017_1	0.24	SCV	D_BrAmp_DLBCL	BrAmp	12
1	B_ExAmp_SARC_0035_T1	0.731	SCV	B_ExAmp_SARC	ExAmp	12
23	B_ExAmp_SARC_0063_T1	1.1	SCV	B_ExAmp_SARC	ExAmp	12
1	B_ExAmp_SARC_0055_T1	0.819	SCV	B_ExAmp_SARC	ExAmp	12
0	C_BrAmp_SARC_0002_T1	0.115	SCV	C_BrAmp_SARC	BrAmp	5
4	B_ExAmp_SARC_0057_T1	1.0	SCV	B_ExAmp_SARC	ExAmp	12
7	A_ExAmp_FL_0032_T02	0.821	SCV	A_ExAmp_FL	ExAmp	12
0	D_BrAmp_DLBCL_0031	0.185	SCV	D_BrAmp_DLBCL	BrAmp	12
46	A_ExAmp_FL_0032_T01	1.327	SCV	A_ExAmp_FL	ExAmp	12
3	B_ExAmp_SARC_0018_T1	0.819	SCV	B_ExAmp_SARC	ExAmp	12
0	C_BrAmp_SARC_0023_T1	0.069	SCV	C_BrAmp_SARC	BrAmp	28
0	D_BrAmp_DLBCL_0015	0.352	SCV	D_BrAmp_DLBCL	BrAmp	12
2	D_BrAmp_DLBCL_0014	0.199	SCV	D_BrAmp_DLBCL	BrAmp	12
0	D_BrAmp_DLBCL_0016	0.453	SCV	D_BrAmp_DLBCL	BrAmp	12
2	D_BrAmp_DLBCL_0011	0.189	SCV	D_BrAmp_DLBCL	BrAmp	12
1	D_BrAmp_DLBCL_0010	0.198	SCV	D_BrAmp_DLBCL	BrAmp	12
0	D_BrAmp_DLBCL_0013	0.26	SCV	D_BrAmp_DLBCL	BrAmp	12
17	D_BrAmp_DLBCL_0012	0.92	SCV	D_BrAmp_DLBCL	BrAmp	12
0	C_BrAmp_SARC_0025_T1	0.107	SCV	C_BrAmp_SARC	BrAmp	5
1	C_BrAmp_SARC_0020_T1	0.182	SCV	C_BrAmp_SARC	BrAmp	28
2	B_ExAmp_SARC_0075_T1	0.933	SCV	B_ExAmp_SARC	ExAmp	12
2	B_ExAmp_SARC_0028_T1	0.628	SCV	B_ExAmp_SARC	ExAmp	12
5	A_ExAmp_FL_0001_T01	0.827	SCV	A_ExAmp_FL	ExAmp	12
6	A_ExAmp_FL_0001_T02	0.876	SCV	A_ExAmp_FL	ExAmp	12
1	B_ExAmp_SARC_0014_T1	0.672	SCV	B_ExAmp_SARC	ExAmp	12
5	B_ExAmp_SARC_0068_T1	0.739	SCV	B_ExAmp_SARC	ExAmp	12
7	A_ExAmp_FL_0024_T01	0.9	SCV	A_ExAmp_FL	ExAmp	12
23	B_ExAmp_SARC_0010_T2	1.214	SCV	B_ExAmp_SARC	ExAmp	12
6	A_ExAmp_FL_0011_T02	0.964	SCV	A_ExAmp_FL	ExAmp	12
8	A_ExAmp_FL_0011_T01	0.986	SCV	A_ExAmp_FL	ExAmp	12
1	C_BrAmp_SARC_0019_T1	0.067	SCV	C_BrAmp_SARC	BrAmp	28
6	A_ExAmp_FL_0035_T01	0.856	SCV	A_ExAmp_FL	ExAmp	12
0	C_BrAmp_SARC_0022_T1	0.179	SCV	C_BrAmp_SARC	BrAmp	28
0	C_BrAmp_SARC_0001_T1	0.059	SCV	C_BrAmp_SARC	BrAmp	28
4	A_ExAmp_FL_0035_T02	0.747	SCV	A_ExAmp_FL	ExAmp	12
0	D_BrAmp_DLBCL_0019_2	0.187	SCV	D_BrAmp_DLBCL	BrAmp	12
0	D_BrAmp_DLBCL_0019_1	0.193	SCV	D_BrAmp_DLBCL	BrAmp	12
1	B_ExAmp_SARC_0043_T1	0.692	SCV	B_ExAmp_SARC	ExAmp	12
1	B_ExAmp_SARC_0040_T1	0.674	SCV	B_ExAmp_SARC	ExAmp	12
1	C_BrAmp_SARC_0011_T1	0.06	SCV	C_BrAmp_SARC	BrAmp	28
7	A_ExAmp_FL_0008_T01	0.835	SCV	A_ExAmp_FL	ExAmp	12
2	A_ExAmp_FL_0008_T02	0.837	SCV	A_ExAmp_FL	ExAmp	12
12	B_ExAmp_SARC_0076_T1	0.88	SCV	B_ExAmp_SARC	ExAmp	11
0	D_BrAmp_DLBCL_0029	0.264	SCV	D_BrAmp_DLBCL	BrAmp	12
2	B_ExAmp_SARC_0019_T1	0.807	SCV	B_ExAmp_SARC	ExAmp	12
1	C_BrAmp_SARC_0018_T1	0.052	SCV	C_BrAmp_SARC	BrAmp	28
37	B_ExAmp_SARC_0008_T1	1.38	SCV	B_ExAmp_SARC	ExAmp	12
0	C_BrAmp_SARC_0005_T1	0.091	SCV	C_BrAmp_SARC	BrAmp	28
19	B_ExAmp_SARC_0000_T1	1.194	SCV	B_ExAmp_SARC	ExAmp	12
2	A_ExAmp_FL_0010_T02	0.795	SCV	A_ExAmp_FL	ExAmp	12
5	A_ExAmp_FL_0010_T01	1.004	SCV	A_ExAmp_FL	ExAmp	12
3	A_ExAmp_FL_0034_T01	0.934	SCV	A_ExAmp_FL	ExAmp	12
13	A_ExAmp_FL_0031_T01	1.019	SCV	A_ExAmp_FL	ExAmp	12
1	D_BrAmp_DLBCL_0017_2	0.195	SCV	D_BrAmp_DLBCL	BrAmp	12
4	A_ExAmp_FL_0031_T02	0.984	SCV	A_ExAmp_FL	ExAmp	12
12	B_ExAmp_SARC_0069_T1	1.069	SCV	B_ExAmp_SARC	ExAmp	10
1	C_BrAmp_SARC_0012_T1	0.06	SCV	C_BrAmp_SARC	BrAmp	28
0	C_BrAmp_SARC_0029_T1	0.048	SCV	C_BrAmp_SARC	BrAmp	28
0	D_BrAmp_DLBCL_0025_1	0.236	SCV	D_BrAmp_DLBCL	BrAmp	12
17	A_ExAmp_FL_0015_T03	1.07	SCV	A_ExAmp_FL	ExAmp	12
3	A_ExAmp_FL_0015_T02	0.732	SCV	A_ExAmp_FL	ExAmp	12
6	A_ExAmp_FL_0015_T01	0.775	SCV	A_ExAmp_FL	ExAmp	12
3	B_ExAmp_SARC_0005_T2	0.714	SCV	B_ExAmp_SARC	ExAmp	12
3	A_ExAmp_FL_0009_T01	0.755	SCV	A_ExAmp_FL	ExAmp	12
9	B_ExAmp_SARC_0045_T1	1.012	SCV	B_ExAmp_SARC	ExAmp	12
0	C_BrAmp_SARC_0028_T1	0.055	SCV	C_BrAmp_SARC	BrAmp	28
112	B_ExAmp_SARC_0062_T1	1.757	SCV	B_ExAmp_SARC	ExAmp	10
0	C_BrAmp_SARC_0014_T1	0.077	SCV	C_BrAmp_SARC	BrAmp	28
15	B_ExAmp_SARC_0007_T1	1.076	SCV	B_ExAmp_SARC	ExAmp	12
2	B_ExAmp_SARC_0049_T1	0.78	SCV	B_ExAmp_SARC	ExAmp	12
1	D_BrAmp_DLBCL_0027_1	0.25	SCV	D_BrAmp_DLBCL	BrAmp	12
0	D_BrAmp_DLBCL_0027_2	0.395	SCV	D_BrAmp_DLBCL	BrAmp	12
0	C_BrAmp_SARC_0008_T1	0.069	SCV	C_BrAmp_SARC	BrAmp	28
1	B_ExAmp_SARC_0058_T1	0.649	SCV	B_ExAmp_SARC	ExAmp	12
3	B_ExAmp_SARC_0012_T1	0.852	SCV	B_ExAmp_SARC	ExAmp	12
0	B_ExAmp_SARC_0074_T1	0.543	SCV	B_ExAmp_SARC	ExAmp	12
7	B_ExAmp_SARC_0020_T1	0.937	SCV	B_ExAmp_SARC	ExAmp	12
0	C_BrAmp_SARC_0015_T1	0.072	SCV	C_BrAmp_SARC	BrAmp	28
1	D_BrAmp_DLBCL_0033	0.21	SCV	D_BrAmp_DLBCL	BrAmp	12
0	D_BrAmp_DLBCL_0032	0.104	SCV	D_BrAmp_DLBCL	BrAmp	12
0	C_BrAmp_SARC_0003_T1	0.05	SCV	C_BrAmp_SARC	BrAmp	28
0	D_BrAmp_DLBCL_0030	0.398	SCV	D_BrAmp_DLBCL	BrAmp	12
6	A_ExAmp_FL_0003_T02	0.798	SCV	A_ExAmp_FL	ExAmp	12
2	B_ExAmp_SARC_0050_T1	0.866	SCV	B_ExAmp_SARC	ExAmp	12
4	B_ExAmp_SARC_0056_T1	0.9	SCV	B_ExAmp_SARC	ExAmp	12
11	A_ExAmp_FL_0003_T01	1.115	SCV	A_ExAmp_FL	ExAmp	12
0	B_ExAmp_SARC_0032_T1	0.778	SCV	B_ExAmp_SARC	ExAmp	12
0	D_BrAmp_DLBCL_0028	0.192	SCV	D_BrAmp_DLBCL	BrAmp	12
3	B_ExAmp_SARC_0036_T1	0.861	SCV	B_ExAmp_SARC	ExAmp	12
5	B_ExAmp_SARC_0023_T1	0.827	SCV	B_ExAmp_SARC	ExAmp	12
0	D_BrAmp_DLBCL_0018_2	0.202	SCV	D_BrAmp_DLBCL	BrAmp	12
0	B_ExAmp_SARC_0029_T1	0.634	SCV	B_ExAmp_SARC	ExAmp	12
0	C_BrAmp_SARC_0027_T1	0.059	SCV	C_BrAmp_SARC	BrAmp	28
0	D_BrAmp_DLBCL_0018_1	0.164	SCV	D_BrAmp_DLBCL	BrAmp	12
0	B_ExAmp_SARC_0046_T1	0.702	SCV	B_ExAmp_SARC	ExAmp	12
3	A_ExAmp_FL_0018_T02	0.702	SCV	A_ExAmp_FL	ExAmp	12
1	A_ExAmp_FL_0018_T03	0.759	SCV	A_ExAmp_FL	ExAmp	12
0	A_ExAmp_FL_0018_T01	0.661	SCV	A_ExAmp_FL	ExAmp	12
0	C_BrAmp_SARC_0000_T1	0.059	SCV	C_BrAmp_SARC	BrAmp	28
5	A_ExAmp_FL_0018_T04	0.805	SCV	A_ExAmp_FL	ExAmp	12
19	A_ExAmp_FL_0026_T01	0.987	SCV	A_ExAmp_FL	ExAmp	12
20	B_ExAmp_SARC_0021_T1	1.23	SCV	B_ExAmp_SARC	ExAmp	12
4	A_ExAmp_FL_0026_T03	0.926	SCV	A_ExAmp_FL	ExAmp	12
6	A_ExAmp_FL_0026_T02	0.813	SCV	A_ExAmp_FL	ExAmp	12
15	A_ExAmp_FL_0022_T01	1.147	SCV	A_ExAmp_FL	ExAmp	12
0	C_BrAmp_SARC_0016_T1	0.057	SCV	C_BrAmp_SARC	BrAmp	28
9	A_ExAmp_FL_0022_T02	0.856	SCV	A_ExAmp_FL	ExAmp	12
5	B_ExAmp_SARC_0022_T1	0.87	SCV	B_ExAmp_SARC	ExAmp	12
2	B_ExAmp_SARC_0071_T1	0.671	SCV	B_ExAmp_SARC	ExAmp	12
2	C_BrAmp_SARC_0013_T1	0.097	SCV	C_BrAmp_SARC	BrAmp	28
1	D_BrAmp_DLBCL_0021_2	0.39	SCV	D_BrAmp_DLBCL	BrAmp	12
2	C_BrAmp_SARC_0013_T5	0.065	SCV	C_BrAmp_SARC	BrAmp	28
0	D_BrAmp_DLBCL_0021_1	0.241	SCV	D_BrAmp_DLBCL	BrAmp	12
15	B_ExAmp_SARC_0006_T1	1.076	SCV	B_ExAmp_SARC	ExAmp	12
3	A_ExAmp_FL_0036_T01	0.867	SCV	A_ExAmp_FL	ExAmp	12
9	B_ExAmp_SARC_0016_T1	0.909	SCV	B_ExAmp_SARC	ExAmp	12
0	C_BrAmp_SARC_0026_T1	0.107	SCV	C_BrAmp_SARC	BrAmp	5
0	D_BrAmp_DLBCL_0023_1	0.265	SCV	D_BrAmp_DLBCL	BrAmp	12
2	B_ExAmp_SARC_0011_T1	0.878	SCV	B_ExAmp_SARC	ExAmp	12
8	B_ExAmp_SARC_0030_T1	1.051	SCV	B_ExAmp_SARC	ExAmp	12
3	B_ExAmp_SARC_0059_T1	0.728	SCV	B_ExAmp_SARC	ExAmp	12
0	D_BrAmp_DLBCL_0025_2	0.351	SCV	D_BrAmp_DLBCL	BrAmp	12
8	A_ExAmp_FL_0000_T01	1.063	SCV	A_ExAmp_FL	ExAmp	12
3	A_ExAmp_FL_0033_T02	0.737	SCV	A_ExAmp_FL	ExAmp	12
71	A_ExAmp_FL_0033_T01	1.589	SCV	A_ExAmp_FL	ExAmp	12
3	A_ExAmp_FL_0000_T02	0.953	SCV	A_ExAmp_FL	ExAmp	12
0	D_BrAmp_DLBCL_0024_2	0.336	SCV	D_BrAmp_DLBCL	BrAmp	6
0	D_BrAmp_DLBCL_0024_1	0.2	SCV	D_BrAmp_DLBCL	BrAmp	6
8	A_ExAmp_FL_0023_T01	0.976	SCV	A_ExAmp_FL	ExAmp	12
4	A_ExAmp_FL_0023_T02	0.956	SCV	A_ExAmp_FL	ExAmp	12
6	A_ExAmp_FL_0020_T02	0.941	SCV	A_ExAmp_FL	ExAmp	12
8	A_ExAmp_FL_0020_T01	0.916	SCV	A_ExAmp_FL	ExAmp	12
0	C_BrAmp_SARC_0010_T1	0.08	SCV	C_BrAmp_SARC	BrAmp	28
0	B_ExAmp_SARC_0048_T1	0.628	SCV	B_ExAmp_SARC	ExAmp	12
0	B_ExAmp_SARC_0065_T1	0.602	SCV	B_ExAmp_SARC	ExAmp	12
2	B_ExAmp_SARC_0034_T1	0.772	SCV	B_ExAmp_SARC	ExAmp	12
0	C_BrAmp_SARC_0007_T1	0.07	SCV	C_BrAmp_SARC	BrAmp	28
98	A_ExAmp_FL_0016_T01	1.498	SCV	A_ExAmp_FL	ExAmp	12
2	A_ExAmp_FL_0016_T02	0.697	SCV	A_ExAmp_FL	ExAmp	12
10	B_ExAmp_SARC_0039_T1	1.008	SCV	B_ExAmp_SARC	ExAmp	12
1	B_ExAmp_SARC_0072_T1	0.583	SCV	B_ExAmp_SARC	ExAmp	12
5	B_ExAmp_SARC_0064_T1	0.742	SCV	B_ExAmp_SARC	ExAmp	12
4	A_ExAmp_FL_0029_T02	0.794	SCV	A_ExAmp_FL	ExAmp	12
3	A_ExAmp_FL_0029_T03	0.764	SCV	A_ExAmp_FL	ExAmp	12
2	A_ExAmp_FL_0029_T01	0.614	SCV	A_ExAmp_FL	ExAmp	12
11	B_ExAmp_SARC_0051_T1	1.268	SCV	B_ExAmp_SARC	ExAmp	12
0	A_ExAmp_FL_0004_T01	0.452	SCV	A_ExAmp_FL	ExAmp	12
3	A_ExAmp_FL_0004_T03	0.738	SCV	A_ExAmp_FL	ExAmp	12
1	A_ExAmp_FL_0004_T02	0.573	SCV	A_ExAmp_FL	ExAmp	12
7	B_ExAmp_SARC_0053_T1	0.839	SCV	B_ExAmp_SARC	ExAmp	12
0	D_BrAmp_DLBCL_0022_1	0.33	SCV	D_BrAmp_DLBCL	BrAmp	12
24	B_ExAmp_SARC_0061_T1	1.267	SCV	B_ExAmp_SARC	ExAmp	12
11	B_ExAmp_SARC_0070_T1	1.098	SCV	B_ExAmp_SARC	ExAmp	12
2	B_ExAmp_SARC_0027_T1	0.711	SCV	B_ExAmp_SARC	ExAmp	12
2	B_ExAmp_SARC_0073_T1	0.741	SCV	B_ExAmp_SARC	ExAmp	11
10	A_ExAmp_FL_0019_T03	0.804	SCV	A_ExAmp_FL	ExAmp	12
7	A_ExAmp_FL_0019_T02	0.832	SCV	A_ExAmp_FL	ExAmp	12
2	A_ExAmp_FL_0019_T01	0.722	SCV	A_ExAmp_FL	ExAmp	12
0	B_ExAmp_SARC_0024_T1	0.765	SCV	B_ExAmp_SARC	ExAmp	12
4	B_ExAmp_SARC_0015_T2	0.628	SCV	B_ExAmp_SARC	ExAmp	12
1	B_ExAmp_SARC_0001_T1	0.568	SCV	B_ExAmp_SARC	ExAmp	12
34	B_ExAmp_SARC_0067_T1	1.086	SCV	B_ExAmp_SARC	ExAmp	10
0	D_BrAmp_DLBCL_0026_2	0.279	SCV	D_BrAmp_DLBCL	BrAmp	12
29	A_ExAmp_FL_0005_T01	1.353	SCV	A_ExAmp_FL	ExAmp	12
3	A_ExAmp_FL_0005_T02	0.86	SCV	A_ExAmp_FL	ExAmp	12
63	B_ExAmp_SARC_0033_T1	1.446	SCV	B_ExAmp_SARC	ExAmp	12
1	B_ExAmp_SARC_0041_T1	0.691	SCV	B_ExAmp_SARC	ExAmp	12
4	B_ExAmp_SARC_0009_T1	0.789	SCV	B_ExAmp_SARC	ExAmp	12
2	D_BrAmp_DLBCL_0020_1	0.193	SCV	D_BrAmp_DLBCL	BrAmp	12
4	B_ExAmp_SARC_0004_O5	0.706	SCV	B_ExAmp_SARC	ExAmp	12
0	B_ExAmp_SARC_0037_T1	0.602	SCV	B_ExAmp_SARC	ExAmp	12
0	B_ExAmp_SARC_0025_T1	0.76	SCV	B_ExAmp_SARC	ExAmp	12
6	A_ExAmp_FL_0002_T01	0.748	SCV	A_ExAmp_FL	ExAmp	12
1	B_ExAmp_SARC_0047_T1	0.719	SCV	B_ExAmp_SARC	ExAmp	12
40	A_ExAmp_FL_0021_T02	1.331	SCV	A_ExAmp_FL	ExAmp	12
5	B_ExAmp_SARC_0013_T1	0.697	SCV	B_ExAmp_SARC	ExAmp	12
21	A_ExAmp_FL_0021_T01	1.108	SCV	A_ExAmp_FL	ExAmp	12
2	B_ExAmp_SARC_0054_T1	0.986	SCV	B_ExAmp_SARC	ExAmp	12
1	A_ExAmp_FL_0014_T02	0.729	SCV	A_ExAmp_FL	ExAmp	12
3	A_ExAmp_FL_0014_T03	0.843	SCV	A_ExAmp_FL	ExAmp	12
2	A_ExAmp_FL_0014_T01	0.734	SCV	A_ExAmp_FL	ExAmp	12
1	C_BrAmp_SARC_0024_T1	0.083	SCV	C_BrAmp_SARC	BrAmp	28
2	C_BrAmp_SARC_0009_T1	0.065	SCV	C_BrAmp_SARC	BrAmp	28
47	A_ExAmp_FL_0027_T01	1.244	SCV	A_ExAmp_FL	ExAmp	12
28	A_ExAmp_FL_0027_T02	1.154	SCV	A_ExAmp_FL	ExAmp	12
1	A_ExAmp_FL_0027_T03	0.754	SCV	A_ExAmp_FL	ExAmp	12
3	B_ExAmp_SARC_0003_T5	0.715	SCV	B_ExAmp_SARC	ExAmp	12
2	B_ExAmp_SARC_0017_T1	0.558	SCV	B_ExAmp_SARC	ExAmp	12
2	B_ExAmp_SARC_0038_T1	0.673	SCV	B_ExAmp_SARC	ExAmp	12
2	A_ExAmp_FL_0030_T01	0.805	SCV	A_ExAmp_FL	ExAmp	12
5	A_ExAmp_FL_0030_T02	0.84	SCV	A_ExAmp_FL	ExAmp	12
13	B_ExAmp_SARC_0002_T2	1.139	SCV	B_ExAmp_SARC	ExAmp	12
7	B_ExAmp_SARC_0031_T1	0.868	SCV	B_ExAmp_SARC	ExAmp	12
2	B_ExAmp_SARC_0044_T1	0.685	SCV	B_ExAmp_SARC	ExAmp	12
10	A_ExAmp_FL_0013_T01	1.046	SCV	A_ExAmp_FL	ExAmp	12
3	A_ExAmp_FL_0006_T02	0.917	SCV	A_ExAmp_FL	ExAmp	12
2	A_ExAmp_FL_0006_T01	0.88	SCV	A_ExAmp_FL	ExAmp	12
23	A_ExAmp_FL_0013_T02	1.194	SCV	A_ExAmp_FL	ExAmp	12
4	B_ExAmp_SARC_0026_T1	0.912	SCV	B_ExAmp_SARC	ExAmp	12
0	B_ExAmp_SARC_0042_T1	0.772	SCV	B_ExAmp_SARC	ExAmp	12
12	A_ExAmp_FL_0025_T02	0.854	SCV	A_ExAmp_FL	ExAmp	12
2	B_ExAmp_SARC_0052_T1	0.769	SCV	B_ExAmp_SARC	ExAmp	12
5	A_ExAmp_FL_0025_T01	0.95	SCV	A_ExAmp_FL	ExAmp	12
0	B_ExAmp_SARC_0060_T1	0.523	SCV	B_ExAmp_SARC	ExAmp	12
8	A_ExAmp_FL_0007_T02	1.022	SCV	A_ExAmp_FL	ExAmp	12
4	A_ExAmp_FL_0007_T01	0.887	SCV	A_ExAmp_FL	ExAmp	12
0	C_BrAmp_SARC_0021_T1	0.102	SCV	C_BrAmp_SARC	BrAmp	5
1	D_BrAmp_DLBCL_0006	0.194	SCV	D_BrAmp_DLBCL	BrAmp	12
0	D_BrAmp_DLBCL_0007	0.214	SCV	D_BrAmp_DLBCL	BrAmp	12
1	D_BrAmp_DLBCL_0004	0.188	SCV	D_BrAmp_DLBCL	BrAmp	12
0	D_BrAmp_DLBCL_0005	0.301	SCV	D_BrAmp_DLBCL	BrAmp	12
0	D_BrAmp_DLBCL_0002	0.184	SCV	D_BrAmp_DLBCL	BrAmp	12
1	D_BrAmp_DLBCL_0003	0.234	SCV	D_BrAmp_DLBCL	BrAmp	12
0	D_BrAmp_DLBCL_0000	0.135	SCV	D_BrAmp_DLBCL	BrAmp	12
0	D_BrAmp_DLBCL_0001	0.312	SCV	D_BrAmp_DLBCL	BrAmp	12
1	B_ExAmp_SARC_0066_T1	0.746	SCV	B_ExAmp_SARC	ExAmp	12
3	D_BrAmp_DLBCL_0008	0.614	SCV	D_BrAmp_DLBCL	BrAmp	12
0	D_BrAmp_DLBCL_0009	0.202	SCV	D_BrAmp_DLBCL	BrAmp	12
1	C_BrAmp_SARC_0004_T1	0.078	SCV	C_BrAmp_SARC	BrAmp	28
53	A_ExAmp_FL_0012_T01	1.499	SCV	A_ExAmp_FL	ExAmp	12
8	A_ExAmp_FL_0012_T02	0.914	SCV	A_ExAmp_FL	ExAmp	12
13	A_ExAmp_FL_0012_T03	1.038	SCV	A_ExAmp_FL	ExAmp	12
2	A_ExAmp_FL_0017_T01	0.811	SCV	A_ExAmp_FL	ExAmp	12
1	D_BrAmp_DLBCL_0026_1	0.274	SCV	D_BrAmp_DLBCL	BrAmp	12
1	A_ExAmp_FL_0017_T02	0.79	SCV	A_ExAmp_FL	ExAmp	12
