# Supplementary material for: Sample-Index Misassignment Impacts Tumour Exome Sequencing
Source: Sci Rep. 2018 Mar 28;8:5307. doi: 10.1038/s41598-018-23563-4 (PMC5871786; doi:10.1038/s41598-018-23563-4)
Supplement: Supplementary file 4 — Supplementary Dataset Number 3 [file 41598_2018_23563_MOESM4_ESM.csv]

SAMPLE_ID	PC_AF	CONPAIR_CONTAMINATION_ESTIMATE_TUMOR	NCGC_rarity	Dataset	Amplification	VARIANT_ID
D_BrAmp_DLBCL_0002	0.0477	0.184	Common	D_BrAmp_DLBCL	BrAmp	variant_000466
D_BrAmp_DLBCL_0003	0.1285	0.234	Common	D_BrAmp_DLBCL	BrAmp	variant_000830
D_BrAmp_DLBCL_0003	0.6263	0.234	Common	D_BrAmp_DLBCL	BrAmp	variant_001100
D_BrAmp_DLBCL_0004	0.2066	0.188	Common	D_BrAmp_DLBCL	BrAmp	variant_001314
D_BrAmp_DLBCL_0004	0.038	0.188	Common	D_BrAmp_DLBCL	BrAmp	variant_001464
D_BrAmp_DLBCL_0004	0.0824	0.188	Common	D_BrAmp_DLBCL	BrAmp	variant_001535
A_ExAmp_FL_0000_T01	0.1586	1.063	Common	A_ExAmp_FL	ExAmp	variant_001559
A_ExAmp_FL_0000_T01	0.6906	1.063	Common	A_ExAmp_FL	ExAmp	variant_001565
A_ExAmp_FL_0000_T01	0.0839	1.063	Common	A_ExAmp_FL	ExAmp	variant_001567
A_ExAmp_FL_0000_T01	0.0398	1.063	Common	A_ExAmp_FL	ExAmp	variant_001579
A_ExAmp_FL_0000_T01	0.3658	1.063	Common	A_ExAmp_FL	ExAmp	variant_001596
A_ExAmp_FL_0000_T01	0.0	1.063	Common	A_ExAmp_FL	ExAmp	variant_001598
A_ExAmp_FL_0000_T01	0.0143	1.063	Common	A_ExAmp_FL	ExAmp	variant_001605
A_ExAmp_FL_0000_T01	0.5971	1.063	Common	A_ExAmp_FL	ExAmp	variant_001626
A_ExAmp_FL_0000_T01	0.0319	1.063	Common	A_ExAmp_FL	ExAmp	variant_001643
A_ExAmp_FL_0000_T01	0.83	1.063	Common	A_ExAmp_FL	ExAmp	variant_001647
A_ExAmp_FL_0000_T01	0.7599	1.063	Common	A_ExAmp_FL	ExAmp	variant_001652
A_ExAmp_FL_0000_T01	0.9536	1.063	Common	A_ExAmp_FL	ExAmp	variant_001682
A_ExAmp_FL_0000_T01	0.6601	1.063	Common	A_ExAmp_FL	ExAmp	variant_001717
A_ExAmp_FL_0000_T01	0.9086	1.063	Common	A_ExAmp_FL	ExAmp	variant_001725
A_ExAmp_FL_0000_T02	0.3412	0.953	Common	A_ExAmp_FL	ExAmp	variant_001732
A_ExAmp_FL_0000_T02	0.1586	0.953	Common	A_ExAmp_FL	ExAmp	variant_001559
A_ExAmp_FL_0000_T02	0.6995	0.953	Common	A_ExAmp_FL	ExAmp	variant_001752
A_ExAmp_FL_0000_T02	0.0839	0.953	Common	A_ExAmp_FL	ExAmp	variant_001567
A_ExAmp_FL_0000_T02	0.0526	0.953	Common	A_ExAmp_FL	ExAmp	variant_001767
A_ExAmp_FL_0000_T02	0.0	0.953	Common	A_ExAmp_FL	ExAmp	variant_001598
A_ExAmp_FL_0000_T02	0.0143	0.953	Common	A_ExAmp_FL	ExAmp	variant_001605
A_ExAmp_FL_0000_T02	0.7204	0.953	Common	A_ExAmp_FL	ExAmp	variant_001838
A_ExAmp_FL_0000_T02	0.0487	0.953	Common	A_ExAmp_FL	ExAmp	variant_001840
A_ExAmp_FL_0001_T01	0.0596	0.827	Common	A_ExAmp_FL	ExAmp	variant_001852
A_ExAmp_FL_0001_T01	0.0565	0.827	Common	A_ExAmp_FL	ExAmp	variant_001858
A_ExAmp_FL_0001_T01	0.0426	0.827	Common	A_ExAmp_FL	ExAmp	variant_001859
A_ExAmp_FL_0001_T01	0.5909	0.827	Common	A_ExAmp_FL	ExAmp	variant_001861
A_ExAmp_FL_0001_T01	0.0558	0.827	Common	A_ExAmp_FL	ExAmp	variant_001879
A_ExAmp_FL_0001_T01	0.0586	0.827	Common	A_ExAmp_FL	ExAmp	variant_001880
A_ExAmp_FL_0001_T01	0.5698	0.827	Common	A_ExAmp_FL	ExAmp	variant_001905
A_ExAmp_FL_0001_T01	0.0912	0.827	Common	A_ExAmp_FL	ExAmp	variant_001913
A_ExAmp_FL_0001_T01	0.025	0.827	Common	A_ExAmp_FL	ExAmp	variant_001915
A_ExAmp_FL_0001_T01	0.6203	0.827	Common	A_ExAmp_FL	ExAmp	variant_001948
A_ExAmp_FL_0001_T01	0.0738	0.827	Common	A_ExAmp_FL	ExAmp	variant_001965
A_ExAmp_FL_0001_T01	0.9983	0.827	Common	A_ExAmp_FL	ExAmp	variant_001985
A_ExAmp_FL_0001_T01	0.3533	0.827	Common	A_ExAmp_FL	ExAmp	variant_002003
A_ExAmp_FL_0001_T02	0.0596	0.876	Common	A_ExAmp_FL	ExAmp	variant_001852
A_ExAmp_FL_0001_T02	0.0509	0.876	Common	A_ExAmp_FL	ExAmp	variant_002010
A_ExAmp_FL_0001_T02	0.1105	0.876	Common	A_ExAmp_FL	ExAmp	variant_002015
A_ExAmp_FL_0001_T02	0.025	0.876	Common	A_ExAmp_FL	ExAmp	variant_001915
A_ExAmp_FL_0001_T02	0.8056	0.876	Common	A_ExAmp_FL	ExAmp	variant_002069
A_ExAmp_FL_0001_T02	0.808	0.876	Common	A_ExAmp_FL	ExAmp	variant_002071
A_ExAmp_FL_0001_T02	0.442	0.876	Common	A_ExAmp_FL	ExAmp	variant_002072
A_ExAmp_FL_0001_T02	0.8092	0.876	Common	A_ExAmp_FL	ExAmp	variant_002088
A_ExAmp_FL_0001_T02	0.6409	0.876	Common	A_ExAmp_FL	ExAmp	variant_002125
A_ExAmp_FL_0001_T02	0.0384	0.876	Common	A_ExAmp_FL	ExAmp	variant_002128
A_ExAmp_FL_0001_T02	0.3533	0.876	Common	A_ExAmp_FL	ExAmp	variant_002003
A_ExAmp_FL_0002_T01	0.9989	0.748	Common	A_ExAmp_FL	ExAmp	variant_002165
A_ExAmp_FL_0002_T01	0.7473	0.748	Common	A_ExAmp_FL	ExAmp	variant_002178
A_ExAmp_FL_0002_T01	0.0509	0.748	Common	A_ExAmp_FL	ExAmp	variant_001579
A_ExAmp_FL_0002_T01	0.2972	0.748	Common	A_ExAmp_FL	ExAmp	variant_002184
A_ExAmp_FL_0002_T01	0.7886	0.748	Common	A_ExAmp_FL	ExAmp	variant_002192
A_ExAmp_FL_0002_T01	0.9278	0.748	Common	A_ExAmp_FL	ExAmp	variant_002214
A_ExAmp_FL_0002_T01	0.5248	0.748	Common	A_ExAmp_FL	ExAmp	variant_002232
A_ExAmp_FL_0002_T01	0.0852	0.748	Common	A_ExAmp_FL	ExAmp	variant_002239
A_ExAmp_FL_0003_T01	0.158	1.115	Common	A_ExAmp_FL	ExAmp	variant_002265
A_ExAmp_FL_0003_T01	0.0529	1.115	Common	A_ExAmp_FL	ExAmp	variant_002266
A_ExAmp_FL_0003_T01	0.9208	1.115	Common	A_ExAmp_FL	ExAmp	variant_002273
A_ExAmp_FL_0003_T01	0.4374	1.115	Common	A_ExAmp_FL	ExAmp	variant_002275
A_ExAmp_FL_0003_T01	0.8399	1.115	Common	A_ExAmp_FL	ExAmp	variant_002296
A_ExAmp_FL_0003_T01	0.1568	1.115	Common	A_ExAmp_FL	ExAmp	variant_002303
A_ExAmp_FL_0003_T01	0.6703	1.115	Common	A_ExAmp_FL	ExAmp	variant_002313
A_ExAmp_FL_0003_T01	0.7174	1.115	Common	A_ExAmp_FL	ExAmp	variant_002318
A_ExAmp_FL_0003_T01	0.6564	1.115	Common	A_ExAmp_FL	ExAmp	variant_002324
A_ExAmp_FL_0003_T01	0.0474	1.115	Common	A_ExAmp_FL	ExAmp	variant_002328
A_ExAmp_FL_0003_T01	0.0388	1.115	Common	A_ExAmp_FL	ExAmp	variant_002344
A_ExAmp_FL_0003_T01	0.379	1.115	Common	A_ExAmp_FL	ExAmp	variant_002371
A_ExAmp_FL_0003_T01	0.1071	1.115	Common	A_ExAmp_FL	ExAmp	variant_002373
A_ExAmp_FL_0003_T01	0.6438	1.115	Common	A_ExAmp_FL	ExAmp	variant_002383
A_ExAmp_FL_0003_T01	0.5574	1.115	Common	A_ExAmp_FL	ExAmp	variant_002389
A_ExAmp_FL_0003_T01	0.5292	1.115	Common	A_ExAmp_FL	ExAmp	variant_002406
A_ExAmp_FL_0003_T01	0.8499	1.115	Common	A_ExAmp_FL	ExAmp	variant_002409
A_ExAmp_FL_0003_T02	0.7042	0.798	Common	A_ExAmp_FL	ExAmp	variant_002429
A_ExAmp_FL_0003_T02	0.0322	0.798	Common	A_ExAmp_FL	ExAmp	variant_002432
A_ExAmp_FL_0003_T02	0.7162	0.798	Common	A_ExAmp_FL	ExAmp	variant_002434
A_ExAmp_FL_0003_T02	0.8399	0.798	Common	A_ExAmp_FL	ExAmp	variant_002296
A_ExAmp_FL_0003_T02	0.0474	0.798	Common	A_ExAmp_FL	ExAmp	variant_002328
A_ExAmp_FL_0003_T02	0.7719	0.798	Common	A_ExAmp_FL	ExAmp	variant_002458
A_ExAmp_FL_0003_T02	0.627	0.798	Common	A_ExAmp_FL	ExAmp	variant_002460
A_ExAmp_FL_0003_T02	0.8369	0.798	Common	A_ExAmp_FL	ExAmp	variant_002463
A_ExAmp_FL_0004_T01	0.0653	0.452	Common	A_ExAmp_FL	ExAmp	variant_002467
A_ExAmp_FL_0004_T01	0.1201	0.452	Common	A_ExAmp_FL	ExAmp	variant_002468
A_ExAmp_FL_0004_T01	0.0504	0.452	Common	A_ExAmp_FL	ExAmp	variant_002470
A_ExAmp_FL_0004_T01	0.0959	0.452	Common	A_ExAmp_FL	ExAmp	variant_002481
A_ExAmp_FL_0004_T01	0.0518	0.452	Common	A_ExAmp_FL	ExAmp	variant_002491
A_ExAmp_FL_0004_T01	0.0783	0.452	Common	A_ExAmp_FL	ExAmp	variant_002495
A_ExAmp_FL_0004_T01	0.0167	0.452	Common	A_ExAmp_FL	ExAmp	variant_002497
A_ExAmp_FL_0004_T02	0.0653	0.573	Common	A_ExAmp_FL	ExAmp	variant_002467
A_ExAmp_FL_0004_T02	0.1201	0.573	Common	A_ExAmp_FL	ExAmp	variant_002468
A_ExAmp_FL_0004_T02	0.0668	0.573	Common	A_ExAmp_FL	ExAmp	variant_002508
A_ExAmp_FL_0004_T02	0.0504	0.573	Common	A_ExAmp_FL	ExAmp	variant_002470
A_ExAmp_FL_0004_T02	0.2092	0.573	Common	A_ExAmp_FL	ExAmp	variant_002549
A_ExAmp_FL_0004_T02	0.0518	0.573	Common	A_ExAmp_FL	ExAmp	variant_002491
A_ExAmp_FL_0004_T02	0.0783	0.573	Common	A_ExAmp_FL	ExAmp	variant_002495
A_ExAmp_FL_0004_T02	0.0167	0.573	Common	A_ExAmp_FL	ExAmp	variant_002497
A_ExAmp_FL_0004_T02	0.0855	0.573	Common	A_ExAmp_FL	ExAmp	variant_002568
A_ExAmp_FL_0004_T03	0.1201	0.738	Common	A_ExAmp_FL	ExAmp	variant_002468
A_ExAmp_FL_0004_T03	0.0668	0.738	Common	A_ExAmp_FL	ExAmp	variant_002508
A_ExAmp_FL_0004_T03	0.0504	0.738	Common	A_ExAmp_FL	ExAmp	variant_002470
A_ExAmp_FL_0004_T03	0.9925	0.738	Common	A_ExAmp_FL	ExAmp	variant_002608
A_ExAmp_FL_0004_T03	0.2771	0.738	Common	A_ExAmp_FL	ExAmp	variant_002609
A_ExAmp_FL_0004_T03	0.0959	0.738	Common	A_ExAmp_FL	ExAmp	variant_002481
A_ExAmp_FL_0004_T03	0.0783	0.738	Common	A_ExAmp_FL	ExAmp	variant_002495
A_ExAmp_FL_0004_T03	0.5265	0.738	Common	A_ExAmp_FL	ExAmp	variant_002651
A_ExAmp_FL_0004_T03	0.1301	0.738	Common	A_ExAmp_FL	ExAmp	variant_002654
A_ExAmp_FL_0004_T03	0.0855	0.738	Common	A_ExAmp_FL	ExAmp	variant_002568
A_ExAmp_FL_0005_T01	0.8086	1.353	Common	A_ExAmp_FL	ExAmp	variant_002676
A_ExAmp_FL_0005_T01	0.6197	1.353	Common	A_ExAmp_FL	ExAmp	variant_002683
A_ExAmp_FL_0005_T01	0.2287	1.353	Common	A_ExAmp_FL	ExAmp	variant_002684
A_ExAmp_FL_0005_T01	0.1182	1.353	Common	A_ExAmp_FL	ExAmp	variant_002688
A_ExAmp_FL_0005_T01	0.729	1.353	Common	A_ExAmp_FL	ExAmp	variant_002699
A_ExAmp_FL_0005_T01	0.8938	1.353	Common	A_ExAmp_FL	ExAmp	variant_002705
A_ExAmp_FL_0005_T01	0.2893	1.353	Common	A_ExAmp_FL	ExAmp	variant_002713
A_ExAmp_FL_0005_T01	0.2542	1.353	Common	A_ExAmp_FL	ExAmp	variant_002718
A_ExAmp_FL_0005_T01	0.7712	1.353	Common	A_ExAmp_FL	ExAmp	variant_002733
A_ExAmp_FL_0005_T01	0.3182	1.353	Common	A_ExAmp_FL	ExAmp	variant_002739
A_ExAmp_FL_0005_T01	0.2554	1.353	Common	A_ExAmp_FL	ExAmp	variant_002760
A_ExAmp_FL_0005_T01	0.1548	1.353	Common	A_ExAmp_FL	ExAmp	variant_002765
A_ExAmp_FL_0005_T01	0.2783	1.353	Common	A_ExAmp_FL	ExAmp	variant_002770
A_ExAmp_FL_0005_T01	0.9987	1.353	Common	A_ExAmp_FL	ExAmp	variant_002772
A_ExAmp_FL_0005_T01	0.4581	1.353	Common	A_ExAmp_FL	ExAmp	variant_002809
A_ExAmp_FL_0005_T01	0.4569	1.353	Common	A_ExAmp_FL	ExAmp	variant_002842
A_ExAmp_FL_0005_T01	0.4456	1.353	Common	A_ExAmp_FL	ExAmp	variant_002843
A_ExAmp_FL_0005_T01	0.1032	1.353	Common	A_ExAmp_FL	ExAmp	variant_002850
A_ExAmp_FL_0005_T01	0.3818	1.353	Common	A_ExAmp_FL	ExAmp	variant_002862
A_ExAmp_FL_0005_T01	0.553	1.353	Common	A_ExAmp_FL	ExAmp	variant_002864
A_ExAmp_FL_0005_T01	0.2538	1.353	Common	A_ExAmp_FL	ExAmp	variant_002867
A_ExAmp_FL_0005_T01	0.7705	1.353	Common	A_ExAmp_FL	ExAmp	variant_002892
A_ExAmp_FL_0005_T01	0.8837	1.353	Common	A_ExAmp_FL	ExAmp	variant_002895
A_ExAmp_FL_0005_T01	0.8534	1.353	Common	A_ExAmp_FL	ExAmp	variant_002896
A_ExAmp_FL_0005_T01	0.7755	1.353	Common	A_ExAmp_FL	ExAmp	variant_002914
A_ExAmp_FL_0005_T01	0.601	1.353	Common	A_ExAmp_FL	ExAmp	variant_002919
A_ExAmp_FL_0005_T01	0.1537	1.353	Common	A_ExAmp_FL	ExAmp	variant_002922
A_ExAmp_FL_0005_T01	0.6269	1.353	Common	A_ExAmp_FL	ExAmp	variant_002927
A_ExAmp_FL_0005_T01	0.0	1.353	Common	A_ExAmp_FL	ExAmp	variant_002930
A_ExAmp_FL_0005_T01	0.4946	1.353	Common	A_ExAmp_FL	ExAmp	variant_002931
A_ExAmp_FL_0005_T01	0.1169	1.353	Common	A_ExAmp_FL	ExAmp	variant_002932
A_ExAmp_FL_0005_T01	0.4254	1.353	Common	A_ExAmp_FL	ExAmp	variant_002935
A_ExAmp_FL_0005_T01	0.6409	1.353	Common	A_ExAmp_FL	ExAmp	variant_002936
A_ExAmp_FL_0005_T01	0.7139	1.353	Common	A_ExAmp_FL	ExAmp	variant_002937
A_ExAmp_FL_0005_T01	0.2559	1.353	Common	A_ExAmp_FL	ExAmp	variant_002939
A_ExAmp_FL_0005_T02	0.8232	0.86	Common	A_ExAmp_FL	ExAmp	variant_002940
A_ExAmp_FL_0005_T02	0.266	0.86	Common	A_ExAmp_FL	ExAmp	variant_002946
A_ExAmp_FL_0005_T02	0.8252	0.86	Common	A_ExAmp_FL	ExAmp	variant_002949
A_ExAmp_FL_0005_T02	0.1372	0.86	Common	A_ExAmp_FL	ExAmp	variant_002984
A_ExAmp_FL_0006_T01	0.1252	0.88	Common	A_ExAmp_FL	ExAmp	variant_003018
A_ExAmp_FL_0006_T01	0.1315	0.88	Common	A_ExAmp_FL	ExAmp	variant_003019
A_ExAmp_FL_0006_T01	0.0172	0.88	Common	A_ExAmp_FL	ExAmp	variant_003023
A_ExAmp_FL_0006_T01	0.0579	0.88	Common	A_ExAmp_FL	ExAmp	variant_003034
A_ExAmp_FL_0006_T01	0.0605	0.88	Common	A_ExAmp_FL	ExAmp	variant_003035
A_ExAmp_FL_0006_T01	0.1438	0.88	Common	A_ExAmp_FL	ExAmp	variant_003089
A_ExAmp_FL_0006_T01	0.052	0.88	Common	A_ExAmp_FL	ExAmp	variant_003091
A_ExAmp_FL_0006_T01	0.0303	0.88	Common	A_ExAmp_FL	ExAmp	variant_003103
A_ExAmp_FL_0006_T01	0.0185	0.88	Common	A_ExAmp_FL	ExAmp	variant_003119
A_ExAmp_FL_0006_T01	0.0232	0.88	Common	A_ExAmp_FL	ExAmp	variant_003120
A_ExAmp_FL_0006_T01	0.1591	0.88	Common	A_ExAmp_FL	ExAmp	variant_003150
A_ExAmp_FL_0006_T01	0.0543	0.88	Common	A_ExAmp_FL	ExAmp	variant_003152
A_ExAmp_FL_0006_T01	0.1127	0.88	Common	A_ExAmp_FL	ExAmp	variant_003156
A_ExAmp_FL_0006_T01	0.7696	0.88	Common	A_ExAmp_FL	ExAmp	variant_003195
A_ExAmp_FL_0006_T01	0.4245	0.88	Common	A_ExAmp_FL	ExAmp	variant_003203
A_ExAmp_FL_0006_T02	0.3564	0.917	Common	A_ExAmp_FL	ExAmp	variant_003233
A_ExAmp_FL_0006_T02	0.0579	0.917	Common	A_ExAmp_FL	ExAmp	variant_003034
A_ExAmp_FL_0006_T02	0.0605	0.917	Common	A_ExAmp_FL	ExAmp	variant_003035
A_ExAmp_FL_0006_T02	0.2468	0.917	Common	A_ExAmp_FL	ExAmp	variant_003245
A_ExAmp_FL_0006_T02	0.1438	0.917	Common	A_ExAmp_FL	ExAmp	variant_003089
A_ExAmp_FL_0006_T02	0.0303	0.917	Common	A_ExAmp_FL	ExAmp	variant_003103
A_ExAmp_FL_0006_T02	0.0185	0.917	Common	A_ExAmp_FL	ExAmp	variant_003119
A_ExAmp_FL_0006_T02	0.0232	0.917	Common	A_ExAmp_FL	ExAmp	variant_003120
A_ExAmp_FL_0006_T02	0.1591	0.917	Common	A_ExAmp_FL	ExAmp	variant_003150
A_ExAmp_FL_0006_T02	0.0543	0.917	Common	A_ExAmp_FL	ExAmp	variant_003152
A_ExAmp_FL_0006_T02	0.5388	0.917	Common	A_ExAmp_FL	ExAmp	variant_003281
A_ExAmp_FL_0006_T02	0.0443	0.917	Common	A_ExAmp_FL	ExAmp	variant_003292
A_ExAmp_FL_0007_T01	0.1786	0.887	Common	A_ExAmp_FL	ExAmp	variant_003316
A_ExAmp_FL_0007_T01	0.0314	0.887	Common	A_ExAmp_FL	ExAmp	variant_003326
A_ExAmp_FL_0007_T01	0.9198	0.887	Common	A_ExAmp_FL	ExAmp	variant_003336
A_ExAmp_FL_0007_T01	0.9074	0.887	Common	A_ExAmp_FL	ExAmp	variant_003381
A_ExAmp_FL_0007_T01	0.9034	0.887	Common	A_ExAmp_FL	ExAmp	variant_003382
A_ExAmp_FL_0007_T01	0.06	0.887	Common	A_ExAmp_FL	ExAmp	variant_003393
A_ExAmp_FL_0007_T01	0.1234	0.887	Common	A_ExAmp_FL	ExAmp	variant_003466
A_ExAmp_FL_0007_T01	0.4333	0.887	Common	A_ExAmp_FL	ExAmp	variant_003489
A_ExAmp_FL_0007_T02	0.1394	1.022	Common	A_ExAmp_FL	ExAmp	variant_003509
A_ExAmp_FL_0007_T02	0.0314	1.022	Common	A_ExAmp_FL	ExAmp	variant_003326
A_ExAmp_FL_0007_T02	0.6259	1.022	Common	A_ExAmp_FL	ExAmp	variant_003551
A_ExAmp_FL_0007_T02	0.06	1.022	Common	A_ExAmp_FL	ExAmp	variant_003393
A_ExAmp_FL_0007_T02	0.8348	1.022	Common	A_ExAmp_FL	ExAmp	variant_003559
A_ExAmp_FL_0007_T02	0.8501	1.022	Common	A_ExAmp_FL	ExAmp	variant_003560
A_ExAmp_FL_0007_T02	0.4756	1.022	Common	A_ExAmp_FL	ExAmp	variant_003565
A_ExAmp_FL_0007_T02	0.7098	1.022	Common	A_ExAmp_FL	ExAmp	variant_003587
A_ExAmp_FL_0007_T02	0.7628	1.022	Common	A_ExAmp_FL	ExAmp	variant_003608
A_ExAmp_FL_0007_T02	0.3404	1.022	Common	A_ExAmp_FL	ExAmp	variant_003611
A_ExAmp_FL_0007_T02	0.3655	1.022	Common	A_ExAmp_FL	ExAmp	variant_003616
A_ExAmp_FL_0008_T01	0.0978	0.835	Common	A_ExAmp_FL	ExAmp	variant_002015
A_ExAmp_FL_0008_T01	0.3165	0.835	Common	A_ExAmp_FL	ExAmp	variant_003636
A_ExAmp_FL_0008_T01	0.8462	0.835	Common	A_ExAmp_FL	ExAmp	variant_003654
A_ExAmp_FL_0008_T01	0.3759	0.835	Common	A_ExAmp_FL	ExAmp	variant_003655
A_ExAmp_FL_0008_T01	0.8469	0.835	Common	A_ExAmp_FL	ExAmp	variant_003681
A_ExAmp_FL_0008_T01	0.418	0.835	Common	A_ExAmp_FL	ExAmp	variant_003682
A_ExAmp_FL_0008_T01	0.9574	0.835	Common	A_ExAmp_FL	ExAmp	variant_003683
A_ExAmp_FL_0008_T01	0.1738	0.835	Common	A_ExAmp_FL	ExAmp	variant_003717
A_ExAmp_FL_0008_T01	0.1901	0.835	Common	A_ExAmp_FL	ExAmp	variant_003718
A_ExAmp_FL_0008_T01	0.9988	0.835	Common	A_ExAmp_FL	ExAmp	variant_003723
A_ExAmp_FL_0008_T02	0.3165	0.837	Common	A_ExAmp_FL	ExAmp	variant_003636
A_ExAmp_FL_0008_T02	0.0454	0.837	Common	A_ExAmp_FL	ExAmp	variant_003732
A_ExAmp_FL_0008_T02	0.9978	0.837	Common	A_ExAmp_FL	ExAmp	variant_003754
A_ExAmp_FL_0009_T01	0.1191	0.755	Common	A_ExAmp_FL	ExAmp	variant_003836
A_ExAmp_FL_0009_T01	0.1103	0.755	Common	A_ExAmp_FL	ExAmp	variant_003918
A_ExAmp_FL_0009_T01	0.708	0.755	Common	A_ExAmp_FL	ExAmp	variant_003951
A_ExAmp_FL_0009_T01	0.6309	0.755	Common	A_ExAmp_FL	ExAmp	variant_003976
A_ExAmp_FL_0009_T01	0.9719	0.755	Common	A_ExAmp_FL	ExAmp	variant_004006
A_ExAmp_FL_0009_T01	0.072	0.755	Common	A_ExAmp_FL	ExAmp	variant_004091
A_ExAmp_FL_0010_T01	0.7073	1.004	Common	A_ExAmp_FL	ExAmp	variant_004136
A_ExAmp_FL_0010_T01	0.0722	1.004	Common	A_ExAmp_FL	ExAmp	variant_004165
A_ExAmp_FL_0010_T01	0.0523	1.004	Common	A_ExAmp_FL	ExAmp	variant_002328
A_ExAmp_FL_0010_T01	0.5092	1.004	Common	A_ExAmp_FL	ExAmp	variant_004208
A_ExAmp_FL_0010_T01	0.1406	1.004	Common	A_ExAmp_FL	ExAmp	variant_004226
A_ExAmp_FL_0010_T01	0.6735	1.004	Common	A_ExAmp_FL	ExAmp	variant_004249
A_ExAmp_FL_0010_T01	0.2169	1.004	Common	A_ExAmp_FL	ExAmp	variant_004259
A_ExAmp_FL_0010_T01	0.0997	1.004	Common	A_ExAmp_FL	ExAmp	variant_004269
A_ExAmp_FL_0010_T01	0.6729	1.004	Common	A_ExAmp_FL	ExAmp	variant_004302
A_ExAmp_FL_0010_T02	0.3598	0.795	Common	A_ExAmp_FL	ExAmp	variant_004305
A_ExAmp_FL_0010_T02	0.0	0.795	Common	A_ExAmp_FL	ExAmp	variant_004321
A_ExAmp_FL_0010_T02	0.0523	0.795	Common	A_ExAmp_FL	ExAmp	variant_002328
A_ExAmp_FL_0010_T02	0.0997	0.795	Common	A_ExAmp_FL	ExAmp	variant_004269
A_ExAmp_FL_0010_T02	0.4096	0.795	Common	A_ExAmp_FL	ExAmp	variant_004359
A_ExAmp_FL_0011_T01	0.0783	0.986	Common	A_ExAmp_FL	ExAmp	variant_001852
A_ExAmp_FL_0011_T01	0.162	0.986	Common	A_ExAmp_FL	ExAmp	variant_004383
A_ExAmp_FL_0011_T01	0.0553	0.986	Common	A_ExAmp_FL	ExAmp	variant_004386
A_ExAmp_FL_0011_T01	0.1187	0.986	Common	A_ExAmp_FL	ExAmp	variant_004388
A_ExAmp_FL_0011_T01	0.1128	0.986	Common	A_ExAmp_FL	ExAmp	variant_004389
A_ExAmp_FL_0011_T01	0.1489	0.986	Common	A_ExAmp_FL	ExAmp	variant_004406
A_ExAmp_FL_0011_T01	0.0106	0.986	Common	A_ExAmp_FL	ExAmp	variant_004410
A_ExAmp_FL_0011_T01	0.0	0.986	Common	A_ExAmp_FL	ExAmp	variant_004413
A_ExAmp_FL_0011_T01	0.6835	0.986	Common	A_ExAmp_FL	ExAmp	variant_004424
A_ExAmp_FL_0011_T01	0.6073	0.986	Common	A_ExAmp_FL	ExAmp	variant_004442
A_ExAmp_FL_0011_T01	0.9043	0.986	Common	A_ExAmp_FL	ExAmp	variant_004450
A_ExAmp_FL_0011_T01	0.7303	0.986	Common	A_ExAmp_FL	ExAmp	variant_004453
A_ExAmp_FL_0011_T01	0.0542	0.986	Common	A_ExAmp_FL	ExAmp	variant_004459
A_ExAmp_FL_0011_T01	0.4274	0.986	Common	A_ExAmp_FL	ExAmp	variant_004477
A_ExAmp_FL_0011_T01	0.5375	0.986	Common	A_ExAmp_FL	ExAmp	variant_004490
A_ExAmp_FL_0011_T01	0.0302	0.986	Common	A_ExAmp_FL	ExAmp	variant_004496
A_ExAmp_FL_0011_T01	0.0778	0.986	Common	A_ExAmp_FL	ExAmp	variant_004502
A_ExAmp_FL_0011_T01	0.3471	0.986	Common	A_ExAmp_FL	ExAmp	variant_004518
A_ExAmp_FL_0011_T01	0.6694	0.986	Common	A_ExAmp_FL	ExAmp	variant_004522
A_ExAmp_FL_0011_T02	0.4728	0.964	Common	A_ExAmp_FL	ExAmp	variant_004524
A_ExAmp_FL_0011_T02	0.162	0.964	Common	A_ExAmp_FL	ExAmp	variant_004383
A_ExAmp_FL_0011_T02	0.0613	0.964	Common	A_ExAmp_FL	ExAmp	variant_004526
A_ExAmp_FL_0011_T02	0.1128	0.964	Common	A_ExAmp_FL	ExAmp	variant_004389
A_ExAmp_FL_0011_T02	0.7008	0.964	Common	A_ExAmp_FL	ExAmp	variant_004552
A_ExAmp_FL_0011_T02	0.0	0.964	Common	A_ExAmp_FL	ExAmp	variant_004413
A_ExAmp_FL_0011_T02	0.9929	0.964	Common	A_ExAmp_FL	ExAmp	variant_004572
A_ExAmp_FL_0011_T02	0.7861	0.964	Common	A_ExAmp_FL	ExAmp	variant_004575
A_ExAmp_FL_0011_T02	0.7017	0.964	Common	A_ExAmp_FL	ExAmp	variant_004607
A_ExAmp_FL_0011_T02	0.0344	0.964	Common	A_ExAmp_FL	ExAmp	variant_004615
A_ExAmp_FL_0011_T02	0.0542	0.964	Common	A_ExAmp_FL	ExAmp	variant_004459
A_ExAmp_FL_0011_T02	0.7211	0.964	Common	A_ExAmp_FL	ExAmp	variant_004616
A_ExAmp_FL_0012_T01	0.6095	1.499	Common	A_ExAmp_FL	ExAmp	variant_004716
A_ExAmp_FL_0012_T01	0.0441	1.499	Common	A_ExAmp_FL	ExAmp	variant_004717
A_ExAmp_FL_0012_T01	0.3603	1.499	Common	A_ExAmp_FL	ExAmp	variant_004729
A_ExAmp_FL_0012_T01	0.6909	1.499	Common	A_ExAmp_FL	ExAmp	variant_004732
A_ExAmp_FL_0012_T01	0.5632	1.499	Common	A_ExAmp_FL	ExAmp	variant_004733
A_ExAmp_FL_0012_T01	0.4618	1.499	Common	A_ExAmp_FL	ExAmp	variant_004734
A_ExAmp_FL_0012_T01	0.6116	1.499	Common	A_ExAmp_FL	ExAmp	variant_004736
A_ExAmp_FL_0012_T01	0.8926	1.499	Common	A_ExAmp_FL	ExAmp	variant_004741
A_ExAmp_FL_0012_T01	0.478	1.499	Common	A_ExAmp_FL	ExAmp	variant_004746
A_ExAmp_FL_0012_T01	0.5612	1.499	Common	A_ExAmp_FL	ExAmp	variant_004747
A_ExAmp_FL_0012_T01	0.5766	1.499	Common	A_ExAmp_FL	ExAmp	variant_004751
A_ExAmp_FL_0012_T01	0.8488	1.499	Common	A_ExAmp_FL	ExAmp	variant_004762
A_ExAmp_FL_0012_T01	0.3956	1.499	Common	A_ExAmp_FL	ExAmp	variant_004766
A_ExAmp_FL_0012_T01	0.5501	1.499	Common	A_ExAmp_FL	ExAmp	variant_004775
A_ExAmp_FL_0012_T01	0.2472	1.499	Common	A_ExAmp_FL	ExAmp	variant_004778
A_ExAmp_FL_0012_T01	0.3164	1.499	Common	A_ExAmp_FL	ExAmp	variant_004795
A_ExAmp_FL_0012_T01	0.4271	1.499	Common	A_ExAmp_FL	ExAmp	variant_004798
A_ExAmp_FL_0012_T01	0.698	1.499	Common	A_ExAmp_FL	ExAmp	variant_004799
A_ExAmp_FL_0012_T01	0.6435	1.499	Common	A_ExAmp_FL	ExAmp	variant_004803
A_ExAmp_FL_0012_T01	0.9017	1.499	Common	A_ExAmp_FL	ExAmp	variant_004804
A_ExAmp_FL_0012_T01	0.7655	1.499	Common	A_ExAmp_FL	ExAmp	variant_004810
A_ExAmp_FL_0012_T01	0.5119	1.499	Common	A_ExAmp_FL	ExAmp	variant_004812
A_ExAmp_FL_0012_T01	0.7437	1.499	Common	A_ExAmp_FL	ExAmp	variant_004819
A_ExAmp_FL_0012_T01	0.4474	1.499	Common	A_ExAmp_FL	ExAmp	variant_004830
A_ExAmp_FL_0012_T01	0.9038	1.499	Common	A_ExAmp_FL	ExAmp	variant_004831
A_ExAmp_FL_0012_T01	0.5234	1.499	Common	A_ExAmp_FL	ExAmp	variant_004832
A_ExAmp_FL_0012_T01	0.8537	1.499	Common	A_ExAmp_FL	ExAmp	variant_004840
A_ExAmp_FL_0012_T01	0.5632	1.499	Common	A_ExAmp_FL	ExAmp	variant_004842
A_ExAmp_FL_0012_T01	0.4606	1.499	Common	A_ExAmp_FL	ExAmp	variant_004846
A_ExAmp_FL_0012_T01	0.8093	1.499	Common	A_ExAmp_FL	ExAmp	variant_004848
A_ExAmp_FL_0012_T01	0.8137	1.499	Common	A_ExAmp_FL	ExAmp	variant_004857
A_ExAmp_FL_0012_T01	0.2459	1.499	Common	A_ExAmp_FL	ExAmp	variant_004858
A_ExAmp_FL_0012_T01	0.4965	1.499	Common	A_ExAmp_FL	ExAmp	variant_004871
A_ExAmp_FL_0012_T01	0.4524	1.499	Common	A_ExAmp_FL	ExAmp	variant_004872
A_ExAmp_FL_0012_T01	0.8364	1.499	Common	A_ExAmp_FL	ExAmp	variant_004878
A_ExAmp_FL_0012_T01	0.5964	1.499	Common	A_ExAmp_FL	ExAmp	variant_004879
A_ExAmp_FL_0012_T01	0.7908	1.499	Common	A_ExAmp_FL	ExAmp	variant_004881
A_ExAmp_FL_0012_T01	0.0878	1.499	Common	A_ExAmp_FL	ExAmp	variant_004884
A_ExAmp_FL_0012_T01	0.4936	1.499	Common	A_ExAmp_FL	ExAmp	variant_004885
A_ExAmp_FL_0012_T01	0.3087	1.499	Common	A_ExAmp_FL	ExAmp	variant_004888
A_ExAmp_FL_0012_T01	0.471	1.499	Common	A_ExAmp_FL	ExAmp	variant_004889
A_ExAmp_FL_0012_T01	0.741	1.499	Common	A_ExAmp_FL	ExAmp	variant_004895
A_ExAmp_FL_0012_T01	0.8038	1.499	Common	A_ExAmp_FL	ExAmp	variant_004899
A_ExAmp_FL_0012_T01	0.3572	1.499	Common	A_ExAmp_FL	ExAmp	variant_004900
A_ExAmp_FL_0012_T01	0.3962	1.499	Common	A_ExAmp_FL	ExAmp	variant_004904
A_ExAmp_FL_0012_T01	0.6471	1.499	Common	A_ExAmp_FL	ExAmp	variant_004906
A_ExAmp_FL_0012_T01	0.555	1.499	Common	A_ExAmp_FL	ExAmp	variant_004911
A_ExAmp_FL_0012_T01	0.8084	1.499	Common	A_ExAmp_FL	ExAmp	variant_004913
A_ExAmp_FL_0012_T01	0.5616	1.499	Common	A_ExAmp_FL	ExAmp	variant_004914
A_ExAmp_FL_0012_T01	0.467	1.499	Common	A_ExAmp_FL	ExAmp	variant_004919
A_ExAmp_FL_0012_T01	0.7623	1.499	Common	A_ExAmp_FL	ExAmp	variant_004923
A_ExAmp_FL_0012_T01	0.3283	1.499	Common	A_ExAmp_FL	ExAmp	variant_004929
A_ExAmp_FL_0012_T01	0.515	1.499	Common	A_ExAmp_FL	ExAmp	variant_004931
A_ExAmp_FL_0012_T01	0.9986	1.499	Common	A_ExAmp_FL	ExAmp	variant_004941
A_ExAmp_FL_0012_T01	0.43	1.499	Common	A_ExAmp_FL	ExAmp	variant_004944
A_ExAmp_FL_0012_T02	0.85	0.914	Common	A_ExAmp_FL	ExAmp	variant_004949
A_ExAmp_FL_0012_T02	0.5029	0.914	Common	A_ExAmp_FL	ExAmp	variant_004952
A_ExAmp_FL_0012_T02	0.6652	0.914	Common	A_ExAmp_FL	ExAmp	variant_004956
A_ExAmp_FL_0012_T02	0.8738	0.914	Common	A_ExAmp_FL	ExAmp	variant_004967
A_ExAmp_FL_0012_T02	0.0303	0.914	Common	A_ExAmp_FL	ExAmp	variant_004970
A_ExAmp_FL_0012_T02	0.8393	0.914	Common	A_ExAmp_FL	ExAmp	variant_004974
A_ExAmp_FL_0012_T02	0.0014	0.914	Common	A_ExAmp_FL	ExAmp	variant_004884
A_ExAmp_FL_0012_T02	0.7138	0.914	Common	A_ExAmp_FL	ExAmp	variant_004985
A_ExAmp_FL_0012_T02	0.445	0.914	Common	A_ExAmp_FL	ExAmp	variant_004929
A_ExAmp_FL_0012_T02	0.6101	0.914	Common	A_ExAmp_FL	ExAmp	variant_005004
A_ExAmp_FL_0012_T03	0.5133	1.038	Common	A_ExAmp_FL	ExAmp	variant_005012
A_ExAmp_FL_0012_T03	0.7526	1.038	Common	A_ExAmp_FL	ExAmp	variant_005021
A_ExAmp_FL_0012_T03	0.4108	1.038	Common	A_ExAmp_FL	ExAmp	variant_005030
A_ExAmp_FL_0012_T03	0.5962	1.038	Common	A_ExAmp_FL	ExAmp	variant_005049
A_ExAmp_FL_0012_T03	0.2973	1.038	Common	A_ExAmp_FL	ExAmp	variant_005056
A_ExAmp_FL_0012_T03	0.3112	1.038	Common	A_ExAmp_FL	ExAmp	variant_005057
A_ExAmp_FL_0012_T03	0.414	1.038	Common	A_ExAmp_FL	ExAmp	variant_005074
A_ExAmp_FL_0012_T03	0.8994	1.038	Common	A_ExAmp_FL	ExAmp	variant_005079
A_ExAmp_FL_0012_T03	0.4248	1.038	Common	A_ExAmp_FL	ExAmp	variant_005091
A_ExAmp_FL_0012_T03	0.9988	1.038	Common	A_ExAmp_FL	ExAmp	variant_005111
A_ExAmp_FL_0012_T03	0.7121	1.038	Common	A_ExAmp_FL	ExAmp	variant_005116
A_ExAmp_FL_0012_T03	0.6584	1.038	Common	A_ExAmp_FL	ExAmp	variant_005117
A_ExAmp_FL_0012_T03	0.8382	1.038	Common	A_ExAmp_FL	ExAmp	variant_005120
A_ExAmp_FL_0013_T01	0.0219	1.046	Common	A_ExAmp_FL	ExAmp	variant_005123
A_ExAmp_FL_0013_T01	0.1313	1.046	Common	A_ExAmp_FL	ExAmp	variant_005128
A_ExAmp_FL_0013_T01	0.137	1.046	Common	A_ExAmp_FL	ExAmp	variant_005130
A_ExAmp_FL_0013_T01	0.0612	1.046	Common	A_ExAmp_FL	ExAmp	variant_005131
A_ExAmp_FL_0013_T01	0.3937	1.046	Common	A_ExAmp_FL	ExAmp	variant_005133
A_ExAmp_FL_0013_T01	0.0853	1.046	Common	A_ExAmp_FL	ExAmp	variant_004389
A_ExAmp_FL_0013_T01	0.0475	1.046	Common	A_ExAmp_FL	ExAmp	variant_001879
A_ExAmp_FL_0013_T01	0.1945	1.046	Common	A_ExAmp_FL	ExAmp	variant_005164
A_ExAmp_FL_0013_T01	0.52	1.046	Common	A_ExAmp_FL	ExAmp	variant_005165
A_ExAmp_FL_0013_T01	0.5791	1.046	Common	A_ExAmp_FL	ExAmp	variant_005176
A_ExAmp_FL_0013_T01	0.1198	1.046	Common	A_ExAmp_FL	ExAmp	variant_005177
A_ExAmp_FL_0013_T01	0.1	1.046	Common	A_ExAmp_FL	ExAmp	variant_005178
A_ExAmp_FL_0013_T01	0.8568	1.046	Common	A_ExAmp_FL	ExAmp	variant_005208
A_ExAmp_FL_0013_T01	0.4597	1.046	Common	A_ExAmp_FL	ExAmp	variant_005209
A_ExAmp_FL_0013_T01	0.0003	1.046	Common	A_ExAmp_FL	ExAmp	variant_005234
A_ExAmp_FL_0013_T01	0.7332	1.046	Common	A_ExAmp_FL	ExAmp	variant_005259
A_ExAmp_FL_0013_T01	0.9272	1.046	Common	A_ExAmp_FL	ExAmp	variant_005265
A_ExAmp_FL_0013_T01	0.6363	1.046	Common	A_ExAmp_FL	ExAmp	variant_005271
A_ExAmp_FL_0013_T01	0.2787	1.046	Common	A_ExAmp_FL	ExAmp	variant_005292
A_ExAmp_FL_0013_T01	0.301	1.046	Common	A_ExAmp_FL	ExAmp	variant_005307
A_ExAmp_FL_0013_T02	0.0219	1.194	Common	A_ExAmp_FL	ExAmp	variant_005123
A_ExAmp_FL_0013_T02	0.5055	1.194	Common	A_ExAmp_FL	ExAmp	variant_005326
A_ExAmp_FL_0013_T02	0.921	1.194	Common	A_ExAmp_FL	ExAmp	variant_005328
A_ExAmp_FL_0013_T02	0.137	1.194	Common	A_ExAmp_FL	ExAmp	variant_005130
A_ExAmp_FL_0013_T02	0.0612	1.194	Common	A_ExAmp_FL	ExAmp	variant_005131
A_ExAmp_FL_0013_T02	0.0853	1.194	Common	A_ExAmp_FL	ExAmp	variant_004389
A_ExAmp_FL_0013_T02	0.1546	1.194	Common	A_ExAmp_FL	ExAmp	variant_005329
A_ExAmp_FL_0013_T02	0.9984	1.194	Common	A_ExAmp_FL	ExAmp	variant_005338
A_ExAmp_FL_0013_T02	0.8439	1.194	Common	A_ExAmp_FL	ExAmp	variant_005340
A_ExAmp_FL_0013_T02	0.0475	1.194	Common	A_ExAmp_FL	ExAmp	variant_001879
A_ExAmp_FL_0013_T02	0.5492	1.194	Common	A_ExAmp_FL	ExAmp	variant_005348
A_ExAmp_FL_0013_T02	0.1198	1.194	Common	A_ExAmp_FL	ExAmp	variant_005177
A_ExAmp_FL_0013_T02	0.1	1.194	Common	A_ExAmp_FL	ExAmp	variant_005178
A_ExAmp_FL_0013_T02	0.4509	1.194	Common	A_ExAmp_FL	ExAmp	variant_005377
A_ExAmp_FL_0013_T02	0.7389	1.194	Common	A_ExAmp_FL	ExAmp	variant_005390
A_ExAmp_FL_0013_T02	0.8013	1.194	Common	A_ExAmp_FL	ExAmp	variant_005392
A_ExAmp_FL_0013_T02	0.877	1.194	Common	A_ExAmp_FL	ExAmp	variant_005393
A_ExAmp_FL_0013_T02	0.7631	1.194	Common	A_ExAmp_FL	ExAmp	variant_005398
A_ExAmp_FL_0013_T02	0.693	1.194	Common	A_ExAmp_FL	ExAmp	variant_005400
A_ExAmp_FL_0013_T02	0.0003	1.194	Common	A_ExAmp_FL	ExAmp	variant_005234
A_ExAmp_FL_0013_T02	0.77	1.194	Common	A_ExAmp_FL	ExAmp	variant_005413
A_ExAmp_FL_0013_T02	0.7508	1.194	Common	A_ExAmp_FL	ExAmp	variant_005415
A_ExAmp_FL_0013_T02	0.3844	1.194	Common	A_ExAmp_FL	ExAmp	variant_005417
A_ExAmp_FL_0013_T02	0.6841	1.194	Common	A_ExAmp_FL	ExAmp	variant_005422
A_ExAmp_FL_0013_T02	0.4142	1.194	Common	A_ExAmp_FL	ExAmp	variant_005424
A_ExAmp_FL_0013_T02	0.9286	1.194	Common	A_ExAmp_FL	ExAmp	variant_005429
A_ExAmp_FL_0013_T02	0.3028	1.194	Common	A_ExAmp_FL	ExAmp	variant_005440
A_ExAmp_FL_0013_T02	0.6031	1.194	Common	A_ExAmp_FL	ExAmp	variant_005442
A_ExAmp_FL_0013_T02	0.9961	1.194	Common	A_ExAmp_FL	ExAmp	variant_005446
A_ExAmp_FL_0013_T02	0.2787	1.194	Common	A_ExAmp_FL	ExAmp	variant_005292
A_ExAmp_FL_0013_T02	0.9112	1.194	Common	A_ExAmp_FL	ExAmp	variant_005451
A_ExAmp_FL_0013_T02	0.8385	1.194	Common	A_ExAmp_FL	ExAmp	variant_005452
A_ExAmp_FL_0014_T01	0.1235	0.734	Common	A_ExAmp_FL	ExAmp	variant_005490
A_ExAmp_FL_0014_T01	0.3151	0.734	Common	A_ExAmp_FL	ExAmp	variant_005493
A_ExAmp_FL_0014_T01	0.0533	0.734	Common	A_ExAmp_FL	ExAmp	variant_005502
A_ExAmp_FL_0014_T01	0.1293	0.734	Common	A_ExAmp_FL	ExAmp	variant_005522
A_ExAmp_FL_0014_T01	0.0652	0.734	Common	A_ExAmp_FL	ExAmp	variant_005557
A_ExAmp_FL_0014_T01	0.6797	0.734	Common	A_ExAmp_FL	ExAmp	variant_005609
A_ExAmp_FL_0014_T01	0.1591	0.734	Common	A_ExAmp_FL	ExAmp	variant_005627
A_ExAmp_FL_0014_T02	0.1235	0.729	Common	A_ExAmp_FL	ExAmp	variant_005490
A_ExAmp_FL_0014_T02	0.0777	0.729	Common	A_ExAmp_FL	ExAmp	variant_005634
A_ExAmp_FL_0014_T02	0.3151	0.729	Common	A_ExAmp_FL	ExAmp	variant_005493
A_ExAmp_FL_0014_T02	0.027	0.729	Common	A_ExAmp_FL	ExAmp	variant_005640
A_ExAmp_FL_0014_T02	0.0748	0.729	Common	A_ExAmp_FL	ExAmp	variant_005643
A_ExAmp_FL_0014_T02	0.0533	0.729	Common	A_ExAmp_FL	ExAmp	variant_005502
A_ExAmp_FL_0014_T02	0.1293	0.729	Common	A_ExAmp_FL	ExAmp	variant_005522
A_ExAmp_FL_0014_T02	0.0652	0.729	Common	A_ExAmp_FL	ExAmp	variant_005557
A_ExAmp_FL_0014_T03	0.3151	0.843	Common	A_ExAmp_FL	ExAmp	variant_005493
A_ExAmp_FL_0014_T03	0.027	0.843	Common	A_ExAmp_FL	ExAmp	variant_005640
A_ExAmp_FL_0014_T03	0.0533	0.843	Common	A_ExAmp_FL	ExAmp	variant_005502
A_ExAmp_FL_0014_T03	0.1293	0.843	Common	A_ExAmp_FL	ExAmp	variant_005522
A_ExAmp_FL_0014_T03	0.1466	0.843	Common	A_ExAmp_FL	ExAmp	variant_005749
A_ExAmp_FL_0014_T03	0.4342	0.843	Common	A_ExAmp_FL	ExAmp	variant_005754
A_ExAmp_FL_0014_T03	0.571	0.843	Common	A_ExAmp_FL	ExAmp	variant_005786
A_ExAmp_FL_0014_T03	0.0388	0.843	Common	A_ExAmp_FL	ExAmp	variant_005793
A_ExAmp_FL_0015_T01	0.1838	0.775	Common	A_ExAmp_FL	ExAmp	variant_005813
A_ExAmp_FL_0015_T01	0.915	0.775	Common	A_ExAmp_FL	ExAmp	variant_005820
A_ExAmp_FL_0015_T01	0.9983	0.775	Common	A_ExAmp_FL	ExAmp	variant_005821
A_ExAmp_FL_0015_T01	0.0702	0.775	Common	A_ExAmp_FL	ExAmp	variant_005829
A_ExAmp_FL_0015_T01	0.0226	0.775	Common	A_ExAmp_FL	ExAmp	variant_003091
A_ExAmp_FL_0015_T01	0.511	0.775	Common	A_ExAmp_FL	ExAmp	variant_005836
A_ExAmp_FL_0015_T01	0.658	0.775	Common	A_ExAmp_FL	ExAmp	variant_005851
A_ExAmp_FL_0015_T01	0.7897	0.775	Common	A_ExAmp_FL	ExAmp	variant_005868
A_ExAmp_FL_0015_T01	0.1807	0.775	Common	A_ExAmp_FL	ExAmp	variant_003717
A_ExAmp_FL_0015_T01	0.2939	0.775	Common	A_ExAmp_FL	ExAmp	variant_005883
A_ExAmp_FL_0015_T01	0.0554	0.775	Common	A_ExAmp_FL	ExAmp	variant_005886
A_ExAmp_FL_0015_T01	0.0282	0.775	Common	A_ExAmp_FL	ExAmp	variant_005888
A_ExAmp_FL_0015_T02	0.1287	0.732	Common	A_ExAmp_FL	ExAmp	variant_005890
A_ExAmp_FL_0015_T02	0.1838	0.732	Common	A_ExAmp_FL	ExAmp	variant_005813
A_ExAmp_FL_0015_T02	0.0366	0.732	Common	A_ExAmp_FL	ExAmp	variant_003732
A_ExAmp_FL_0015_T02	0.0287	0.732	Common	A_ExAmp_FL	ExAmp	variant_005970
A_ExAmp_FL_0015_T02	0.0587	0.732	Common	A_ExAmp_FL	ExAmp	variant_005972
A_ExAmp_FL_0015_T02	0.3379	0.732	Common	A_ExAmp_FL	ExAmp	variant_005976
A_ExAmp_FL_0015_T02	0.4109	0.732	Common	A_ExAmp_FL	ExAmp	variant_005995
A_ExAmp_FL_0015_T02	0.1807	0.732	Common	A_ExAmp_FL	ExAmp	variant_003717
A_ExAmp_FL_0015_T02	0.2939	0.732	Common	A_ExAmp_FL	ExAmp	variant_005883
A_ExAmp_FL_0015_T02	0.0554	0.732	Common	A_ExAmp_FL	ExAmp	variant_005886
A_ExAmp_FL_0015_T02	0.0282	0.732	Common	A_ExAmp_FL	ExAmp	variant_005888
A_ExAmp_FL_0015_T03	0.1287	1.07	Common	A_ExAmp_FL	ExAmp	variant_005890
A_ExAmp_FL_0015_T03	0.1838	1.07	Common	A_ExAmp_FL	ExAmp	variant_005813
A_ExAmp_FL_0015_T03	0.0366	1.07	Common	A_ExAmp_FL	ExAmp	variant_003732
A_ExAmp_FL_0015_T03	0.5155	1.07	Common	A_ExAmp_FL	ExAmp	variant_006036
A_ExAmp_FL_0015_T03	0.6293	1.07	Common	A_ExAmp_FL	ExAmp	variant_006038
A_ExAmp_FL_0015_T03	0.0176	1.07	Common	A_ExAmp_FL	ExAmp	variant_006040
A_ExAmp_FL_0015_T03	0.8642	1.07	Common	A_ExAmp_FL	ExAmp	variant_006046
A_ExAmp_FL_0015_T03	0.8639	1.07	Common	A_ExAmp_FL	ExAmp	variant_006047
A_ExAmp_FL_0015_T03	0.9957	1.07	Common	A_ExAmp_FL	ExAmp	variant_006052
A_ExAmp_FL_0015_T03	0.9118	1.07	Common	A_ExAmp_FL	ExAmp	variant_006058
A_ExAmp_FL_0015_T03	0.1295	1.07	Common	A_ExAmp_FL	ExAmp	variant_006071
A_ExAmp_FL_0015_T03	0.9963	1.07	Common	A_ExAmp_FL	ExAmp	variant_006074
A_ExAmp_FL_0015_T03	0.5962	1.07	Common	A_ExAmp_FL	ExAmp	variant_006081
A_ExAmp_FL_0015_T03	0.3653	1.07	Common	A_ExAmp_FL	ExAmp	variant_006094
A_ExAmp_FL_0015_T03	0.3773	1.07	Common	A_ExAmp_FL	ExAmp	variant_006096
A_ExAmp_FL_0015_T03	0.8569	1.07	Common	A_ExAmp_FL	ExAmp	variant_006104
A_ExAmp_FL_0015_T03	0.7139	1.07	Common	A_ExAmp_FL	ExAmp	variant_006105
A_ExAmp_FL_0015_T03	0.3703	1.07	Common	A_ExAmp_FL	ExAmp	variant_006112
A_ExAmp_FL_0015_T03	0.8717	1.07	Common	A_ExAmp_FL	ExAmp	variant_006117
A_ExAmp_FL_0015_T03	0.1807	1.07	Common	A_ExAmp_FL	ExAmp	variant_003717
A_ExAmp_FL_0015_T03	0.2939	1.07	Common	A_ExAmp_FL	ExAmp	variant_005883
A_ExAmp_FL_0015_T03	0.0554	1.07	Common	A_ExAmp_FL	ExAmp	variant_005886
A_ExAmp_FL_0015_T03	0.0282	1.07	Common	A_ExAmp_FL	ExAmp	variant_005888
A_ExAmp_FL_0015_T03	0.6297	1.07	Common	A_ExAmp_FL	ExAmp	variant_006125
A_ExAmp_FL_0015_T03	0.472	1.07	Common	A_ExAmp_FL	ExAmp	variant_006126
A_ExAmp_FL_0016_T01	0.3812	1.498	Common	A_ExAmp_FL	ExAmp	variant_006130
A_ExAmp_FL_0016_T01	0.2812	1.498	Common	A_ExAmp_FL	ExAmp	variant_006132
A_ExAmp_FL_0016_T01	0.8954	1.498	Common	A_ExAmp_FL	ExAmp	variant_006134
A_ExAmp_FL_0016_T01	0.2857	1.498	Common	A_ExAmp_FL	ExAmp	variant_006136
A_ExAmp_FL_0016_T01	0.4485	1.498	Common	A_ExAmp_FL	ExAmp	variant_006137
A_ExAmp_FL_0016_T01	0.9979	1.498	Common	A_ExAmp_FL	ExAmp	variant_006139
A_ExAmp_FL_0016_T01	0.1104	1.498	Common	A_ExAmp_FL	ExAmp	variant_006140
A_ExAmp_FL_0016_T01	0.4638	1.498	Common	A_ExAmp_FL	ExAmp	variant_006149
A_ExAmp_FL_0016_T01	0.5941	1.498	Common	A_ExAmp_FL	ExAmp	variant_006151
A_ExAmp_FL_0016_T01	0.5125	1.498	Common	A_ExAmp_FL	ExAmp	variant_006153
A_ExAmp_FL_0016_T01	0.6545	1.498	Common	A_ExAmp_FL	ExAmp	variant_006154
A_ExAmp_FL_0016_T01	0.4609	1.498	Common	A_ExAmp_FL	ExAmp	variant_006157
A_ExAmp_FL_0016_T01	0.7272	1.498	Common	A_ExAmp_FL	ExAmp	variant_006160
A_ExAmp_FL_0016_T01	0.4722	1.498	Common	A_ExAmp_FL	ExAmp	variant_006167
A_ExAmp_FL_0016_T01	0.6482	1.498	Common	A_ExAmp_FL	ExAmp	variant_006169
A_ExAmp_FL_0016_T01	0.5885	1.498	Common	A_ExAmp_FL	ExAmp	variant_006170
A_ExAmp_FL_0016_T01	0.786	1.498	Common	A_ExAmp_FL	ExAmp	variant_006172
A_ExAmp_FL_0016_T01	0.8085	1.498	Common	A_ExAmp_FL	ExAmp	variant_006178
A_ExAmp_FL_0016_T01	0.8188	1.498	Common	A_ExAmp_FL	ExAmp	variant_006182
A_ExAmp_FL_0016_T01	0.8445	1.498	Common	A_ExAmp_FL	ExAmp	variant_006185
A_ExAmp_FL_0016_T01	0.1441	1.498	Common	A_ExAmp_FL	ExAmp	variant_006193
A_ExAmp_FL_0016_T01	0.4908	1.498	Common	A_ExAmp_FL	ExAmp	variant_006194
A_ExAmp_FL_0016_T01	0.417	1.498	Common	A_ExAmp_FL	ExAmp	variant_006195
A_ExAmp_FL_0016_T01	0.9958	1.498	Common	A_ExAmp_FL	ExAmp	variant_006203
A_ExAmp_FL_0016_T01	0.2829	1.498	Common	A_ExAmp_FL	ExAmp	variant_006206
A_ExAmp_FL_0016_T01	0.4079	1.498	Common	A_ExAmp_FL	ExAmp	variant_006207
A_ExAmp_FL_0016_T01	0.7598	1.498	Common	A_ExAmp_FL	ExAmp	variant_006208
A_ExAmp_FL_0016_T01	0.5015	1.498	Common	A_ExAmp_FL	ExAmp	variant_006211
A_ExAmp_FL_0016_T01	0.3501	1.498	Common	A_ExAmp_FL	ExAmp	variant_006212
A_ExAmp_FL_0016_T01	0.1861	1.498	Common	A_ExAmp_FL	ExAmp	variant_006213
A_ExAmp_FL_0016_T01	0.2809	1.498	Common	A_ExAmp_FL	ExAmp	variant_006214
A_ExAmp_FL_0016_T01	0.6901	1.498	Common	A_ExAmp_FL	ExAmp	variant_006216
A_ExAmp_FL_0016_T01	0.6104	1.498	Common	A_ExAmp_FL	ExAmp	variant_006218
A_ExAmp_FL_0016_T01	0.7631	1.498	Common	A_ExAmp_FL	ExAmp	variant_006220
A_ExAmp_FL_0016_T01	0.6389	1.498	Common	A_ExAmp_FL	ExAmp	variant_006224
A_ExAmp_FL_0016_T01	0.2548	1.498	Common	A_ExAmp_FL	ExAmp	variant_006226
A_ExAmp_FL_0016_T01	0.7194	1.498	Common	A_ExAmp_FL	ExAmp	variant_006227
A_ExAmp_FL_0016_T01	0.8761	1.498	Common	A_ExAmp_FL	ExAmp	variant_006234
A_ExAmp_FL_0016_T01	0.8736	1.498	Common	A_ExAmp_FL	ExAmp	variant_006235
A_ExAmp_FL_0016_T01	0.8136	1.498	Common	A_ExAmp_FL	ExAmp	variant_006237
A_ExAmp_FL_0016_T01	0.7123	1.498	Common	A_ExAmp_FL	ExAmp	variant_006238
A_ExAmp_FL_0016_T01	0.5587	1.498	Common	A_ExAmp_FL	ExAmp	variant_006245
A_ExAmp_FL_0016_T01	0.7627	1.498	Common	A_ExAmp_FL	ExAmp	variant_006250
A_ExAmp_FL_0016_T01	0.8809	1.498	Common	A_ExAmp_FL	ExAmp	variant_006251
A_ExAmp_FL_0016_T01	0.9989	1.498	Common	A_ExAmp_FL	ExAmp	variant_006261
A_ExAmp_FL_0016_T01	0.8229	1.498	Common	A_ExAmp_FL	ExAmp	variant_006262
A_ExAmp_FL_0016_T01	0.743	1.498	Common	A_ExAmp_FL	ExAmp	variant_006263
A_ExAmp_FL_0016_T01	0.7057	1.498	Common	A_ExAmp_FL	ExAmp	variant_006264
A_ExAmp_FL_0016_T01	1.0	1.498	Common	A_ExAmp_FL	ExAmp	variant_006265
A_ExAmp_FL_0016_T01	0.9059	1.498	Common	A_ExAmp_FL	ExAmp	variant_006267
A_ExAmp_FL_0016_T01	0.7042	1.498	Common	A_ExAmp_FL	ExAmp	variant_006269
A_ExAmp_FL_0016_T01	0.888	1.498	Common	A_ExAmp_FL	ExAmp	variant_006271
A_ExAmp_FL_0016_T01	0.4185	1.498	Common	A_ExAmp_FL	ExAmp	variant_006272
A_ExAmp_FL_0016_T01	0.1614	1.498	Common	A_ExAmp_FL	ExAmp	variant_006274
A_ExAmp_FL_0016_T01	0.6188	1.498	Common	A_ExAmp_FL	ExAmp	variant_006282
A_ExAmp_FL_0016_T01	0.2992	1.498	Common	A_ExAmp_FL	ExAmp	variant_006283
A_ExAmp_FL_0016_T01	0.5962	1.498	Common	A_ExAmp_FL	ExAmp	variant_006286
A_ExAmp_FL_0016_T01	0.8831	1.498	Common	A_ExAmp_FL	ExAmp	variant_006287
A_ExAmp_FL_0016_T01	0.4671	1.498	Common	A_ExAmp_FL	ExAmp	variant_006289
A_ExAmp_FL_0016_T01	0.9966	1.498	Common	A_ExAmp_FL	ExAmp	variant_006294
A_ExAmp_FL_0016_T01	0.0838	1.498	Common	A_ExAmp_FL	ExAmp	variant_006295
A_ExAmp_FL_0016_T01	0.782	1.498	Common	A_ExAmp_FL	ExAmp	variant_006300
A_ExAmp_FL_0016_T01	0.8926	1.498	Common	A_ExAmp_FL	ExAmp	variant_006301
A_ExAmp_FL_0016_T01	0.5675	1.498	Common	A_ExAmp_FL	ExAmp	variant_006302
A_ExAmp_FL_0016_T01	0.5094	1.498	Common	A_ExAmp_FL	ExAmp	variant_006303
A_ExAmp_FL_0016_T01	0.3766	1.498	Common	A_ExAmp_FL	ExAmp	variant_006304
A_ExAmp_FL_0016_T01	0.8839	1.498	Common	A_ExAmp_FL	ExAmp	variant_006305
A_ExAmp_FL_0016_T01	0.4724	1.498	Common	A_ExAmp_FL	ExAmp	variant_006306
A_ExAmp_FL_0016_T01	0.2871	1.498	Common	A_ExAmp_FL	ExAmp	variant_006308
A_ExAmp_FL_0016_T01	0.7828	1.498	Common	A_ExAmp_FL	ExAmp	variant_006312
A_ExAmp_FL_0016_T01	0.7645	1.498	Common	A_ExAmp_FL	ExAmp	variant_006313
A_ExAmp_FL_0016_T01	0.2048	1.498	Common	A_ExAmp_FL	ExAmp	variant_006314
A_ExAmp_FL_0016_T01	0.5051	1.498	Common	A_ExAmp_FL	ExAmp	variant_006315
A_ExAmp_FL_0016_T01	0.4978	1.498	Common	A_ExAmp_FL	ExAmp	variant_006316
A_ExAmp_FL_0016_T01	0.848	1.498	Common	A_ExAmp_FL	ExAmp	variant_006318
A_ExAmp_FL_0016_T01	0.6996	1.498	Common	A_ExAmp_FL	ExAmp	variant_006320
A_ExAmp_FL_0016_T01	0.8554	1.498	Common	A_ExAmp_FL	ExAmp	variant_006327
A_ExAmp_FL_0016_T01	0.8118	1.498	Common	A_ExAmp_FL	ExAmp	variant_006328
A_ExAmp_FL_0016_T01	0.7359	1.498	Common	A_ExAmp_FL	ExAmp	variant_006329
A_ExAmp_FL_0016_T01	0.5093	1.498	Common	A_ExAmp_FL	ExAmp	variant_006335
A_ExAmp_FL_0016_T01	0.7346	1.498	Common	A_ExAmp_FL	ExAmp	variant_006336
A_ExAmp_FL_0016_T01	0.6494	1.498	Common	A_ExAmp_FL	ExAmp	variant_006341
A_ExAmp_FL_0016_T01	0.6311	1.498	Common	A_ExAmp_FL	ExAmp	variant_006343
A_ExAmp_FL_0016_T01	0.9967	1.498	Common	A_ExAmp_FL	ExAmp	variant_006344
A_ExAmp_FL_0016_T01	0.9969	1.498	Common	A_ExAmp_FL	ExAmp	variant_006345
A_ExAmp_FL_0016_T01	0.9002	1.498	Common	A_ExAmp_FL	ExAmp	variant_006346
A_ExAmp_FL_0016_T01	0.6058	1.498	Common	A_ExAmp_FL	ExAmp	variant_006349
A_ExAmp_FL_0016_T01	0.7959	1.498	Common	A_ExAmp_FL	ExAmp	variant_006350
A_ExAmp_FL_0016_T01	0.5141	1.498	Common	A_ExAmp_FL	ExAmp	variant_006352
A_ExAmp_FL_0016_T01	0.6157	1.498	Common	A_ExAmp_FL	ExAmp	variant_006353
A_ExAmp_FL_0016_T01	0.8793	1.498	Common	A_ExAmp_FL	ExAmp	variant_006354
A_ExAmp_FL_0016_T01	0.2636	1.498	Common	A_ExAmp_FL	ExAmp	variant_006358
A_ExAmp_FL_0016_T01	0.7793	1.498	Common	A_ExAmp_FL	ExAmp	variant_006359
A_ExAmp_FL_0016_T01	0.6677	1.498	Common	A_ExAmp_FL	ExAmp	variant_002930
A_ExAmp_FL_0016_T01	0.2227	1.498	Common	A_ExAmp_FL	ExAmp	variant_006361
A_ExAmp_FL_0016_T01	0.8244	1.498	Common	A_ExAmp_FL	ExAmp	variant_006362
A_ExAmp_FL_0016_T01	0.3655	1.498	Common	A_ExAmp_FL	ExAmp	variant_006363
A_ExAmp_FL_0016_T01	0.7011	1.498	Common	A_ExAmp_FL	ExAmp	variant_006365
A_ExAmp_FL_0016_T01	0.6197	1.498	Common	A_ExAmp_FL	ExAmp	variant_006366
A_ExAmp_FL_0016_T01	0.3771	1.498	Common	A_ExAmp_FL	ExAmp	variant_006368
A_ExAmp_FL_0016_T01	0.9987	1.498	Common	A_ExAmp_FL	ExAmp	variant_006369
A_ExAmp_FL_0016_T01	1.0	1.498	Common	A_ExAmp_FL	ExAmp	variant_006370
A_ExAmp_FL_0016_T01	0.849	1.498	Common	A_ExAmp_FL	ExAmp	variant_006371
A_ExAmp_FL_0016_T02	0.3818	0.697	Common	A_ExAmp_FL	ExAmp	variant_006383
A_ExAmp_FL_0016_T02	0.1861	0.697	Common	A_ExAmp_FL	ExAmp	variant_006213
A_ExAmp_FL_0016_T02	0.0675	0.697	Common	A_ExAmp_FL	ExAmp	variant_006405
A_ExAmp_FL_0016_T02	0.3655	0.697	Common	A_ExAmp_FL	ExAmp	variant_006363
A_ExAmp_FL_0017_T01	0.4599	0.811	Common	A_ExAmp_FL	ExAmp	variant_006416
A_ExAmp_FL_0017_T01	0.0251	0.811	Common	A_ExAmp_FL	ExAmp	variant_003326
A_ExAmp_FL_0017_T01	0.9634	0.811	Common	A_ExAmp_FL	ExAmp	variant_006457
A_ExAmp_FL_0017_T02	0.0576	0.79	Common	A_ExAmp_FL	ExAmp	variant_006467
A_ExAmp_FL_0017_T02	0.0251	0.79	Common	A_ExAmp_FL	ExAmp	variant_003326
A_ExAmp_FL_0017_T02	0.0	0.79	Common	A_ExAmp_FL	ExAmp	variant_006478
A_ExAmp_FL_0017_T02	0.0715	0.79	Common	A_ExAmp_FL	ExAmp	variant_006490
A_ExAmp_FL_0017_T02	0.4895	0.79	Common	A_ExAmp_FL	ExAmp	variant_006491
A_ExAmp_FL_0018_T01	0.0624	0.661	Common	A_ExAmp_FL	ExAmp	variant_006500
A_ExAmp_FL_0018_T01	0.1743	0.661	Common	A_ExAmp_FL	ExAmp	variant_006501
A_ExAmp_FL_0018_T01	0.0	0.661	Common	A_ExAmp_FL	ExAmp	variant_006506
A_ExAmp_FL_0018_T01	0.0192	0.661	Common	A_ExAmp_FL	ExAmp	variant_006537
A_ExAmp_FL_0018_T01	0.061	0.661	Common	A_ExAmp_FL	ExAmp	variant_006552
A_ExAmp_FL_0018_T02	0.1743	0.702	Common	A_ExAmp_FL	ExAmp	variant_006501
A_ExAmp_FL_0018_T02	0.0731	0.702	Common	A_ExAmp_FL	ExAmp	variant_006721
A_ExAmp_FL_0018_T02	0.8267	0.702	Common	A_ExAmp_FL	ExAmp	variant_006722
A_ExAmp_FL_0018_T02	0.4809	0.702	Common	A_ExAmp_FL	ExAmp	variant_006758
A_ExAmp_FL_0018_T02	0.9963	0.702	Common	A_ExAmp_FL	ExAmp	variant_006764
A_ExAmp_FL_0018_T03	0.1743	0.759	Common	A_ExAmp_FL	ExAmp	variant_006501
A_ExAmp_FL_0018_T03	0.0639	0.759	Common	A_ExAmp_FL	ExAmp	variant_006782
A_ExAmp_FL_0018_T03	0.7736	0.759	Common	A_ExAmp_FL	ExAmp	variant_006783
A_ExAmp_FL_0018_T03	0.061	0.759	Common	A_ExAmp_FL	ExAmp	variant_006552
A_ExAmp_FL_0018_T03	0.0698	0.759	Common	A_ExAmp_FL	ExAmp	variant_006846
A_ExAmp_FL_0018_T03	0.1443	0.759	Common	A_ExAmp_FL	ExAmp	variant_006922
A_ExAmp_FL_0018_T04	0.0624	0.805	Common	A_ExAmp_FL	ExAmp	variant_006500
A_ExAmp_FL_0018_T04	0.1743	0.805	Common	A_ExAmp_FL	ExAmp	variant_006501
A_ExAmp_FL_0018_T04	0.0	0.805	Common	A_ExAmp_FL	ExAmp	variant_006506
A_ExAmp_FL_0018_T04	0.061	0.805	Common	A_ExAmp_FL	ExAmp	variant_006552
A_ExAmp_FL_0018_T04	0.3042	0.805	Common	A_ExAmp_FL	ExAmp	variant_007054
A_ExAmp_FL_0018_T04	0.6917	0.805	Common	A_ExAmp_FL	ExAmp	variant_007059
A_ExAmp_FL_0018_T04	0.9086	0.805	Common	A_ExAmp_FL	ExAmp	variant_007067
A_ExAmp_FL_0018_T04	0.6276	0.805	Common	A_ExAmp_FL	ExAmp	variant_007068
A_ExAmp_FL_0018_T04	0.2071	0.805	Common	A_ExAmp_FL	ExAmp	variant_007144
A_ExAmp_FL_0019_T01	0.1198	0.722	Common	A_ExAmp_FL	ExAmp	variant_007183
A_ExAmp_FL_0019_T01	0.0769	0.722	Common	A_ExAmp_FL	ExAmp	variant_007209
A_ExAmp_FL_0019_T01	0.3434	0.722	Common	A_ExAmp_FL	ExAmp	variant_007360
A_ExAmp_FL_0019_T01	0.4212	0.722	Common	A_ExAmp_FL	ExAmp	variant_007673
A_ExAmp_FL_0019_T02	0.9952	0.832	Common	A_ExAmp_FL	ExAmp	variant_007722
A_ExAmp_FL_0019_T02	0.6022	0.832	Common	A_ExAmp_FL	ExAmp	variant_007757
A_ExAmp_FL_0019_T02	0.0018	0.832	Common	A_ExAmp_FL	ExAmp	variant_007768
A_ExAmp_FL_0019_T02	0.9532	0.832	Common	A_ExAmp_FL	ExAmp	variant_007773
A_ExAmp_FL_0019_T02	0.0885	0.832	Common	A_ExAmp_FL	ExAmp	variant_007783
A_ExAmp_FL_0019_T02	0.8954	0.832	Common	A_ExAmp_FL	ExAmp	variant_007788
A_ExAmp_FL_0019_T02	0.7331	0.832	Common	A_ExAmp_FL	ExAmp	variant_007792
A_ExAmp_FL_0019_T02	0.9989	0.832	Common	A_ExAmp_FL	ExAmp	variant_007807
A_ExAmp_FL_0019_T02	0.6213	0.832	Common	A_ExAmp_FL	ExAmp	variant_007808
A_ExAmp_FL_0019_T03	0.1198	0.804	Common	A_ExAmp_FL	ExAmp	variant_007183
A_ExAmp_FL_0019_T03	0.5101	0.804	Common	A_ExAmp_FL	ExAmp	variant_007832
A_ExAmp_FL_0019_T03	0.0769	0.804	Common	A_ExAmp_FL	ExAmp	variant_007209
A_ExAmp_FL_0019_T03	0.8722	0.804	Common	A_ExAmp_FL	ExAmp	variant_007847
A_ExAmp_FL_0019_T03	0.7412	0.804	Common	A_ExAmp_FL	ExAmp	variant_007877
A_ExAmp_FL_0019_T03	0.5105	0.804	Common	A_ExAmp_FL	ExAmp	variant_007885
A_ExAmp_FL_0019_T03	0.5282	0.804	Common	A_ExAmp_FL	ExAmp	variant_007904
A_ExAmp_FL_0019_T03	0.8553	0.804	Common	A_ExAmp_FL	ExAmp	variant_007942
A_ExAmp_FL_0019_T03	0.8304	0.804	Common	A_ExAmp_FL	ExAmp	variant_008029
A_ExAmp_FL_0019_T03	0.5599	0.804	Common	A_ExAmp_FL	ExAmp	variant_008033
A_ExAmp_FL_0019_T03	0.7911	0.804	Common	A_ExAmp_FL	ExAmp	variant_008048
A_ExAmp_FL_0019_T03	0.856	0.804	Common	A_ExAmp_FL	ExAmp	variant_008061
A_ExAmp_FL_0019_T03	0.0	0.804	Common	A_ExAmp_FL	ExAmp	variant_008094
A_ExAmp_FL_0020_T01	0.2428	0.916	Common	A_ExAmp_FL	ExAmp	variant_008136
A_ExAmp_FL_0020_T01	0.1877	0.916	Common	A_ExAmp_FL	ExAmp	variant_008210
A_ExAmp_FL_0020_T01	0.7176	0.916	Common	A_ExAmp_FL	ExAmp	variant_008261
A_ExAmp_FL_0020_T01	0.0012	0.916	Common	A_ExAmp_FL	ExAmp	variant_008266
A_ExAmp_FL_0020_T01	0.0631	0.916	Common	A_ExAmp_FL	ExAmp	variant_008297
A_ExAmp_FL_0020_T01	0.8159	0.916	Common	A_ExAmp_FL	ExAmp	variant_008335
A_ExAmp_FL_0020_T01	0.5615	0.916	Common	A_ExAmp_FL	ExAmp	variant_008338
A_ExAmp_FL_0020_T01	0.8085	0.916	Common	A_ExAmp_FL	ExAmp	variant_008391
A_ExAmp_FL_0020_T01	0.7501	0.916	Common	A_ExAmp_FL	ExAmp	variant_008458
A_ExAmp_FL_0020_T01	0.8947	0.916	Common	A_ExAmp_FL	ExAmp	variant_008566
A_ExAmp_FL_0020_T01	0.8892	0.916	Common	A_ExAmp_FL	ExAmp	variant_008615
A_ExAmp_FL_0020_T02	0.8451	0.941	Common	A_ExAmp_FL	ExAmp	variant_008692
A_ExAmp_FL_0020_T02	0.0012	0.941	Common	A_ExAmp_FL	ExAmp	variant_008266
A_ExAmp_FL_0020_T02	0.321	0.941	Common	A_ExAmp_FL	ExAmp	variant_008720
A_ExAmp_FL_0020_T02	0.5345	0.941	Common	A_ExAmp_FL	ExAmp	variant_008732
A_ExAmp_FL_0020_T02	0.6592	0.941	Common	A_ExAmp_FL	ExAmp	variant_008763
A_ExAmp_FL_0020_T02	0.673	0.941	Common	A_ExAmp_FL	ExAmp	variant_008785
A_ExAmp_FL_0020_T02	0.4759	0.941	Common	A_ExAmp_FL	ExAmp	variant_008794
A_ExAmp_FL_0021_T01	0.6568	1.108	Common	A_ExAmp_FL	ExAmp	variant_008796
A_ExAmp_FL_0021_T01	0.4643	1.108	Common	A_ExAmp_FL	ExAmp	variant_008797
A_ExAmp_FL_0021_T01	0.6213	1.108	Common	A_ExAmp_FL	ExAmp	variant_008798
A_ExAmp_FL_0021_T01	0.7362	1.108	Common	A_ExAmp_FL	ExAmp	variant_008799
A_ExAmp_FL_0021_T01	0.9988	1.108	Common	A_ExAmp_FL	ExAmp	variant_008800
A_ExAmp_FL_0021_T01	0.5899	1.108	Common	A_ExAmp_FL	ExAmp	variant_008801
A_ExAmp_FL_0021_T01	0.407	1.108	Common	A_ExAmp_FL	ExAmp	variant_008803
A_ExAmp_FL_0021_T01	0.8438	1.108	Common	A_ExAmp_FL	ExAmp	variant_008807
A_ExAmp_FL_0021_T01	0.9287	1.108	Common	A_ExAmp_FL	ExAmp	variant_008808
A_ExAmp_FL_0021_T01	0.7241	1.108	Common	A_ExAmp_FL	ExAmp	variant_008809
A_ExAmp_FL_0021_T01	0.0437	1.108	Common	A_ExAmp_FL	ExAmp	variant_008810
A_ExAmp_FL_0021_T01	0.3567	1.108	Common	A_ExAmp_FL	ExAmp	variant_008811
A_ExAmp_FL_0021_T01	0.748	1.108	Common	A_ExAmp_FL	ExAmp	variant_008812
A_ExAmp_FL_0021_T01	0.8669	1.108	Common	A_ExAmp_FL	ExAmp	variant_008814
A_ExAmp_FL_0021_T01	0.173	1.108	Common	A_ExAmp_FL	ExAmp	variant_008815
A_ExAmp_FL_0021_T01	0.6665	1.108	Common	A_ExAmp_FL	ExAmp	variant_008816
A_ExAmp_FL_0021_T01	0.4713	1.108	Common	A_ExAmp_FL	ExAmp	variant_008817
A_ExAmp_FL_0021_T01	0.5356	1.108	Common	A_ExAmp_FL	ExAmp	variant_008818
A_ExAmp_FL_0021_T01	0.7626	1.108	Common	A_ExAmp_FL	ExAmp	variant_008819
A_ExAmp_FL_0021_T01	0.9995	1.108	Common	A_ExAmp_FL	ExAmp	variant_008820
A_ExAmp_FL_0021_T01	0.9994	1.108	Common	A_ExAmp_FL	ExAmp	variant_008821
A_ExAmp_FL_0021_T01	0.4187	1.108	Common	A_ExAmp_FL	ExAmp	variant_008822
A_ExAmp_FL_0021_T01	0.9869	1.108	Common	A_ExAmp_FL	ExAmp	variant_008824
A_ExAmp_FL_0021_T02	0.9063	1.331	Common	A_ExAmp_FL	ExAmp	variant_008826
A_ExAmp_FL_0021_T02	0.8026	1.331	Common	A_ExAmp_FL	ExAmp	variant_008827
A_ExAmp_FL_0021_T02	0.4372	1.331	Common	A_ExAmp_FL	ExAmp	variant_008834
A_ExAmp_FL_0021_T02	0.6074	1.331	Common	A_ExAmp_FL	ExAmp	variant_008835
A_ExAmp_FL_0021_T02	0.7716	1.331	Common	A_ExAmp_FL	ExAmp	variant_008857
A_ExAmp_FL_0021_T02	0.6458	1.331	Common	A_ExAmp_FL	ExAmp	variant_008863
A_ExAmp_FL_0021_T02	0.5634	1.331	Common	A_ExAmp_FL	ExAmp	variant_008865
A_ExAmp_FL_0021_T02	0.554	1.331	Common	A_ExAmp_FL	ExAmp	variant_008870
A_ExAmp_FL_0021_T02	0.3065	1.331	Common	A_ExAmp_FL	ExAmp	variant_008878
A_ExAmp_FL_0021_T02	0.7451	1.331	Common	A_ExAmp_FL	ExAmp	variant_008891
A_ExAmp_FL_0021_T02	0.3779	1.331	Common	A_ExAmp_FL	ExAmp	variant_008899
A_ExAmp_FL_0021_T02	0.7293	1.331	Common	A_ExAmp_FL	ExAmp	variant_008917
A_ExAmp_FL_0021_T02	0.1768	1.331	Common	A_ExAmp_FL	ExAmp	variant_008936
A_ExAmp_FL_0021_T02	0.5427	1.331	Common	A_ExAmp_FL	ExAmp	variant_008942
A_ExAmp_FL_0021_T02	0.491	1.331	Common	A_ExAmp_FL	ExAmp	variant_008943
A_ExAmp_FL_0021_T02	0.5555	1.331	Common	A_ExAmp_FL	ExAmp	variant_008947
A_ExAmp_FL_0021_T02	0.0783	1.331	Common	A_ExAmp_FL	ExAmp	variant_008958
A_ExAmp_FL_0021_T02	0.5538	1.331	Common	A_ExAmp_FL	ExAmp	variant_008967
A_ExAmp_FL_0021_T02	0.8918	1.331	Common	A_ExAmp_FL	ExAmp	variant_008968
A_ExAmp_FL_0021_T02	0.2907	1.331	Common	A_ExAmp_FL	ExAmp	variant_008970
A_ExAmp_FL_0021_T02	0.6275	1.331	Common	A_ExAmp_FL	ExAmp	variant_008971
A_ExAmp_FL_0021_T02	0.3046	1.331	Common	A_ExAmp_FL	ExAmp	variant_008973
A_ExAmp_FL_0021_T02	0.5619	1.331	Common	A_ExAmp_FL	ExAmp	variant_008979
A_ExAmp_FL_0021_T02	0.1251	1.331	Common	A_ExAmp_FL	ExAmp	variant_008980
A_ExAmp_FL_0021_T02	0.2005	1.331	Common	A_ExAmp_FL	ExAmp	variant_008999
A_ExAmp_FL_0021_T02	0.6312	1.331	Common	A_ExAmp_FL	ExAmp	variant_009001
A_ExAmp_FL_0021_T02	0.5712	1.331	Common	A_ExAmp_FL	ExAmp	variant_009002
A_ExAmp_FL_0021_T02	0.762	1.331	Common	A_ExAmp_FL	ExAmp	variant_009003
A_ExAmp_FL_0021_T02	0.8705	1.331	Common	A_ExAmp_FL	ExAmp	variant_009039
A_ExAmp_FL_0021_T02	0.8609	1.331	Common	A_ExAmp_FL	ExAmp	variant_009041
A_ExAmp_FL_0021_T02	0.866	1.331	Common	A_ExAmp_FL	ExAmp	variant_009053
A_ExAmp_FL_0021_T02	0.3628	1.331	Common	A_ExAmp_FL	ExAmp	variant_009060
A_ExAmp_FL_0021_T02	0.4746	1.331	Common	A_ExAmp_FL	ExAmp	variant_009064
A_ExAmp_FL_0021_T02	0.7911	1.331	Common	A_ExAmp_FL	ExAmp	variant_009067
A_ExAmp_FL_0021_T02	0.3337	1.331	Common	A_ExAmp_FL	ExAmp	variant_009082
A_ExAmp_FL_0021_T02	0.6313	1.331	Common	A_ExAmp_FL	ExAmp	variant_009084
A_ExAmp_FL_0021_T02	0.2623	1.331	Common	A_ExAmp_FL	ExAmp	variant_009088
A_ExAmp_FL_0021_T02	0.4252	1.331	Common	A_ExAmp_FL	ExAmp	variant_009093
A_ExAmp_FL_0021_T02	0.7803	1.331	Common	A_ExAmp_FL	ExAmp	variant_009098
A_ExAmp_FL_0021_T02	0.9415	1.331	Common	A_ExAmp_FL	ExAmp	variant_009117
A_ExAmp_FL_0021_T02	0.4618	1.331	Common	A_ExAmp_FL	ExAmp	variant_006366
A_ExAmp_FL_0021_T02	0.6713	1.331	Common	A_ExAmp_FL	ExAmp	variant_009118
A_ExAmp_FL_0021_T02	0.8661	1.331	Common	A_ExAmp_FL	ExAmp	variant_009119
A_ExAmp_FL_0022_T01	0.1142	1.147	Common	A_ExAmp_FL	ExAmp	variant_009123
A_ExAmp_FL_0022_T01	0.7222	1.147	Common	A_ExAmp_FL	ExAmp	variant_009124
A_ExAmp_FL_0022_T01	0.7387	1.147	Common	A_ExAmp_FL	ExAmp	variant_009125
A_ExAmp_FL_0022_T01	0.4326	1.147	Common	A_ExAmp_FL	ExAmp	variant_009127
A_ExAmp_FL_0022_T01	0.0931	1.147	Common	A_ExAmp_FL	ExAmp	variant_009129
A_ExAmp_FL_0022_T01	0.8178	1.147	Common	A_ExAmp_FL	ExAmp	variant_009130
A_ExAmp_FL_0022_T01	0.8795	1.147	Common	A_ExAmp_FL	ExAmp	variant_009131
A_ExAmp_FL_0022_T01	0.0898	1.147	Common	A_ExAmp_FL	ExAmp	variant_003918
A_ExAmp_FL_0022_T01	0.7639	1.147	Common	A_ExAmp_FL	ExAmp	variant_009132
A_ExAmp_FL_0022_T01	0.4993	1.147	Common	A_ExAmp_FL	ExAmp	variant_009133
A_ExAmp_FL_0022_T01	0.6699	1.147	Common	A_ExAmp_FL	ExAmp	variant_009134
A_ExAmp_FL_0022_T01	0.7952	1.147	Common	A_ExAmp_FL	ExAmp	variant_009136
A_ExAmp_FL_0022_T01	0.0157	1.147	Common	A_ExAmp_FL	ExAmp	variant_009137
A_ExAmp_FL_0022_T01	0.7085	1.147	Common	A_ExAmp_FL	ExAmp	variant_009138
A_ExAmp_FL_0022_T01	0.8368	1.147	Common	A_ExAmp_FL	ExAmp	variant_009139
A_ExAmp_FL_0022_T01	0.9528	1.147	Common	A_ExAmp_FL	ExAmp	variant_009140
A_ExAmp_FL_0022_T01	0.079	1.147	Common	A_ExAmp_FL	ExAmp	variant_005886
A_ExAmp_FL_0022_T01	0.8924	1.147	Common	A_ExAmp_FL	ExAmp	variant_009142
A_ExAmp_FL_0022_T01	0.7043	1.147	Common	A_ExAmp_FL	ExAmp	variant_009143
A_ExAmp_FL_0022_T01	0.5892	1.147	Common	A_ExAmp_FL	ExAmp	variant_009144
A_ExAmp_FL_0022_T02	0.1142	0.856	Common	A_ExAmp_FL	ExAmp	variant_009123
A_ExAmp_FL_0022_T02	0.7673	0.856	Common	A_ExAmp_FL	ExAmp	variant_009163
A_ExAmp_FL_0022_T02	0.7631	0.856	Common	A_ExAmp_FL	ExAmp	variant_009164
A_ExAmp_FL_0022_T02	0.6288	0.856	Common	A_ExAmp_FL	ExAmp	variant_009187
A_ExAmp_FL_0022_T02	0.7302	0.856	Common	A_ExAmp_FL	ExAmp	variant_009219
A_ExAmp_FL_0022_T02	0.4489	0.856	Common	A_ExAmp_FL	ExAmp	variant_009242
A_ExAmp_FL_0022_T02	0.8921	0.856	Common	A_ExAmp_FL	ExAmp	variant_009250
A_ExAmp_FL_0022_T02	0.7132	0.856	Common	A_ExAmp_FL	ExAmp	variant_009268
A_ExAmp_FL_0022_T02	0.4462	0.856	Common	A_ExAmp_FL	ExAmp	variant_009273
A_ExAmp_FL_0022_T02	0.079	0.856	Common	A_ExAmp_FL	ExAmp	variant_005886
A_ExAmp_FL_0022_T02	0.7006	0.856	Common	A_ExAmp_FL	ExAmp	variant_003754
A_ExAmp_FL_0023_T01	0.0594	0.976	Common	A_ExAmp_FL	ExAmp	variant_009296
A_ExAmp_FL_0023_T01	0.5687	0.976	Common	A_ExAmp_FL	ExAmp	variant_009343
A_ExAmp_FL_0023_T01	0.5915	0.976	Common	A_ExAmp_FL	ExAmp	variant_009363
A_ExAmp_FL_0023_T01	0.6818	0.976	Common	A_ExAmp_FL	ExAmp	variant_009370
A_ExAmp_FL_0023_T01	0.1149	0.976	Common	A_ExAmp_FL	ExAmp	variant_009373
A_ExAmp_FL_0023_T01	0.8463	0.976	Common	A_ExAmp_FL	ExAmp	variant_009396
A_ExAmp_FL_0023_T01	0.1069	0.976	Common	A_ExAmp_FL	ExAmp	variant_009400
A_ExAmp_FL_0023_T01	0.1684	0.976	Common	A_ExAmp_FL	ExAmp	variant_009403
A_ExAmp_FL_0023_T01	0.6059	0.976	Common	A_ExAmp_FL	ExAmp	variant_009419
A_ExAmp_FL_0023_T01	0.7602	0.976	Common	A_ExAmp_FL	ExAmp	variant_009456
A_ExAmp_FL_0023_T01	0.7904	0.976	Common	A_ExAmp_FL	ExAmp	variant_009463
A_ExAmp_FL_0023_T01	0.8204	0.976	Common	A_ExAmp_FL	ExAmp	variant_009489
A_ExAmp_FL_0023_T02	0.6646	0.956	Common	A_ExAmp_FL	ExAmp	variant_009519
A_ExAmp_FL_0023_T02	0.5005	0.956	Common	A_ExAmp_FL	ExAmp	variant_009527
A_ExAmp_FL_0023_T02	0.8745	0.956	Common	A_ExAmp_FL	ExAmp	variant_009533
A_ExAmp_FL_0023_T02	0.0539	0.956	Common	A_ExAmp_FL	ExAmp	variant_009541
A_ExAmp_FL_0023_T02	0.1149	0.956	Common	A_ExAmp_FL	ExAmp	variant_009373
A_ExAmp_FL_0023_T02	0.1472	0.956	Common	A_ExAmp_FL	ExAmp	variant_009544
A_ExAmp_FL_0023_T02	0.7384	0.956	Common	A_ExAmp_FL	ExAmp	variant_009572
A_ExAmp_FL_0023_T02	0.0412	0.956	Common	A_ExAmp_FL	ExAmp	variant_009575
A_ExAmp_FL_0024_T01	0.4032	0.9	Common	A_ExAmp_FL	ExAmp	variant_009599
A_ExAmp_FL_0024_T01	0.6518	0.9	Common	A_ExAmp_FL	ExAmp	variant_009605
A_ExAmp_FL_0024_T01	0.2252	0.9	Common	A_ExAmp_FL	ExAmp	variant_009607
A_ExAmp_FL_0024_T01	0.2078	0.9	Common	A_ExAmp_FL	ExAmp	variant_009647
A_ExAmp_FL_0024_T01	0.6193	0.9	Common	A_ExAmp_FL	ExAmp	variant_009650
A_ExAmp_FL_0024_T01	0.0201	0.9	Common	A_ExAmp_FL	ExAmp	variant_009711
A_ExAmp_FL_0024_T01	0.668	0.9	Common	A_ExAmp_FL	ExAmp	variant_009713
A_ExAmp_FL_0024_T01	0.4094	0.9	Common	A_ExAmp_FL	ExAmp	variant_009742
A_ExAmp_FL_0024_T01	0.0161	0.9	Common	A_ExAmp_FL	ExAmp	variant_009750
A_ExAmp_FL_0024_T01	0.1475	0.9	Common	A_ExAmp_FL	ExAmp	variant_009780
A_ExAmp_FL_0025_T01	0.6745	0.95	Common	A_ExAmp_FL	ExAmp	variant_009823
A_ExAmp_FL_0025_T01	0.6523	0.95	Common	A_ExAmp_FL	ExAmp	variant_009836
A_ExAmp_FL_0025_T01	0.859	0.95	Common	A_ExAmp_FL	ExAmp	variant_009837
A_ExAmp_FL_0025_T01	0.1033	0.95	Common	A_ExAmp_FL	ExAmp	variant_009841
A_ExAmp_FL_0025_T01	0.1814	0.95	Common	A_ExAmp_FL	ExAmp	variant_009894
A_ExAmp_FL_0025_T01	0.6221	0.95	Common	A_ExAmp_FL	ExAmp	variant_009914
A_ExAmp_FL_0025_T01	0.1531	0.95	Common	A_ExAmp_FL	ExAmp	variant_009962
A_ExAmp_FL_0025_T01	0.2272	0.95	Common	A_ExAmp_FL	ExAmp	variant_009980
A_ExAmp_FL_0025_T02	0.6466	0.854	Common	A_ExAmp_FL	ExAmp	variant_009991
A_ExAmp_FL_0025_T02	0.1033	0.854	Common	A_ExAmp_FL	ExAmp	variant_009841
A_ExAmp_FL_0025_T02	0.1814	0.854	Common	A_ExAmp_FL	ExAmp	variant_009894
A_ExAmp_FL_0025_T02	0.5917	0.854	Common	A_ExAmp_FL	ExAmp	variant_010039
A_ExAmp_FL_0025_T02	0.6563	0.854	Common	A_ExAmp_FL	ExAmp	variant_010052
A_ExAmp_FL_0025_T02	0.6216	0.854	Common	A_ExAmp_FL	ExAmp	variant_010054
A_ExAmp_FL_0025_T02	0.6301	0.854	Common	A_ExAmp_FL	ExAmp	variant_010070
A_ExAmp_FL_0025_T02	0.9981	0.854	Common	A_ExAmp_FL	ExAmp	variant_010074
A_ExAmp_FL_0025_T02	0.8383	0.854	Common	A_ExAmp_FL	ExAmp	variant_010077
A_ExAmp_FL_0025_T02	0.3717	0.854	Common	A_ExAmp_FL	ExAmp	variant_010080
A_ExAmp_FL_0025_T02	0.1531	0.854	Common	A_ExAmp_FL	ExAmp	variant_009962
A_ExAmp_FL_0025_T02	0.5465	0.854	Common	A_ExAmp_FL	ExAmp	variant_010098
A_ExAmp_FL_0025_T02	0.6067	0.854	Common	A_ExAmp_FL	ExAmp	variant_010105
A_ExAmp_FL_0025_T02	0.668	0.854	Common	A_ExAmp_FL	ExAmp	variant_010107
A_ExAmp_FL_0025_T02	0.2272	0.854	Common	A_ExAmp_FL	ExAmp	variant_009980
A_ExAmp_FL_0025_T02	0.127	0.854	Common	A_ExAmp_FL	ExAmp	variant_010109
A_ExAmp_FL_0026_T01	0.1364	0.987	Common	A_ExAmp_FL	ExAmp	variant_010117
A_ExAmp_FL_0026_T01	0.9092	0.987	Common	A_ExAmp_FL	ExAmp	variant_010121
A_ExAmp_FL_0026_T01	0.6389	0.987	Common	A_ExAmp_FL	ExAmp	variant_010130
A_ExAmp_FL_0026_T01	0.6376	0.987	Common	A_ExAmp_FL	ExAmp	variant_010131
A_ExAmp_FL_0026_T01	0.7716	0.987	Common	A_ExAmp_FL	ExAmp	variant_010132
A_ExAmp_FL_0026_T01	0.7287	0.987	Common	A_ExAmp_FL	ExAmp	variant_010133
A_ExAmp_FL_0026_T01	0.48	0.987	Common	A_ExAmp_FL	ExAmp	variant_010135
A_ExAmp_FL_0026_T01	0.1512	0.987	Common	A_ExAmp_FL	ExAmp	variant_010137
A_ExAmp_FL_0026_T01	0.9437	0.987	Common	A_ExAmp_FL	ExAmp	variant_010139
A_ExAmp_FL_0026_T01	0.6223	0.987	Common	A_ExAmp_FL	ExAmp	variant_010140
A_ExAmp_FL_0026_T01	0.3648	0.987	Common	A_ExAmp_FL	ExAmp	variant_010145
A_ExAmp_FL_0026_T01	0.9176	0.987	Common	A_ExAmp_FL	ExAmp	variant_010148
A_ExAmp_FL_0026_T01	0.7186	0.987	Common	A_ExAmp_FL	ExAmp	variant_010153
A_ExAmp_FL_0026_T01	0.8169	0.987	Common	A_ExAmp_FL	ExAmp	variant_010155
A_ExAmp_FL_0026_T01	0.4303	0.987	Common	A_ExAmp_FL	ExAmp	variant_010161
A_ExAmp_FL_0026_T01	0.8026	0.987	Common	A_ExAmp_FL	ExAmp	variant_010169
A_ExAmp_FL_0026_T01	0.5804	0.987	Common	A_ExAmp_FL	ExAmp	variant_010174
A_ExAmp_FL_0026_T01	0.7498	0.987	Common	A_ExAmp_FL	ExAmp	variant_010196
A_ExAmp_FL_0026_T01	0.6986	0.987	Common	A_ExAmp_FL	ExAmp	variant_010199
A_ExAmp_FL_0026_T01	0.7845	0.987	Common	A_ExAmp_FL	ExAmp	variant_010202
A_ExAmp_FL_0026_T01	0.9239	0.987	Common	A_ExAmp_FL	ExAmp	variant_010222
A_ExAmp_FL_0026_T02	0.0205	0.813	Common	A_ExAmp_FL	ExAmp	variant_010224
A_ExAmp_FL_0026_T02	0.1364	0.813	Common	A_ExAmp_FL	ExAmp	variant_010117
A_ExAmp_FL_0026_T02	0.6619	0.813	Common	A_ExAmp_FL	ExAmp	variant_010227
A_ExAmp_FL_0026_T02	0.5307	0.813	Common	A_ExAmp_FL	ExAmp	variant_010230
A_ExAmp_FL_0026_T02	0.1512	0.813	Common	A_ExAmp_FL	ExAmp	variant_010137
A_ExAmp_FL_0026_T02	0.5076	0.813	Common	A_ExAmp_FL	ExAmp	variant_010241
A_ExAmp_FL_0026_T02	0.0443	0.813	Common	A_ExAmp_FL	ExAmp	variant_010244
A_ExAmp_FL_0026_T02	0.7645	0.813	Common	A_ExAmp_FL	ExAmp	variant_010257
A_ExAmp_FL_0026_T02	0.606	0.813	Common	A_ExAmp_FL	ExAmp	variant_010278
A_ExAmp_FL_0026_T02	0.7804	0.813	Common	A_ExAmp_FL	ExAmp	variant_010287
A_ExAmp_FL_0026_T03	0.0216	0.926	Common	A_ExAmp_FL	ExAmp	variant_005128
A_ExAmp_FL_0026_T03	0.1364	0.926	Common	A_ExAmp_FL	ExAmp	variant_010117
A_ExAmp_FL_0026_T03	0.5259	0.926	Common	A_ExAmp_FL	ExAmp	variant_010318
A_ExAmp_FL_0026_T03	0.9572	0.926	Common	A_ExAmp_FL	ExAmp	variant_010357
A_ExAmp_FL_0026_T03	0.1512	0.926	Common	A_ExAmp_FL	ExAmp	variant_010137
A_ExAmp_FL_0026_T03	0.1968	0.926	Common	A_ExAmp_FL	ExAmp	variant_010364
A_ExAmp_FL_0026_T03	0.0998	0.926	Common	A_ExAmp_FL	ExAmp	variant_010374
A_ExAmp_FL_0026_T03	0.4181	0.926	Common	A_ExAmp_FL	ExAmp	variant_010398
A_ExAmp_FL_0026_T03	0.6366	0.926	Common	A_ExAmp_FL	ExAmp	variant_010428
A_ExAmp_FL_0027_T01	0.8281	1.244	Common	A_ExAmp_FL	ExAmp	variant_010481
A_ExAmp_FL_0027_T01	0.6884	1.244	Common	A_ExAmp_FL	ExAmp	variant_010494
A_ExAmp_FL_0027_T01	0.615	1.244	Common	A_ExAmp_FL	ExAmp	variant_010504
A_ExAmp_FL_0027_T01	0.7797	1.244	Common	A_ExAmp_FL	ExAmp	variant_010511
A_ExAmp_FL_0027_T01	0.7479	1.244	Common	A_ExAmp_FL	ExAmp	variant_010518
A_ExAmp_FL_0027_T01	0.9703	1.244	Common	A_ExAmp_FL	ExAmp	variant_010521
A_ExAmp_FL_0027_T01	0.4613	1.244	Common	A_ExAmp_FL	ExAmp	variant_010530
A_ExAmp_FL_0027_T01	0.9972	1.244	Common	A_ExAmp_FL	ExAmp	variant_010536
A_ExAmp_FL_0027_T01	0.6248	1.244	Common	A_ExAmp_FL	ExAmp	variant_010541
A_ExAmp_FL_0027_T01	0.7317	1.244	Common	A_ExAmp_FL	ExAmp	variant_010544
A_ExAmp_FL_0027_T01	0.8844	1.244	Common	A_ExAmp_FL	ExAmp	variant_010556
A_ExAmp_FL_0027_T01	0.7838	1.244	Common	A_ExAmp_FL	ExAmp	variant_010563
A_ExAmp_FL_0027_T01	0.4567	1.244	Common	A_ExAmp_FL	ExAmp	variant_010567
A_ExAmp_FL_0027_T01	0.4708	1.244	Common	A_ExAmp_FL	ExAmp	variant_010568
A_ExAmp_FL_0027_T01	0.4788	1.244	Common	A_ExAmp_FL	ExAmp	variant_010569
A_ExAmp_FL_0027_T01	0.0116	1.244	Common	A_ExAmp_FL	ExAmp	variant_010584
A_ExAmp_FL_0027_T01	0.2105	1.244	Common	A_ExAmp_FL	ExAmp	variant_010585
A_ExAmp_FL_0027_T01	0.5657	1.244	Common	A_ExAmp_FL	ExAmp	variant_010589
A_ExAmp_FL_0027_T01	0.6193	1.244	Common	A_ExAmp_FL	ExAmp	variant_010595
A_ExAmp_FL_0027_T01	0.8327	1.244	Common	A_ExAmp_FL	ExAmp	variant_010600
A_ExAmp_FL_0027_T01	0.7517	1.244	Common	A_ExAmp_FL	ExAmp	variant_010604
A_ExAmp_FL_0027_T01	0.0842	1.244	Common	A_ExAmp_FL	ExAmp	variant_010605
A_ExAmp_FL_0027_T01	0.8297	1.244	Common	A_ExAmp_FL	ExAmp	variant_010625
A_ExAmp_FL_0027_T01	0.8289	1.244	Common	A_ExAmp_FL	ExAmp	variant_010626
A_ExAmp_FL_0027_T01	0.4938	1.244	Common	A_ExAmp_FL	ExAmp	variant_010631
A_ExAmp_FL_0027_T01	0.7531	1.244	Common	A_ExAmp_FL	ExAmp	variant_010651
A_ExAmp_FL_0027_T01	0.6626	1.244	Common	A_ExAmp_FL	ExAmp	variant_010653
A_ExAmp_FL_0027_T01	0.5862	1.244	Common	A_ExAmp_FL	ExAmp	variant_010656
A_ExAmp_FL_0027_T01	0.287	1.244	Common	A_ExAmp_FL	ExAmp	variant_010662
A_ExAmp_FL_0027_T01	0.293	1.244	Common	A_ExAmp_FL	ExAmp	variant_010678
A_ExAmp_FL_0027_T01	0.4049	1.244	Common	A_ExAmp_FL	ExAmp	variant_010705
A_ExAmp_FL_0027_T01	0.6604	1.244	Common	A_ExAmp_FL	ExAmp	variant_010713
A_ExAmp_FL_0027_T01	0.8786	1.244	Common	A_ExAmp_FL	ExAmp	variant_010718
A_ExAmp_FL_0027_T01	0.7419	1.244	Common	A_ExAmp_FL	ExAmp	variant_010724
A_ExAmp_FL_0027_T01	0.4262	1.244	Common	A_ExAmp_FL	ExAmp	variant_010725
A_ExAmp_FL_0027_T01	0.8535	1.244	Common	A_ExAmp_FL	ExAmp	variant_010730
A_ExAmp_FL_0027_T01	0.8267	1.244	Common	A_ExAmp_FL	ExAmp	variant_010738
A_ExAmp_FL_0027_T01	0.7139	1.244	Common	A_ExAmp_FL	ExAmp	variant_010772
A_ExAmp_FL_0027_T01	0.8153	1.244	Common	A_ExAmp_FL	ExAmp	variant_010773
A_ExAmp_FL_0027_T01	0.8074	1.244	Common	A_ExAmp_FL	ExAmp	variant_010782
A_ExAmp_FL_0027_T01	0.7214	1.244	Common	A_ExAmp_FL	ExAmp	variant_010794
A_ExAmp_FL_0027_T01	0.8848	1.244	Common	A_ExAmp_FL	ExAmp	variant_010800
A_ExAmp_FL_0027_T01	0.5484	1.244	Common	A_ExAmp_FL	ExAmp	variant_010801
A_ExAmp_FL_0027_T01	0.6123	1.244	Common	A_ExAmp_FL	ExAmp	variant_010804
A_ExAmp_FL_0027_T01	0.9996	1.244	Common	A_ExAmp_FL	ExAmp	variant_010815
A_ExAmp_FL_0027_T01	0.5442	1.244	Common	A_ExAmp_FL	ExAmp	variant_010817
A_ExAmp_FL_0027_T01	0.9457	1.244	Common	A_ExAmp_FL	ExAmp	variant_010819
A_ExAmp_FL_0027_T01	0.8555	1.244	Common	A_ExAmp_FL	ExAmp	variant_010823
A_ExAmp_FL_0027_T01	0.5419	1.244	Common	A_ExAmp_FL	ExAmp	variant_010824
A_ExAmp_FL_0027_T02	0.75	1.154	Common	A_ExAmp_FL	ExAmp	variant_010830
A_ExAmp_FL_0027_T02	0.8307	1.154	Common	A_ExAmp_FL	ExAmp	variant_010834
A_ExAmp_FL_0027_T02	0.8542	1.154	Common	A_ExAmp_FL	ExAmp	variant_010836
A_ExAmp_FL_0027_T02	0.9065	1.154	Common	A_ExAmp_FL	ExAmp	variant_010838
A_ExAmp_FL_0027_T02	0.6544	1.154	Common	A_ExAmp_FL	ExAmp	variant_010843
A_ExAmp_FL_0027_T02	0.5803	1.154	Common	A_ExAmp_FL	ExAmp	variant_010845
A_ExAmp_FL_0027_T02	0.3229	1.154	Common	A_ExAmp_FL	ExAmp	variant_010846
A_ExAmp_FL_0027_T02	0.2069	1.154	Common	A_ExAmp_FL	ExAmp	variant_010847
A_ExAmp_FL_0027_T02	0.7256	1.154	Common	A_ExAmp_FL	ExAmp	variant_010855
A_ExAmp_FL_0027_T02	0.997	1.154	Common	A_ExAmp_FL	ExAmp	variant_010856
A_ExAmp_FL_0027_T02	0.7913	1.154	Common	A_ExAmp_FL	ExAmp	variant_010860
A_ExAmp_FL_0027_T02	0.9025	1.154	Common	A_ExAmp_FL	ExAmp	variant_010875
A_ExAmp_FL_0027_T02	0.34	1.154	Common	A_ExAmp_FL	ExAmp	variant_010882
A_ExAmp_FL_0027_T02	0.0162	1.154	Common	A_ExAmp_FL	ExAmp	variant_010584
A_ExAmp_FL_0027_T02	0.1275	1.154	Common	A_ExAmp_FL	ExAmp	variant_010585
A_ExAmp_FL_0027_T02	0.0841	1.154	Common	A_ExAmp_FL	ExAmp	variant_010885
A_ExAmp_FL_0027_T02	0.8651	1.154	Common	A_ExAmp_FL	ExAmp	variant_010904
A_ExAmp_FL_0027_T02	0.1567	1.154	Common	A_ExAmp_FL	ExAmp	variant_010662
A_ExAmp_FL_0027_T02	0.6535	1.154	Common	A_ExAmp_FL	ExAmp	variant_010908
A_ExAmp_FL_0027_T02	0.912	1.154	Common	A_ExAmp_FL	ExAmp	variant_010915
A_ExAmp_FL_0027_T02	0.0885	1.154	Common	A_ExAmp_FL	ExAmp	variant_010916
A_ExAmp_FL_0027_T02	0.9987	1.154	Common	A_ExAmp_FL	ExAmp	variant_010920
A_ExAmp_FL_0027_T02	0.0742	1.154	Common	A_ExAmp_FL	ExAmp	variant_010923
A_ExAmp_FL_0027_T02	0.0599	1.154	Common	A_ExAmp_FL	ExAmp	variant_010924
A_ExAmp_FL_0027_T02	0.9983	1.154	Common	A_ExAmp_FL	ExAmp	variant_010925
A_ExAmp_FL_0027_T02	0.2218	1.154	Common	A_ExAmp_FL	ExAmp	variant_010926
A_ExAmp_FL_0027_T02	0.4669	1.154	Common	A_ExAmp_FL	ExAmp	variant_010931
A_ExAmp_FL_0027_T02	0.8101	1.154	Common	A_ExAmp_FL	ExAmp	variant_010934
A_ExAmp_FL_0027_T02	0.5159	1.154	Common	A_ExAmp_FL	ExAmp	variant_010948
A_ExAmp_FL_0027_T02	0.834	1.154	Common	A_ExAmp_FL	ExAmp	variant_010949
A_ExAmp_FL_0027_T02	0.7757	1.154	Common	A_ExAmp_FL	ExAmp	variant_010950
A_ExAmp_FL_0027_T02	0.621	1.154	Common	A_ExAmp_FL	ExAmp	variant_010951
A_ExAmp_FL_0027_T02	0.5254	1.154	Common	A_ExAmp_FL	ExAmp	variant_010953
A_ExAmp_FL_0027_T02	0.6744	1.154	Common	A_ExAmp_FL	ExAmp	variant_010956
A_ExAmp_FL_0027_T02	0.785	1.154	Common	A_ExAmp_FL	ExAmp	variant_010957
A_ExAmp_FL_0027_T03	0.0841	0.754	Common	A_ExAmp_FL	ExAmp	variant_010885
A_ExAmp_FL_0027_T03	0.1567	0.754	Common	A_ExAmp_FL	ExAmp	variant_010662
A_ExAmp_FL_0027_T03	0.3484	0.754	Common	A_ExAmp_FL	ExAmp	variant_011053
A_ExAmp_FL_0027_T03	0.0	0.754	Common	A_ExAmp_FL	ExAmp	variant_011070
A_ExAmp_FL_0028_T01	0.6187	0.876	Common	A_ExAmp_FL	ExAmp	variant_011089
A_ExAmp_FL_0028_T01	0.0384	0.876	Common	A_ExAmp_FL	ExAmp	variant_011097
A_ExAmp_FL_0028_T01	0.2543	0.876	Common	A_ExAmp_FL	ExAmp	variant_011114
A_ExAmp_FL_0028_T01	0.0	0.876	Common	A_ExAmp_FL	ExAmp	variant_011116
A_ExAmp_FL_0028_T01	0.5797	0.876	Common	A_ExAmp_FL	ExAmp	variant_011123
A_ExAmp_FL_0028_T01	0.7797	0.876	Common	A_ExAmp_FL	ExAmp	variant_011124
A_ExAmp_FL_0028_T01	0.8279	0.876	Common	A_ExAmp_FL	ExAmp	variant_011149
A_ExAmp_FL_0028_T01	0.1913	0.876	Common	A_ExAmp_FL	ExAmp	variant_011150
A_ExAmp_FL_0028_T02	0.2543	0.714	Common	A_ExAmp_FL	ExAmp	variant_011114
A_ExAmp_FL_0028_T02	0.353	0.714	Common	A_ExAmp_FL	ExAmp	variant_011207
A_ExAmp_FL_0028_T02	0.0053	0.714	Common	A_ExAmp_FL	ExAmp	variant_011222
A_ExAmp_FL_0028_T02	0.1913	0.714	Common	A_ExAmp_FL	ExAmp	variant_011150
A_ExAmp_FL_0028_T02	0.828	0.714	Common	A_ExAmp_FL	ExAmp	variant_011255
A_ExAmp_FL_0028_T02	0.0274	0.714	Common	A_ExAmp_FL	ExAmp	variant_011256
A_ExAmp_FL_0028_T02	0.9935	0.714	Common	A_ExAmp_FL	ExAmp	variant_011264
A_ExAmp_FL_0028_T03	0.5734	1.082	Common	A_ExAmp_FL	ExAmp	variant_011271
A_ExAmp_FL_0028_T03	0.7591	1.082	Common	A_ExAmp_FL	ExAmp	variant_011273
A_ExAmp_FL_0028_T03	0.786	1.082	Common	A_ExAmp_FL	ExAmp	variant_011274
A_ExAmp_FL_0028_T03	0.6771	1.082	Common	A_ExAmp_FL	ExAmp	variant_011291
A_ExAmp_FL_0028_T03	0.7137	1.082	Common	A_ExAmp_FL	ExAmp	variant_011314
A_ExAmp_FL_0028_T03	0.2543	1.082	Common	A_ExAmp_FL	ExAmp	variant_011114
A_ExAmp_FL_0028_T03	0.0	1.082	Common	A_ExAmp_FL	ExAmp	variant_011116
A_ExAmp_FL_0028_T03	0.4694	1.082	Common	A_ExAmp_FL	ExAmp	variant_011320
A_ExAmp_FL_0028_T03	0.7239	1.082	Common	A_ExAmp_FL	ExAmp	variant_011327
A_ExAmp_FL_0028_T03	0.495	1.082	Common	A_ExAmp_FL	ExAmp	variant_011345
A_ExAmp_FL_0028_T03	0.9956	1.082	Common	A_ExAmp_FL	ExAmp	variant_011352
A_ExAmp_FL_0028_T03	0.5974	1.082	Common	A_ExAmp_FL	ExAmp	variant_011356
A_ExAmp_FL_0028_T03	0.7071	1.082	Common	A_ExAmp_FL	ExAmp	variant_011357
A_ExAmp_FL_0028_T03	0.1913	1.082	Common	A_ExAmp_FL	ExAmp	variant_011150
A_ExAmp_FL_0028_T03	0.6128	1.082	Common	A_ExAmp_FL	ExAmp	variant_011361
A_ExAmp_FL_0028_T03	0.3528	1.082	Common	A_ExAmp_FL	ExAmp	variant_011373
A_ExAmp_FL_0028_T03	0.5675	1.082	Common	A_ExAmp_FL	ExAmp	variant_011378
A_ExAmp_FL_0028_T03	0.8665	1.082	Common	A_ExAmp_FL	ExAmp	variant_011391
A_ExAmp_FL_0028_T03	0.9979	1.082	Common	A_ExAmp_FL	ExAmp	variant_011393
A_ExAmp_FL_0028_T03	0.3758	1.082	Common	A_ExAmp_FL	ExAmp	variant_011401
A_ExAmp_FL_0028_T04	0.9954	0.934	Common	A_ExAmp_FL	ExAmp	variant_011411
A_ExAmp_FL_0028_T04	0.6996	0.934	Common	A_ExAmp_FL	ExAmp	variant_011425
A_ExAmp_FL_0028_T04	0.1389	0.934	Common	A_ExAmp_FL	ExAmp	variant_010244
A_ExAmp_FL_0028_T04	0.8007	0.934	Common	A_ExAmp_FL	ExAmp	variant_011444
A_ExAmp_FL_0028_T04	0.2543	0.934	Common	A_ExAmp_FL	ExAmp	variant_011114
A_ExAmp_FL_0028_T04	0.8696	0.934	Common	A_ExAmp_FL	ExAmp	variant_011460
A_ExAmp_FL_0028_T04	0.661	0.934	Common	A_ExAmp_FL	ExAmp	variant_011470
A_ExAmp_FL_0028_T04	0.1913	0.934	Common	A_ExAmp_FL	ExAmp	variant_011150
A_ExAmp_FL_0028_T04	0.5299	0.934	Common	A_ExAmp_FL	ExAmp	variant_011485
A_ExAmp_FL_0028_T04	0.7919	0.934	Common	A_ExAmp_FL	ExAmp	variant_011488
A_ExAmp_FL_0028_T04	0.8232	0.934	Common	A_ExAmp_FL	ExAmp	variant_011491
A_ExAmp_FL_0028_T04	0.1884	0.934	Common	A_ExAmp_FL	ExAmp	variant_011508
A_ExAmp_FL_0028_T04	0.3336	0.934	Common	A_ExAmp_FL	ExAmp	variant_011509
A_ExAmp_FL_0028_T04	0.0274	0.934	Common	A_ExAmp_FL	ExAmp	variant_011256
A_ExAmp_FL_0028_T04	0.9949	0.934	Common	A_ExAmp_FL	ExAmp	variant_011522
A_ExAmp_FL_0028_T04	0.7125	0.934	Common	A_ExAmp_FL	ExAmp	variant_011527
A_ExAmp_FL_0028_T04	0.9956	0.934	Common	A_ExAmp_FL	ExAmp	variant_011531
A_ExAmp_FL_0028_T04	0.4793	0.934	Common	A_ExAmp_FL	ExAmp	variant_011533
A_ExAmp_FL_0029_T01	0.0686	0.614	Common	A_ExAmp_FL	ExAmp	variant_005829
A_ExAmp_FL_0029_T01	0.0993	0.614	Common	A_ExAmp_FL	ExAmp	variant_011563
A_ExAmp_FL_0029_T01	0.8321	0.614	Common	A_ExAmp_FL	ExAmp	variant_011570
A_ExAmp_FL_0029_T01	0.8282	0.614	Common	A_ExAmp_FL	ExAmp	variant_011583
A_ExAmp_FL_0029_T01	0.1504	0.614	Common	A_ExAmp_FL	ExAmp	variant_011602
A_ExAmp_FL_0029_T02	0.9957	0.794	Common	A_ExAmp_FL	ExAmp	variant_011648
A_ExAmp_FL_0029_T02	0.8702	0.794	Common	A_ExAmp_FL	ExAmp	variant_011655
A_ExAmp_FL_0029_T02	0.0993	0.794	Common	A_ExAmp_FL	ExAmp	variant_011563
A_ExAmp_FL_0029_T02	0.1504	0.794	Common	A_ExAmp_FL	ExAmp	variant_011602
A_ExAmp_FL_0029_T02	0.1314	0.794	Common	A_ExAmp_FL	ExAmp	variant_011767
A_ExAmp_FL_0029_T02	0.6358	0.794	Common	A_ExAmp_FL	ExAmp	variant_011779
A_ExAmp_FL_0029_T02	0.0011	0.794	Common	A_ExAmp_FL	ExAmp	variant_011784
A_ExAmp_FL_0029_T02	0.6929	0.794	Common	A_ExAmp_FL	ExAmp	variant_011796
A_ExAmp_FL_0029_T03	0.9116	0.764	Common	A_ExAmp_FL	ExAmp	variant_011852
A_ExAmp_FL_0029_T03	0.6861	0.764	Common	A_ExAmp_FL	ExAmp	variant_011866
A_ExAmp_FL_0029_T03	0.4758	0.764	Common	A_ExAmp_FL	ExAmp	variant_011873
A_ExAmp_FL_0029_T03	0.0011	0.764	Common	A_ExAmp_FL	ExAmp	variant_011784
A_ExAmp_FL_0029_T03	0.0	0.764	Common	A_ExAmp_FL	ExAmp	variant_011877
A_ExAmp_FL_0030_T01	0.9974	0.805	Common	A_ExAmp_FL	ExAmp	variant_011916
A_ExAmp_FL_0030_T01	0.1681	0.805	Common	A_ExAmp_FL	ExAmp	variant_012007
A_ExAmp_FL_0030_T01	0.0106	0.805	Common	A_ExAmp_FL	ExAmp	variant_002239
A_ExAmp_FL_0030_T01	0.6016	0.805	Common	A_ExAmp_FL	ExAmp	variant_012036
A_ExAmp_FL_0030_T02	0.0275	0.84	Common	A_ExAmp_FL	ExAmp	variant_012093
A_ExAmp_FL_0030_T02	0.6148	0.84	Common	A_ExAmp_FL	ExAmp	variant_012107
A_ExAmp_FL_0030_T02	0.6386	0.84	Common	A_ExAmp_FL	ExAmp	variant_012111
A_ExAmp_FL_0030_T02	0.2585	0.84	Common	A_ExAmp_FL	ExAmp	variant_012112
A_ExAmp_FL_0030_T02	0.9975	0.84	Common	A_ExAmp_FL	ExAmp	variant_012119
A_ExAmp_FL_0030_T02	0.6354	0.84	Common	A_ExAmp_FL	ExAmp	variant_012181
A_ExAmp_FL_0031_T01	0.9274	1.019	Common	A_ExAmp_FL	ExAmp	variant_012184
A_ExAmp_FL_0031_T01	0.0829	1.019	Common	A_ExAmp_FL	ExAmp	variant_003509
A_ExAmp_FL_0031_T01	0.416	1.019	Common	A_ExAmp_FL	ExAmp	variant_008797
A_ExAmp_FL_0031_T01	0.5849	1.019	Common	A_ExAmp_FL	ExAmp	variant_012186
A_ExAmp_FL_0031_T01	0.5731	1.019	Common	A_ExAmp_FL	ExAmp	variant_012191
A_ExAmp_FL_0031_T01	0.1514	1.019	Common	A_ExAmp_FL	ExAmp	variant_012199
A_ExAmp_FL_0031_T01	0.8029	1.019	Common	A_ExAmp_FL	ExAmp	variant_012205
A_ExAmp_FL_0031_T01	0.5173	1.019	Common	A_ExAmp_FL	ExAmp	variant_012214
A_ExAmp_FL_0031_T01	0.9048	1.019	Common	A_ExAmp_FL	ExAmp	variant_012228
A_ExAmp_FL_0031_T01	0.7591	1.019	Common	A_ExAmp_FL	ExAmp	variant_012230
A_ExAmp_FL_0031_T01	0.0312	1.019	Common	A_ExAmp_FL	ExAmp	variant_001643
A_ExAmp_FL_0031_T01	0.8801	1.019	Common	A_ExAmp_FL	ExAmp	variant_012243
A_ExAmp_FL_0031_T01	0.136	1.019	Common	A_ExAmp_FL	ExAmp	variant_012246
A_ExAmp_FL_0031_T01	0.5019	1.019	Common	A_ExAmp_FL	ExAmp	variant_012248
A_ExAmp_FL_0031_T01	0.7828	1.019	Common	A_ExAmp_FL	ExAmp	variant_012255
A_ExAmp_FL_0031_T01	0.7814	1.019	Common	A_ExAmp_FL	ExAmp	variant_012256
A_ExAmp_FL_0031_T01	0.83	1.019	Common	A_ExAmp_FL	ExAmp	variant_012260
A_ExAmp_FL_0031_T01	0.1721	1.019	Common	A_ExAmp_FL	ExAmp	variant_012271
A_ExAmp_FL_0031_T02	0.0794	0.984	Common	A_ExAmp_FL	ExAmp	variant_003509
A_ExAmp_FL_0031_T02	0.5024	0.984	Common	A_ExAmp_FL	ExAmp	variant_012326
A_ExAmp_FL_0031_T02	0.7437	0.984	Common	A_ExAmp_FL	ExAmp	variant_012348
A_ExAmp_FL_0031_T02	0.754	0.984	Common	A_ExAmp_FL	ExAmp	variant_012406
A_ExAmp_FL_0031_T02	0.2962	0.984	Common	A_ExAmp_FL	ExAmp	variant_012435
A_ExAmp_FL_0032_T01	0.7017	1.327	Common	A_ExAmp_FL	ExAmp	variant_010481
A_ExAmp_FL_0032_T01	0.8179	1.327	Common	A_ExAmp_FL	ExAmp	variant_012538
A_ExAmp_FL_0032_T01	0.9596	1.327	Common	A_ExAmp_FL	ExAmp	variant_012539
A_ExAmp_FL_0032_T01	0.7471	1.327	Common	A_ExAmp_FL	ExAmp	variant_012544
A_ExAmp_FL_0032_T01	0.9512	1.327	Common	A_ExAmp_FL	ExAmp	variant_012551
A_ExAmp_FL_0032_T01	0.6113	1.327	Common	A_ExAmp_FL	ExAmp	variant_012555
A_ExAmp_FL_0032_T01	0.7695	1.327	Common	A_ExAmp_FL	ExAmp	variant_012556
A_ExAmp_FL_0032_T01	0.0626	1.327	Common	A_ExAmp_FL	ExAmp	variant_011097
A_ExAmp_FL_0032_T01	0.5439	1.327	Common	A_ExAmp_FL	ExAmp	variant_012560
A_ExAmp_FL_0032_T01	0.7929	1.327	Common	A_ExAmp_FL	ExAmp	variant_012567
A_ExAmp_FL_0032_T01	0.6715	1.327	Common	A_ExAmp_FL	ExAmp	variant_012584
A_ExAmp_FL_0032_T01	0.5077	1.327	Common	A_ExAmp_FL	ExAmp	variant_012589
A_ExAmp_FL_0032_T01	0.4175	1.327	Common	A_ExAmp_FL	ExAmp	variant_012591
A_ExAmp_FL_0032_T01	0.6903	1.327	Common	A_ExAmp_FL	ExAmp	variant_012596
A_ExAmp_FL_0032_T01	0.9922	1.327	Common	A_ExAmp_FL	ExAmp	variant_012597
A_ExAmp_FL_0032_T01	0.6677	1.327	Common	A_ExAmp_FL	ExAmp	variant_012598
A_ExAmp_FL_0032_T01	0.6427	1.327	Common	A_ExAmp_FL	ExAmp	variant_012599
A_ExAmp_FL_0032_T01	0.7953	1.327	Common	A_ExAmp_FL	ExAmp	variant_012603
A_ExAmp_FL_0032_T01	0.86	1.327	Common	A_ExAmp_FL	ExAmp	variant_012604
A_ExAmp_FL_0032_T01	0.5274	1.327	Common	A_ExAmp_FL	ExAmp	variant_012609
A_ExAmp_FL_0032_T01	0.4645	1.327	Common	A_ExAmp_FL	ExAmp	variant_012610
A_ExAmp_FL_0032_T01	0.9972	1.327	Common	A_ExAmp_FL	ExAmp	variant_012611
A_ExAmp_FL_0032_T01	0.7415	1.327	Common	A_ExAmp_FL	ExAmp	variant_012612
A_ExAmp_FL_0032_T01	0.6377	1.327	Common	A_ExAmp_FL	ExAmp	variant_012629
A_ExAmp_FL_0032_T01	0.822	1.327	Common	A_ExAmp_FL	ExAmp	variant_012633
A_ExAmp_FL_0032_T01	0.576	1.327	Common	A_ExAmp_FL	ExAmp	variant_012634
A_ExAmp_FL_0032_T01	0.3251	1.327	Common	A_ExAmp_FL	ExAmp	variant_012635
A_ExAmp_FL_0032_T01	0.844	1.327	Common	A_ExAmp_FL	ExAmp	variant_012643
A_ExAmp_FL_0032_T01	0.5879	1.327	Common	A_ExAmp_FL	ExAmp	variant_012644
A_ExAmp_FL_0032_T01	0.8411	1.327	Common	A_ExAmp_FL	ExAmp	variant_012655
A_ExAmp_FL_0032_T01	0.5302	1.327	Common	A_ExAmp_FL	ExAmp	variant_012656
A_ExAmp_FL_0032_T01	0.6626	1.327	Common	A_ExAmp_FL	ExAmp	variant_012658
A_ExAmp_FL_0032_T01	0.0299	1.327	Common	A_ExAmp_FL	ExAmp	variant_012669
A_ExAmp_FL_0032_T01	0.441	1.327	Common	A_ExAmp_FL	ExAmp	variant_012671
A_ExAmp_FL_0032_T01	0.2176	1.327	Common	A_ExAmp_FL	ExAmp	variant_012679
A_ExAmp_FL_0032_T01	0.6717	1.327	Common	A_ExAmp_FL	ExAmp	variant_012682
A_ExAmp_FL_0032_T01	0.7205	1.327	Common	A_ExAmp_FL	ExAmp	variant_012686
A_ExAmp_FL_0032_T01	0.4212	1.327	Common	A_ExAmp_FL	ExAmp	variant_012689
A_ExAmp_FL_0032_T01	0.8759	1.327	Common	A_ExAmp_FL	ExAmp	variant_012690
A_ExAmp_FL_0032_T01	0.7676	1.327	Common	A_ExAmp_FL	ExAmp	variant_012691
A_ExAmp_FL_0032_T01	0.9983	1.327	Common	A_ExAmp_FL	ExAmp	variant_012693
A_ExAmp_FL_0032_T01	0.4158	1.327	Common	A_ExAmp_FL	ExAmp	variant_012695
A_ExAmp_FL_0032_T01	0.7749	1.327	Common	A_ExAmp_FL	ExAmp	variant_012697
A_ExAmp_FL_0032_T01	0.7782	1.327	Common	A_ExAmp_FL	ExAmp	variant_012698
A_ExAmp_FL_0032_T01	0.6867	1.327	Common	A_ExAmp_FL	ExAmp	variant_012700
A_ExAmp_FL_0032_T01	0.4603	1.327	Common	A_ExAmp_FL	ExAmp	variant_012702
A_ExAmp_FL_0032_T01	0.7692	1.327	Common	A_ExAmp_FL	ExAmp	variant_012705
A_ExAmp_FL_0032_T01	0.687	1.327	Common	A_ExAmp_FL	ExAmp	variant_009142
A_ExAmp_FL_0032_T02	0.4993	0.821	Common	A_ExAmp_FL	ExAmp	variant_012713
A_ExAmp_FL_0032_T02	0.9512	0.821	Common	A_ExAmp_FL	ExAmp	variant_012551
A_ExAmp_FL_0032_T02	0.4896	0.821	Common	A_ExAmp_FL	ExAmp	variant_012730
A_ExAmp_FL_0032_T02	0.3103	0.821	Common	A_ExAmp_FL	ExAmp	variant_012734
A_ExAmp_FL_0032_T02	0.6609	0.821	Common	A_ExAmp_FL	ExAmp	variant_012737
A_ExAmp_FL_0032_T02	0.0664	0.821	Common	A_ExAmp_FL	ExAmp	variant_012744
A_ExAmp_FL_0032_T02	0.6239	0.821	Common	A_ExAmp_FL	ExAmp	variant_012750
A_ExAmp_FL_0032_T02	0.8088	0.821	Common	A_ExAmp_FL	ExAmp	variant_012751
A_ExAmp_FL_0033_T01	0.2872	1.589	Common	A_ExAmp_FL	ExAmp	variant_012757
A_ExAmp_FL_0033_T01	0.6337	1.589	Common	A_ExAmp_FL	ExAmp	variant_012759
A_ExAmp_FL_0033_T01	0.2829	1.589	Common	A_ExAmp_FL	ExAmp	variant_012761
A_ExAmp_FL_0033_T01	0.8463	1.589	Common	A_ExAmp_FL	ExAmp	variant_012763
A_ExAmp_FL_0033_T01	0.6528	1.589	Common	A_ExAmp_FL	ExAmp	variant_012765
A_ExAmp_FL_0033_T01	0.6878	1.589	Common	A_ExAmp_FL	ExAmp	variant_012766
A_ExAmp_FL_0033_T01	0.9198	1.589	Common	A_ExAmp_FL	ExAmp	variant_012770
A_ExAmp_FL_0033_T01	0.7354	1.589	Common	A_ExAmp_FL	ExAmp	variant_012774
A_ExAmp_FL_0033_T01	0.5669	1.589	Common	A_ExAmp_FL	ExAmp	variant_012783
A_ExAmp_FL_0033_T01	0.5765	1.589	Common	A_ExAmp_FL	ExAmp	variant_012791
A_ExAmp_FL_0033_T01	0.6352	1.589	Common	A_ExAmp_FL	ExAmp	variant_012797
A_ExAmp_FL_0033_T01	0.9988	1.589	Common	A_ExAmp_FL	ExAmp	variant_012800
A_ExAmp_FL_0033_T01	0.9986	1.589	Common	A_ExAmp_FL	ExAmp	variant_012801
A_ExAmp_FL_0033_T01	0.7472	1.589	Common	A_ExAmp_FL	ExAmp	variant_012805
A_ExAmp_FL_0033_T01	0.6243	1.589	Common	A_ExAmp_FL	ExAmp	variant_012808
A_ExAmp_FL_0033_T01	0.6402	1.589	Common	A_ExAmp_FL	ExAmp	variant_012813
A_ExAmp_FL_0033_T01	0.7385	1.589	Common	A_ExAmp_FL	ExAmp	variant_012827
A_ExAmp_FL_0033_T01	0.8361	1.589	Common	A_ExAmp_FL	ExAmp	variant_012828
A_ExAmp_FL_0033_T01	0.7976	1.589	Common	A_ExAmp_FL	ExAmp	variant_012838
A_ExAmp_FL_0033_T01	0.8454	1.589	Common	A_ExAmp_FL	ExAmp	variant_012841
A_ExAmp_FL_0033_T01	0.4582	1.589	Common	A_ExAmp_FL	ExAmp	variant_012852
A_ExAmp_FL_0033_T01	0.6255	1.589	Common	A_ExAmp_FL	ExAmp	variant_012853
A_ExAmp_FL_0033_T01	0.5042	1.589	Common	A_ExAmp_FL	ExAmp	variant_012854
A_ExAmp_FL_0033_T01	0.8643	1.589	Common	A_ExAmp_FL	ExAmp	variant_012857
A_ExAmp_FL_0033_T01	0.6098	1.589	Common	A_ExAmp_FL	ExAmp	variant_012859
A_ExAmp_FL_0033_T01	0.0	1.589	Common	A_ExAmp_FL	ExAmp	variant_012868
A_ExAmp_FL_0033_T01	0.4487	1.589	Common	A_ExAmp_FL	ExAmp	variant_012874
A_ExAmp_FL_0033_T01	0.7162	1.589	Common	A_ExAmp_FL	ExAmp	variant_012876
A_ExAmp_FL_0033_T01	0.4667	1.589	Common	A_ExAmp_FL	ExAmp	variant_012884
A_ExAmp_FL_0033_T01	0.4692	1.589	Common	A_ExAmp_FL	ExAmp	variant_012888
A_ExAmp_FL_0033_T01	0.6258	1.589	Common	A_ExAmp_FL	ExAmp	variant_012889
A_ExAmp_FL_0033_T01	0.8959	1.589	Common	A_ExAmp_FL	ExAmp	variant_012890
A_ExAmp_FL_0033_T01	0.4589	1.589	Common	A_ExAmp_FL	ExAmp	variant_012892
A_ExAmp_FL_0033_T01	0.5182	1.589	Common	A_ExAmp_FL	ExAmp	variant_012893
A_ExAmp_FL_0033_T01	0.4446	1.589	Common	A_ExAmp_FL	ExAmp	variant_012899
A_ExAmp_FL_0033_T01	0.8742	1.589	Common	A_ExAmp_FL	ExAmp	variant_012910
A_ExAmp_FL_0033_T01	0.6107	1.589	Common	A_ExAmp_FL	ExAmp	variant_012912
A_ExAmp_FL_0033_T01	0.6566	1.589	Common	A_ExAmp_FL	ExAmp	variant_012919
A_ExAmp_FL_0033_T01	0.5666	1.589	Common	A_ExAmp_FL	ExAmp	variant_012920
A_ExAmp_FL_0033_T01	0.367	1.589	Common	A_ExAmp_FL	ExAmp	variant_012924
A_ExAmp_FL_0033_T01	0.6593	1.589	Common	A_ExAmp_FL	ExAmp	variant_012927
A_ExAmp_FL_0033_T01	0.5145	1.589	Common	A_ExAmp_FL	ExAmp	variant_012934
A_ExAmp_FL_0033_T01	0.4944	1.589	Common	A_ExAmp_FL	ExAmp	variant_012940
A_ExAmp_FL_0033_T01	0.5134	1.589	Common	A_ExAmp_FL	ExAmp	variant_012947
A_ExAmp_FL_0033_T01	0.7172	1.589	Common	A_ExAmp_FL	ExAmp	variant_012966
A_ExAmp_FL_0033_T01	0.5331	1.589	Common	A_ExAmp_FL	ExAmp	variant_012967
A_ExAmp_FL_0033_T01	0.7792	1.589	Common	A_ExAmp_FL	ExAmp	variant_012979
A_ExAmp_FL_0033_T01	0.6889	1.589	Common	A_ExAmp_FL	ExAmp	variant_012990
A_ExAmp_FL_0033_T01	0.3638	1.589	Common	A_ExAmp_FL	ExAmp	variant_012992
A_ExAmp_FL_0033_T01	0.565	1.589	Common	A_ExAmp_FL	ExAmp	variant_012993
A_ExAmp_FL_0033_T01	0.3747	1.589	Common	A_ExAmp_FL	ExAmp	variant_013003
A_ExAmp_FL_0033_T01	0.6028	1.589	Common	A_ExAmp_FL	ExAmp	variant_013009
A_ExAmp_FL_0033_T01	0.2962	1.589	Common	A_ExAmp_FL	ExAmp	variant_013012
A_ExAmp_FL_0033_T01	0.5177	1.589	Common	A_ExAmp_FL	ExAmp	variant_013014
A_ExAmp_FL_0033_T01	0.5258	1.589	Common	A_ExAmp_FL	ExAmp	variant_013030
A_ExAmp_FL_0033_T01	0.8422	1.589	Common	A_ExAmp_FL	ExAmp	variant_013048
A_ExAmp_FL_0033_T01	0.8103	1.589	Common	A_ExAmp_FL	ExAmp	variant_013051
A_ExAmp_FL_0033_T01	0.9305	1.589	Common	A_ExAmp_FL	ExAmp	variant_013055
A_ExAmp_FL_0033_T01	0.7442	1.589	Common	A_ExAmp_FL	ExAmp	variant_013058
A_ExAmp_FL_0033_T01	0.8914	1.589	Common	A_ExAmp_FL	ExAmp	variant_013059
A_ExAmp_FL_0033_T01	0.7413	1.589	Common	A_ExAmp_FL	ExAmp	variant_013060
A_ExAmp_FL_0033_T01	0.5345	1.589	Common	A_ExAmp_FL	ExAmp	variant_013061
A_ExAmp_FL_0033_T01	0.5711	1.589	Common	A_ExAmp_FL	ExAmp	variant_013062
A_ExAmp_FL_0033_T01	0.6911	1.589	Common	A_ExAmp_FL	ExAmp	variant_013063
A_ExAmp_FL_0033_T01	0.8135	1.589	Common	A_ExAmp_FL	ExAmp	variant_006363
A_ExAmp_FL_0033_T01	0.8799	1.589	Common	A_ExAmp_FL	ExAmp	variant_013065
A_ExAmp_FL_0033_T01	0.3794	1.589	Common	A_ExAmp_FL	ExAmp	variant_002937
A_ExAmp_FL_0033_T01	0.3556	1.589	Common	A_ExAmp_FL	ExAmp	variant_013070
A_ExAmp_FL_0033_T01	0.478	1.589	Common	A_ExAmp_FL	ExAmp	variant_007808
A_ExAmp_FL_0033_T01	0.182	1.589	Common	A_ExAmp_FL	ExAmp	variant_013074
A_ExAmp_FL_0033_T01	0.9317	1.589	Common	A_ExAmp_FL	ExAmp	variant_013075
A_ExAmp_FL_0033_T01	0.8726	1.589	Common	A_ExAmp_FL	ExAmp	variant_013076
A_ExAmp_FL_0033_T01	0.8574	1.589	Common	A_ExAmp_FL	ExAmp	variant_013078
A_ExAmp_FL_0033_T02	0.6528	0.737	Common	A_ExAmp_FL	ExAmp	variant_012765
A_ExAmp_FL_0033_T02	0.0455	0.737	Common	A_ExAmp_FL	ExAmp	variant_013239
A_ExAmp_FL_0033_T02	0.3451	0.737	Common	A_ExAmp_FL	ExAmp	variant_013301
A_ExAmp_FL_0033_T02	0.3705	0.737	Common	A_ExAmp_FL	ExAmp	variant_013305
A_ExAmp_FL_0034_T01	0.0784	0.934	Common	A_ExAmp_FL	ExAmp	variant_002508
A_ExAmp_FL_0034_T01	0.0731	0.934	Common	A_ExAmp_FL	ExAmp	variant_013455
A_ExAmp_FL_0034_T01	0.6447	0.934	Common	A_ExAmp_FL	ExAmp	variant_013464
A_ExAmp_FL_0034_T01	0.8358	0.934	Common	A_ExAmp_FL	ExAmp	variant_013527
A_ExAmp_FL_0034_T01	0.6655	0.934	Common	A_ExAmp_FL	ExAmp	variant_013567
A_ExAmp_FL_0035_T01	0.2975	0.856	Common	A_ExAmp_FL	ExAmp	variant_013626
A_ExAmp_FL_0035_T01	0.8379	0.856	Common	A_ExAmp_FL	ExAmp	variant_013630
A_ExAmp_FL_0035_T01	0.3347	0.856	Common	A_ExAmp_FL	ExAmp	variant_013651
A_ExAmp_FL_0035_T01	0.6842	0.856	Common	A_ExAmp_FL	ExAmp	variant_013702
A_ExAmp_FL_0035_T01	0.6336	0.856	Common	A_ExAmp_FL	ExAmp	variant_013703
A_ExAmp_FL_0035_T01	0.922	0.856	Common	A_ExAmp_FL	ExAmp	variant_013704
A_ExAmp_FL_0035_T02	0.4446	0.747	Common	A_ExAmp_FL	ExAmp	variant_013756
A_ExAmp_FL_0035_T02	0.2975	0.747	Common	A_ExAmp_FL	ExAmp	variant_013626
A_ExAmp_FL_0035_T02	0.881	0.747	Common	A_ExAmp_FL	ExAmp	variant_013769
A_ExAmp_FL_0035_T02	0.3347	0.747	Common	A_ExAmp_FL	ExAmp	variant_013651
A_ExAmp_FL_0036_T01	0.0516	0.867	Common	A_ExAmp_FL	ExAmp	variant_013864
A_ExAmp_FL_0036_T01	0.8341	0.867	Common	A_ExAmp_FL	ExAmp	variant_013906
A_ExAmp_FL_0036_T01	0.5051	0.867	Common	A_ExAmp_FL	ExAmp	variant_013986
A_ExAmp_FL_0036_T01	0.0575	0.867	Common	A_ExAmp_FL	ExAmp	variant_013988
A_ExAmp_FL_0036_T01	0.6568	0.867	Common	A_ExAmp_FL	ExAmp	variant_014044
A_ExAmp_FL_0036_T01	0.0651	0.867	Common	A_ExAmp_FL	ExAmp	variant_014095
D_BrAmp_DLBCL_0006	0.0467	0.194	Common	D_BrAmp_DLBCL	BrAmp	variant_014396
D_BrAmp_DLBCL_0006	0.3445	0.194	Common	D_BrAmp_DLBCL	BrAmp	variant_014425
D_BrAmp_DLBCL_0007	0.1424	0.214	Common	D_BrAmp_DLBCL	BrAmp	variant_014511
D_BrAmp_DLBCL_0007	0.0	0.214	Common	D_BrAmp_DLBCL	BrAmp	variant_014995
D_BrAmp_DLBCL_0007	0.0947	0.214	Common	D_BrAmp_DLBCL	BrAmp	variant_016363
D_BrAmp_DLBCL_0007	0.0003	0.214	Common	D_BrAmp_DLBCL	BrAmp	variant_016381
D_BrAmp_DLBCL_0007	0.164	0.214	Common	D_BrAmp_DLBCL	BrAmp	variant_017430
D_BrAmp_DLBCL_0007	0.1876	0.214	Common	D_BrAmp_DLBCL	BrAmp	variant_021331
D_BrAmp_DLBCL_0007	0.1174	0.214	Common	D_BrAmp_DLBCL	BrAmp	variant_022311
D_BrAmp_DLBCL_0008	0.3209	0.614	Common	D_BrAmp_DLBCL	BrAmp	variant_023086
D_BrAmp_DLBCL_0008	0.3505	0.614	Common	D_BrAmp_DLBCL	BrAmp	variant_023510
D_BrAmp_DLBCL_0008	0.3298	0.614	Common	D_BrAmp_DLBCL	BrAmp	variant_023855
D_BrAmp_DLBCL_0008	0.0603	0.614	Common	D_BrAmp_DLBCL	BrAmp	variant_024934
D_BrAmp_DLBCL_0010	0.0335	0.198	Common	D_BrAmp_DLBCL	BrAmp	variant_001879
D_BrAmp_DLBCL_0010	0.3406	0.198	Common	D_BrAmp_DLBCL	BrAmp	variant_026060
D_BrAmp_DLBCL_0010	0.0259	0.198	Common	D_BrAmp_DLBCL	BrAmp	variant_026083
D_BrAmp_DLBCL_0010	0.1244	0.198	Common	D_BrAmp_DLBCL	BrAmp	variant_026330
D_BrAmp_DLBCL_0011	0.3685	0.189	Common	D_BrAmp_DLBCL	BrAmp	variant_003089
D_BrAmp_DLBCL_0011	0.0806	0.189	Common	D_BrAmp_DLBCL	BrAmp	variant_026426
D_BrAmp_DLBCL_0011	0.1461	0.189	Common	D_BrAmp_DLBCL	BrAmp	variant_026467
D_BrAmp_DLBCL_0011	0.2324	0.189	Common	D_BrAmp_DLBCL	BrAmp	variant_026573
D_BrAmp_DLBCL_0012	0.7998	0.92	Common	D_BrAmp_DLBCL	BrAmp	variant_026617
D_BrAmp_DLBCL_0012	0.5032	0.92	Common	D_BrAmp_DLBCL	BrAmp	variant_026620
D_BrAmp_DLBCL_0012	0.1994	0.92	Common	D_BrAmp_DLBCL	BrAmp	variant_026655
D_BrAmp_DLBCL_0012	0.2366	0.92	Common	D_BrAmp_DLBCL	BrAmp	variant_026656
D_BrAmp_DLBCL_0012	0.1902	0.92	Common	D_BrAmp_DLBCL	BrAmp	variant_026657
D_BrAmp_DLBCL_0012	0.2572	0.92	Common	D_BrAmp_DLBCL	BrAmp	variant_026658
D_BrAmp_DLBCL_0012	0.237	0.92	Common	D_BrAmp_DLBCL	BrAmp	variant_026659
D_BrAmp_DLBCL_0012	0.0806	0.92	Common	D_BrAmp_DLBCL	BrAmp	variant_026660
D_BrAmp_DLBCL_0012	0.0924	0.92	Common	D_BrAmp_DLBCL	BrAmp	variant_026661
D_BrAmp_DLBCL_0012	0.0872	0.92	Common	D_BrAmp_DLBCL	BrAmp	variant_026662
D_BrAmp_DLBCL_0012	0.2574	0.92	Common	D_BrAmp_DLBCL	BrAmp	variant_026663
D_BrAmp_DLBCL_0012	0.1644	0.92	Common	D_BrAmp_DLBCL	BrAmp	variant_026664
D_BrAmp_DLBCL_0012	0.1622	0.92	Common	D_BrAmp_DLBCL	BrAmp	variant_026666
D_BrAmp_DLBCL_0012	0.2041	0.92	Common	D_BrAmp_DLBCL	BrAmp	variant_026667
D_BrAmp_DLBCL_0012	0.3709	0.92	Common	D_BrAmp_DLBCL	BrAmp	variant_026668
D_BrAmp_DLBCL_0012	0.4916	0.92	Common	D_BrAmp_DLBCL	BrAmp	variant_026669
D_BrAmp_DLBCL_0012	0.345	0.92	Common	D_BrAmp_DLBCL	BrAmp	variant_026670
D_BrAmp_DLBCL_0012	0.7207	0.92	Common	D_BrAmp_DLBCL	BrAmp	variant_026673
D_BrAmp_DLBCL_0012	0.3352	0.92	Common	D_BrAmp_DLBCL	BrAmp	variant_026678
D_BrAmp_DLBCL_0012	0.5132	0.92	Common	D_BrAmp_DLBCL	BrAmp	variant_026681
D_BrAmp_DLBCL_0012	0.7291	0.92	Common	D_BrAmp_DLBCL	BrAmp	variant_026701
D_BrAmp_DLBCL_0012	0.8229	0.92	Common	D_BrAmp_DLBCL	BrAmp	variant_026715
D_BrAmp_DLBCL_0012	1.0	0.92	Common	D_BrAmp_DLBCL	BrAmp	variant_026736
D_BrAmp_DLBCL_0012	0.4243	0.92	Common	D_BrAmp_DLBCL	BrAmp	variant_026738
D_BrAmp_DLBCL_0012	0.1071	0.92	Common	D_BrAmp_DLBCL	BrAmp	variant_026755
D_BrAmp_DLBCL_0013	0.0771	0.26	Common	D_BrAmp_DLBCL	BrAmp	variant_026774
D_BrAmp_DLBCL_0013	0.1003	0.26	Common	D_BrAmp_DLBCL	BrAmp	variant_026780
D_BrAmp_DLBCL_0013	0.105	0.26	Common	D_BrAmp_DLBCL	BrAmp	variant_007768
D_BrAmp_DLBCL_0013	0.0625	0.26	Common	D_BrAmp_DLBCL	BrAmp	variant_027024
D_BrAmp_DLBCL_0014	0.3868	0.199	Common	D_BrAmp_DLBCL	BrAmp	variant_027112
D_BrAmp_DLBCL_0014	0.5173	0.199	Common	D_BrAmp_DLBCL	BrAmp	variant_027143
D_BrAmp_DLBCL_0015	0.0668	0.352	Common	D_BrAmp_DLBCL	BrAmp	variant_027264
B_ExAmp_SARC_0000_T1	0.3501	1.194	Common	B_ExAmp_SARC	ExAmp	variant_027661
B_ExAmp_SARC_0000_T1	0.7915	1.194	Common	B_ExAmp_SARC	ExAmp	variant_027666
B_ExAmp_SARC_0000_T1	0.8018	1.194	Common	B_ExAmp_SARC	ExAmp	variant_027667
B_ExAmp_SARC_0000_T1	0.4813	1.194	Common	B_ExAmp_SARC	ExAmp	variant_027688
B_ExAmp_SARC_0000_T1	0.4915	1.194	Common	B_ExAmp_SARC	ExAmp	variant_027689
B_ExAmp_SARC_0000_T1	0.2109	1.194	Common	B_ExAmp_SARC	ExAmp	variant_027699
B_ExAmp_SARC_0000_T1	0.0536	1.194	Common	B_ExAmp_SARC	ExAmp	variant_027703
B_ExAmp_SARC_0000_T1	0.488	1.194	Common	B_ExAmp_SARC	ExAmp	variant_027704
B_ExAmp_SARC_0000_T1	0.483	1.194	Common	B_ExAmp_SARC	ExAmp	variant_027723
B_ExAmp_SARC_0000_T1	0.6898	1.194	Common	B_ExAmp_SARC	ExAmp	variant_027747
B_ExAmp_SARC_0000_T1	0.0487	1.194	Common	B_ExAmp_SARC	ExAmp	variant_027779
B_ExAmp_SARC_0000_T1	0.6746	1.194	Common	B_ExAmp_SARC	ExAmp	variant_027794
B_ExAmp_SARC_0000_T1	0.5935	1.194	Common	B_ExAmp_SARC	ExAmp	variant_027797
B_ExAmp_SARC_0000_T1	0.6706	1.194	Common	B_ExAmp_SARC	ExAmp	variant_027798
B_ExAmp_SARC_0000_T1	0.5306	1.194	Common	B_ExAmp_SARC	ExAmp	variant_027804
B_ExAmp_SARC_0000_T1	0.8119	1.194	Common	B_ExAmp_SARC	ExAmp	variant_027809
B_ExAmp_SARC_0000_T1	0.568	1.194	Common	B_ExAmp_SARC	ExAmp	variant_027810
B_ExAmp_SARC_0000_T1	0.6894	1.194	Common	B_ExAmp_SARC	ExAmp	variant_027816
B_ExAmp_SARC_0000_T1	0.5686	1.194	Common	B_ExAmp_SARC	ExAmp	variant_027817
B_ExAmp_SARC_0000_T1	0.4095	1.194	Common	B_ExAmp_SARC	ExAmp	variant_027819
B_ExAmp_SARC_0000_T1	0.4947	1.194	Common	B_ExAmp_SARC	ExAmp	variant_027824
B_ExAmp_SARC_0000_T1	0.0256	1.194	Common	B_ExAmp_SARC	ExAmp	variant_027850
C_BrAmp_SARC_0000_T1	0.0574	0.059	Common	C_BrAmp_SARC	BrAmp	variant_027870
C_BrAmp_SARC_0000_T1	0.1734	0.059	Common	C_BrAmp_SARC	BrAmp	variant_027874
C_BrAmp_SARC_0001_T1	0.0426	0.059	Common	C_BrAmp_SARC	BrAmp	variant_027956
C_BrAmp_SARC_0002_T1	0.1292	0.115	Common	C_BrAmp_SARC	BrAmp	variant_028053
B_ExAmp_SARC_0001_T1	0.0565	0.568	Common	B_ExAmp_SARC	ExAmp	variant_028076
B_ExAmp_SARC_0001_T1	0.0666	0.568	Common	B_ExAmp_SARC	ExAmp	variant_028077
B_ExAmp_SARC_0001_T1	0.2936	0.568	Common	B_ExAmp_SARC	ExAmp	variant_028085
C_BrAmp_SARC_0003_T1	0.0696	0.05	Common	C_BrAmp_SARC	BrAmp	variant_028089
C_BrAmp_SARC_0003_T1	0.0908	0.05	Common	C_BrAmp_SARC	BrAmp	variant_028090
B_ExAmp_SARC_0002_T2	0.4862	1.139	Common	B_ExAmp_SARC	ExAmp	variant_028127
B_ExAmp_SARC_0002_T2	0.7889	1.139	Common	B_ExAmp_SARC	ExAmp	variant_028134
B_ExAmp_SARC_0002_T2	0.625	1.139	Common	B_ExAmp_SARC	ExAmp	variant_028138
B_ExAmp_SARC_0002_T2	0.5523	1.139	Common	B_ExAmp_SARC	ExAmp	variant_028142
B_ExAmp_SARC_0002_T2	0.4418	1.139	Common	B_ExAmp_SARC	ExAmp	variant_028144
B_ExAmp_SARC_0002_T2	0.3128	1.139	Common	B_ExAmp_SARC	ExAmp	variant_028150
B_ExAmp_SARC_0002_T2	0.5585	1.139	Common	B_ExAmp_SARC	ExAmp	variant_028182
B_ExAmp_SARC_0002_T2	0.1777	1.139	Common	B_ExAmp_SARC	ExAmp	variant_028188
B_ExAmp_SARC_0002_T2	0.1884	1.139	Common	B_ExAmp_SARC	ExAmp	variant_028189
B_ExAmp_SARC_0002_T2	0.2554	1.139	Common	B_ExAmp_SARC	ExAmp	variant_028190
B_ExAmp_SARC_0002_T2	0.2462	1.139	Common	B_ExAmp_SARC	ExAmp	variant_028200
B_ExAmp_SARC_0002_T2	0.2791	1.139	Common	B_ExAmp_SARC	ExAmp	variant_028208
B_ExAmp_SARC_0002_T2	0.4554	1.139	Common	B_ExAmp_SARC	ExAmp	variant_028212
B_ExAmp_SARC_0002_T2	0.8613	1.139	Common	B_ExAmp_SARC	ExAmp	variant_028220
B_ExAmp_SARC_0002_T2	0.6508	1.139	Common	B_ExAmp_SARC	ExAmp	variant_028224
B_ExAmp_SARC_0002_T2	0.13	1.139	Common	B_ExAmp_SARC	ExAmp	variant_028229
C_BrAmp_SARC_0004_T1	0.0875	0.078	Common	C_BrAmp_SARC	BrAmp	variant_028258
C_BrAmp_SARC_0004_T1	0.2605	0.078	Common	C_BrAmp_SARC	BrAmp	variant_028274
C_BrAmp_SARC_0004_T1	0.1106	0.078	Common	C_BrAmp_SARC	BrAmp	variant_028280
C_BrAmp_SARC_0006_T1	0.0536	0.159	Common	C_BrAmp_SARC	BrAmp	variant_028374
B_ExAmp_SARC_0003_T5	0.2772	0.715	Common	B_ExAmp_SARC	ExAmp	variant_028406
B_ExAmp_SARC_0003_T5	0.3616	0.715	Common	B_ExAmp_SARC	ExAmp	variant_028407
B_ExAmp_SARC_0003_T5	0.0454	0.715	Common	B_ExAmp_SARC	ExAmp	variant_028440
B_ExAmp_SARC_0003_T5	0.0235	0.715	Common	B_ExAmp_SARC	ExAmp	variant_028512
B_ExAmp_SARC_0003_T5	0.0109	0.715	Common	B_ExAmp_SARC	ExAmp	variant_028525
B_ExAmp_SARC_0003_T5	0.015	0.715	Common	B_ExAmp_SARC	ExAmp	variant_028526
B_ExAmp_SARC_0003_T5	0.6623	0.715	Common	B_ExAmp_SARC	ExAmp	variant_005117
B_ExAmp_SARC_0004_O5	0.8905	0.706	Common	B_ExAmp_SARC	ExAmp	variant_028596
B_ExAmp_SARC_0004_O5	0.5126	0.706	Common	B_ExAmp_SARC	ExAmp	variant_028661
B_ExAmp_SARC_0004_O5	0.3363	0.706	Common	B_ExAmp_SARC	ExAmp	variant_028712
B_ExAmp_SARC_0004_O5	0.8533	0.706	Common	B_ExAmp_SARC	ExAmp	variant_028760
C_BrAmp_SARC_0007_T1	0.0642	0.07	Common	C_BrAmp_SARC	BrAmp	variant_028911
C_BrAmp_SARC_0009_T1	0.2699	0.065	Common	C_BrAmp_SARC	BrAmp	variant_029107
C_BrAmp_SARC_0009_T1	0.2212	0.065	Common	C_BrAmp_SARC	BrAmp	variant_029114
C_BrAmp_SARC_0010_T1	0.0639	0.08	Common	C_BrAmp_SARC	BrAmp	variant_029141
C_BrAmp_SARC_0010_T1	0.108	0.08	Common	C_BrAmp_SARC	BrAmp	variant_029165
C_BrAmp_SARC_0010_T1	0.1259	0.08	Common	C_BrAmp_SARC	BrAmp	variant_029166
C_BrAmp_SARC_0011_T1	0.1233	0.06	Common	C_BrAmp_SARC	BrAmp	variant_029193
C_BrAmp_SARC_0011_T1	0.082	0.06	Common	C_BrAmp_SARC	BrAmp	variant_029223
C_BrAmp_SARC_0011_T1	0.4508	0.06	Common	C_BrAmp_SARC	BrAmp	variant_029242
C_BrAmp_SARC_0012_T1	0.0633	0.06	Common	C_BrAmp_SARC	BrAmp	variant_029332
C_BrAmp_SARC_0012_T1	0.3297	0.06	Common	C_BrAmp_SARC	BrAmp	variant_029340
C_BrAmp_SARC_0012_T1	0.0765	0.06	Common	C_BrAmp_SARC	BrAmp	variant_029367
C_BrAmp_SARC_0013_T1	0.043	0.097	Common	C_BrAmp_SARC	BrAmp	variant_029428
C_BrAmp_SARC_0013_T1	0.2017	0.097	Common	C_BrAmp_SARC	BrAmp	variant_029499
C_BrAmp_SARC_0013_T1	0.2482	0.097	Common	C_BrAmp_SARC	BrAmp	variant_029522
C_BrAmp_SARC_0013_T5	0.1455	0.065	Common	C_BrAmp_SARC	BrAmp	variant_029608
C_BrAmp_SARC_0013_T5	0.2017	0.065	Common	C_BrAmp_SARC	BrAmp	variant_029499
C_BrAmp_SARC_0013_T5	0.2482	0.065	Common	C_BrAmp_SARC	BrAmp	variant_029522
C_BrAmp_SARC_0014_T1	0.1475	0.077	Common	C_BrAmp_SARC	BrAmp	variant_029661
B_ExAmp_SARC_0005_T2	0.1934	0.714	Common	B_ExAmp_SARC	ExAmp	variant_029743
B_ExAmp_SARC_0005_T2	0.4423	0.714	Common	B_ExAmp_SARC	ExAmp	variant_029750
B_ExAmp_SARC_0005_T2	0.7144	0.714	Common	B_ExAmp_SARC	ExAmp	variant_029757
B_ExAmp_SARC_0005_T2	0.71	0.714	Common	B_ExAmp_SARC	ExAmp	variant_029758
B_ExAmp_SARC_0005_T2	0.1071	0.714	Common	B_ExAmp_SARC	ExAmp	variant_029782
B_ExAmp_SARC_0006_T1	0.6574	1.076	Common	B_ExAmp_SARC	ExAmp	variant_029789
B_ExAmp_SARC_0006_T1	0.1014	1.076	Common	B_ExAmp_SARC	ExAmp	variant_028440
B_ExAmp_SARC_0006_T1	0.6928	1.076	Common	B_ExAmp_SARC	ExAmp	variant_029803
B_ExAmp_SARC_0006_T1	0.6698	1.076	Common	B_ExAmp_SARC	ExAmp	variant_029804
B_ExAmp_SARC_0006_T1	0.6987	1.076	Common	B_ExAmp_SARC	ExAmp	variant_029807
B_ExAmp_SARC_0006_T1	0.6832	1.076	Common	B_ExAmp_SARC	ExAmp	variant_029816
B_ExAmp_SARC_0006_T1	0.644	1.076	Common	B_ExAmp_SARC	ExAmp	variant_029822
B_ExAmp_SARC_0006_T1	0.5147	1.076	Common	B_ExAmp_SARC	ExAmp	variant_029828
B_ExAmp_SARC_0006_T1	0.4187	1.076	Common	B_ExAmp_SARC	ExAmp	variant_029830
B_ExAmp_SARC_0006_T1	0.6709	1.076	Common	B_ExAmp_SARC	ExAmp	variant_029842
B_ExAmp_SARC_0006_T1	0.7766	1.076	Common	B_ExAmp_SARC	ExAmp	variant_029845
B_ExAmp_SARC_0006_T1	0.2867	1.076	Common	B_ExAmp_SARC	ExAmp	variant_029855
B_ExAmp_SARC_0006_T1	0.2221	1.076	Common	B_ExAmp_SARC	ExAmp	variant_029856
B_ExAmp_SARC_0006_T1	0.2799	1.076	Common	B_ExAmp_SARC	ExAmp	variant_029859
B_ExAmp_SARC_0006_T1	0.7748	1.076	Common	B_ExAmp_SARC	ExAmp	variant_029861
B_ExAmp_SARC_0006_T1	0.2766	1.076	Common	B_ExAmp_SARC	ExAmp	variant_029862
B_ExAmp_SARC_0007_T1	0.557	1.076	Common	B_ExAmp_SARC	ExAmp	variant_029945
B_ExAmp_SARC_0007_T1	0.741	1.076	Common	B_ExAmp_SARC	ExAmp	variant_029952
B_ExAmp_SARC_0007_T1	0.512	1.076	Common	B_ExAmp_SARC	ExAmp	variant_029961
B_ExAmp_SARC_0007_T1	0.743	1.076	Common	B_ExAmp_SARC	ExAmp	variant_029965
B_ExAmp_SARC_0007_T1	0.2608	1.076	Common	B_ExAmp_SARC	ExAmp	variant_029966
B_ExAmp_SARC_0007_T1	0.78	1.076	Common	B_ExAmp_SARC	ExAmp	variant_029975
B_ExAmp_SARC_0007_T1	0.5678	1.076	Common	B_ExAmp_SARC	ExAmp	variant_029989
B_ExAmp_SARC_0007_T1	0.7827	1.076	Common	B_ExAmp_SARC	ExAmp	variant_029991
B_ExAmp_SARC_0007_T1	0.4065	1.076	Common	B_ExAmp_SARC	ExAmp	variant_029995
B_ExAmp_SARC_0007_T1	0.2836	1.076	Common	B_ExAmp_SARC	ExAmp	variant_029998
B_ExAmp_SARC_0007_T1	0.6405	1.076	Common	B_ExAmp_SARC	ExAmp	variant_030007
B_ExAmp_SARC_0007_T1	0.3298	1.076	Common	B_ExAmp_SARC	ExAmp	variant_030013
B_ExAmp_SARC_0007_T1	0.411	1.076	Common	B_ExAmp_SARC	ExAmp	variant_030018
B_ExAmp_SARC_0007_T1	0.5478	1.076	Common	B_ExAmp_SARC	ExAmp	variant_030020
B_ExAmp_SARC_0007_T1	0.8398	1.076	Common	B_ExAmp_SARC	ExAmp	variant_030028
B_ExAmp_SARC_0007_T1	0.1792	1.076	Common	B_ExAmp_SARC	ExAmp	variant_030034
C_BrAmp_SARC_0017_T1	0.043	0.149	Common	C_BrAmp_SARC	BrAmp	variant_030108
B_ExAmp_SARC_0008_T1	0.6212	1.38	Common	B_ExAmp_SARC	ExAmp	variant_030181
B_ExAmp_SARC_0008_T1	0.7775	1.38	Common	B_ExAmp_SARC	ExAmp	variant_030182
B_ExAmp_SARC_0008_T1	0.6198	1.38	Common	B_ExAmp_SARC	ExAmp	variant_030183
B_ExAmp_SARC_0008_T1	0.2331	1.38	Common	B_ExAmp_SARC	ExAmp	variant_029743
B_ExAmp_SARC_0008_T1	0.5075	1.38	Common	B_ExAmp_SARC	ExAmp	variant_030184
B_ExAmp_SARC_0008_T1	0.3187	1.38	Common	B_ExAmp_SARC	ExAmp	variant_030185
B_ExAmp_SARC_0008_T1	0.0833	1.38	Common	B_ExAmp_SARC	ExAmp	variant_030186
B_ExAmp_SARC_0008_T1	0.6019	1.38	Common	B_ExAmp_SARC	ExAmp	variant_030187
B_ExAmp_SARC_0008_T1	0.6542	1.38	Common	B_ExAmp_SARC	ExAmp	variant_030188
B_ExAmp_SARC_0008_T1	0.0558	1.38	Common	B_ExAmp_SARC	ExAmp	variant_001880
B_ExAmp_SARC_0008_T1	0.5557	1.38	Common	B_ExAmp_SARC	ExAmp	variant_030189
B_ExAmp_SARC_0008_T1	0.4318	1.38	Common	B_ExAmp_SARC	ExAmp	variant_030190
B_ExAmp_SARC_0008_T1	0.657	1.38	Common	B_ExAmp_SARC	ExAmp	variant_029804
B_ExAmp_SARC_0008_T1	0.1205	1.38	Common	B_ExAmp_SARC	ExAmp	variant_030191
B_ExAmp_SARC_0008_T1	0.6105	1.38	Common	B_ExAmp_SARC	ExAmp	variant_030193
B_ExAmp_SARC_0008_T1	0.3944	1.38	Common	B_ExAmp_SARC	ExAmp	variant_030194
B_ExAmp_SARC_0008_T1	0.5857	1.38	Common	B_ExAmp_SARC	ExAmp	variant_030196
B_ExAmp_SARC_0008_T1	0.8796	1.38	Common	B_ExAmp_SARC	ExAmp	variant_030198
B_ExAmp_SARC_0008_T1	0.8879	1.38	Common	B_ExAmp_SARC	ExAmp	variant_030199
B_ExAmp_SARC_0008_T1	0.4599	1.38	Common	B_ExAmp_SARC	ExAmp	variant_030202
B_ExAmp_SARC_0008_T1	0.7025	1.38	Common	B_ExAmp_SARC	ExAmp	variant_030203
B_ExAmp_SARC_0008_T1	0.5727	1.38	Common	B_ExAmp_SARC	ExAmp	variant_030204
B_ExAmp_SARC_0008_T1	0.8253	1.38	Common	B_ExAmp_SARC	ExAmp	variant_030205
B_ExAmp_SARC_0008_T1	0.209	1.38	Common	B_ExAmp_SARC	ExAmp	variant_030206
B_ExAmp_SARC_0008_T1	0.7436	1.38	Common	B_ExAmp_SARC	ExAmp	variant_030207
B_ExAmp_SARC_0008_T1	0.5498	1.38	Common	B_ExAmp_SARC	ExAmp	variant_030208
B_ExAmp_SARC_0008_T1	0.4363	1.38	Common	B_ExAmp_SARC	ExAmp	variant_030209
B_ExAmp_SARC_0008_T1	0.6449	1.38	Common	B_ExAmp_SARC	ExAmp	variant_030210
B_ExAmp_SARC_0008_T1	0.7829	1.38	Common	B_ExAmp_SARC	ExAmp	variant_030211
B_ExAmp_SARC_0008_T1	0.4603	1.38	Common	B_ExAmp_SARC	ExAmp	variant_030212
B_ExAmp_SARC_0008_T1	0.4732	1.38	Common	B_ExAmp_SARC	ExAmp	variant_030213
B_ExAmp_SARC_0008_T1	0.6652	1.38	Common	B_ExAmp_SARC	ExAmp	variant_030214
B_ExAmp_SARC_0008_T1	0.7017	1.38	Common	B_ExAmp_SARC	ExAmp	variant_030215
B_ExAmp_SARC_0008_T1	0.3219	1.38	Common	B_ExAmp_SARC	ExAmp	variant_030216
B_ExAmp_SARC_0008_T1	0.5496	1.38	Common	B_ExAmp_SARC	ExAmp	variant_030217
B_ExAmp_SARC_0008_T1	0.4104	1.38	Common	B_ExAmp_SARC	ExAmp	variant_030218
B_ExAmp_SARC_0008_T1	0.5674	1.38	Common	B_ExAmp_SARC	ExAmp	variant_030221
B_ExAmp_SARC_0008_T1	0.591	1.38	Common	B_ExAmp_SARC	ExAmp	variant_030222
B_ExAmp_SARC_0008_T1	0.6918	1.38	Common	B_ExAmp_SARC	ExAmp	variant_030223
B_ExAmp_SARC_0008_T1	0.6965	1.38	Common	B_ExAmp_SARC	ExAmp	variant_030224
C_BrAmp_SARC_0018_T1	0.1823	0.052	Common	C_BrAmp_SARC	BrAmp	variant_030247
C_BrAmp_SARC_0018_T1	0.4226	0.052	Common	C_BrAmp_SARC	BrAmp	variant_030276
C_BrAmp_SARC_0019_T1	0.3757	0.067	Common	C_BrAmp_SARC	BrAmp	variant_030358
C_BrAmp_SARC_0020_T1	0.3198	0.182	Common	C_BrAmp_SARC	BrAmp	variant_030429
B_ExAmp_SARC_0009_T1	0.6528	0.789	Common	B_ExAmp_SARC	ExAmp	variant_030471
B_ExAmp_SARC_0009_T1	0.5185	0.789	Common	B_ExAmp_SARC	ExAmp	variant_030516
B_ExAmp_SARC_0009_T1	0.9125	0.789	Common	B_ExAmp_SARC	ExAmp	variant_030562
B_ExAmp_SARC_0009_T1	0.5079	0.789	Common	B_ExAmp_SARC	ExAmp	variant_030579
B_ExAmp_SARC_0010_T2	0.6842	1.214	Common	B_ExAmp_SARC	ExAmp	variant_030592
B_ExAmp_SARC_0010_T2	0.1572	1.214	Common	B_ExAmp_SARC	ExAmp	variant_030594
B_ExAmp_SARC_0010_T2	0.6009	1.214	Common	B_ExAmp_SARC	ExAmp	variant_030595
B_ExAmp_SARC_0010_T2	0.4585	1.214	Common	B_ExAmp_SARC	ExAmp	variant_030598
B_ExAmp_SARC_0010_T2	0.7511	1.214	Common	B_ExAmp_SARC	ExAmp	variant_030601
B_ExAmp_SARC_0010_T2	0.785	1.214	Common	B_ExAmp_SARC	ExAmp	variant_030607
B_ExAmp_SARC_0010_T2	0.4482	1.214	Common	B_ExAmp_SARC	ExAmp	variant_030613
B_ExAmp_SARC_0010_T2	0.9109	1.214	Common	B_ExAmp_SARC	ExAmp	variant_030614
B_ExAmp_SARC_0010_T2	0.1851	1.214	Common	B_ExAmp_SARC	ExAmp	variant_030619
B_ExAmp_SARC_0010_T2	0.6932	1.214	Common	B_ExAmp_SARC	ExAmp	variant_030622
B_ExAmp_SARC_0010_T2	0.5473	1.214	Common	B_ExAmp_SARC	ExAmp	variant_030625
B_ExAmp_SARC_0010_T2	0.9611	1.214	Common	B_ExAmp_SARC	ExAmp	variant_030636
B_ExAmp_SARC_0010_T2	0.7266	1.214	Common	B_ExAmp_SARC	ExAmp	variant_030637
B_ExAmp_SARC_0010_T2	0.6876	1.214	Common	B_ExAmp_SARC	ExAmp	variant_030640
B_ExAmp_SARC_0010_T2	0.8164	1.214	Common	B_ExAmp_SARC	ExAmp	variant_030641
B_ExAmp_SARC_0010_T2	0.4119	1.214	Common	B_ExAmp_SARC	ExAmp	variant_030645
B_ExAmp_SARC_0010_T2	0.723	1.214	Common	B_ExAmp_SARC	ExAmp	variant_030647
B_ExAmp_SARC_0010_T2	0.52	1.214	Common	B_ExAmp_SARC	ExAmp	variant_030653
B_ExAmp_SARC_0010_T2	0.5743	1.214	Common	B_ExAmp_SARC	ExAmp	variant_030654
B_ExAmp_SARC_0010_T2	0.9307	1.214	Common	B_ExAmp_SARC	ExAmp	variant_030661
B_ExAmp_SARC_0010_T2	0.8501	1.214	Common	B_ExAmp_SARC	ExAmp	variant_030663
B_ExAmp_SARC_0010_T2	0.728	1.214	Common	B_ExAmp_SARC	ExAmp	variant_030664
B_ExAmp_SARC_0010_T2	0.2044	1.214	Common	B_ExAmp_SARC	ExAmp	variant_030665
B_ExAmp_SARC_0010_T2	0.8502	1.214	Common	B_ExAmp_SARC	ExAmp	variant_030667
B_ExAmp_SARC_0010_T2	0.5194	1.214	Common	B_ExAmp_SARC	ExAmp	variant_030675
B_ExAmp_SARC_0011_T1	0.8608	0.878	Common	B_ExAmp_SARC	ExAmp	variant_030787
B_ExAmp_SARC_0011_T1	0.5332	0.878	Common	B_ExAmp_SARC	ExAmp	variant_030799
B_ExAmp_SARC_0011_T1	0.0162	0.878	Common	B_ExAmp_SARC	ExAmp	variant_030805
B_ExAmp_SARC_0011_T1	0.1963	0.878	Common	B_ExAmp_SARC	ExAmp	variant_028229
C_BrAmp_SARC_0022_T1	0.0678	0.179	Common	C_BrAmp_SARC	BrAmp	variant_030858
C_BrAmp_SARC_0022_T1	0.0717	0.179	Common	C_BrAmp_SARC	BrAmp	variant_030859
C_BrAmp_SARC_0022_T1	0.0629	0.179	Common	C_BrAmp_SARC	BrAmp	variant_030873
C_BrAmp_SARC_0022_T1	0.104	0.179	Common	C_BrAmp_SARC	BrAmp	variant_030889
C_BrAmp_SARC_0022_T1	0.1612	0.179	Common	C_BrAmp_SARC	BrAmp	variant_030939
C_BrAmp_SARC_0023_T1	0.0979	0.069	Common	C_BrAmp_SARC	BrAmp	variant_031070
C_BrAmp_SARC_0023_T1	0.0554	0.069	Common	C_BrAmp_SARC	BrAmp	variant_031088
C_BrAmp_SARC_0024_T1	0.2153	0.083	Common	C_BrAmp_SARC	BrAmp	variant_031108
B_ExAmp_SARC_0012_T1	0.3644	0.852	Common	B_ExAmp_SARC	ExAmp	variant_031161
B_ExAmp_SARC_0012_T1	0.0798	0.852	Common	B_ExAmp_SARC	ExAmp	variant_005640
B_ExAmp_SARC_0012_T1	0.6403	0.852	Common	B_ExAmp_SARC	ExAmp	variant_031165
B_ExAmp_SARC_0012_T1	0.4101	0.852	Common	B_ExAmp_SARC	ExAmp	variant_031192
B_ExAmp_SARC_0012_T1	0.0671	0.852	Common	B_ExAmp_SARC	ExAmp	variant_031200
B_ExAmp_SARC_0013_T1	0.5533	0.697	Common	B_ExAmp_SARC	ExAmp	variant_031203
B_ExAmp_SARC_0013_T1	0.9076	0.697	Common	B_ExAmp_SARC	ExAmp	variant_031216
B_ExAmp_SARC_0013_T1	0.0605	0.697	Common	B_ExAmp_SARC	ExAmp	variant_031225
B_ExAmp_SARC_0013_T1	0.5447	0.697	Common	B_ExAmp_SARC	ExAmp	variant_031241
B_ExAmp_SARC_0013_T1	0.0353	0.697	Common	B_ExAmp_SARC	ExAmp	variant_031245
B_ExAmp_SARC_0013_T1	0.0903	0.697	Common	B_ExAmp_SARC	ExAmp	variant_031268
B_ExAmp_SARC_0013_T1	0.0802	0.697	Common	B_ExAmp_SARC	ExAmp	variant_031276
B_ExAmp_SARC_0013_T1	0.7405	0.697	Common	B_ExAmp_SARC	ExAmp	variant_031287
B_ExAmp_SARC_0013_T1	0.3583	0.697	Common	B_ExAmp_SARC	ExAmp	variant_031291
B_ExAmp_SARC_0014_T1	0.7659	0.672	Common	B_ExAmp_SARC	ExAmp	variant_031462
B_ExAmp_SARC_0015_T2	0.6211	0.628	Common	B_ExAmp_SARC	ExAmp	variant_031509
B_ExAmp_SARC_0015_T2	0.3568	0.628	Common	B_ExAmp_SARC	ExAmp	variant_031516
B_ExAmp_SARC_0015_T2	0.2477	0.628	Common	B_ExAmp_SARC	ExAmp	variant_031518
B_ExAmp_SARC_0015_T2	0.0692	0.628	Common	B_ExAmp_SARC	ExAmp	variant_031520
B_ExAmp_SARC_0015_T2	0.2583	0.628	Common	B_ExAmp_SARC	ExAmp	variant_028085
B_ExAmp_SARC_0016_T1	0.3975	0.909	Common	B_ExAmp_SARC	ExAmp	variant_031667
B_ExAmp_SARC_0016_T1	0.6241	0.909	Common	B_ExAmp_SARC	ExAmp	variant_031668
B_ExAmp_SARC_0016_T1	0.1369	0.909	Common	B_ExAmp_SARC	ExAmp	variant_027703
B_ExAmp_SARC_0016_T1	0.3897	0.909	Common	B_ExAmp_SARC	ExAmp	variant_031682
B_ExAmp_SARC_0016_T1	0.5868	0.909	Common	B_ExAmp_SARC	ExAmp	variant_031729
B_ExAmp_SARC_0016_T1	0.6282	0.909	Common	B_ExAmp_SARC	ExAmp	variant_031744
B_ExAmp_SARC_0016_T1	0.1136	0.909	Common	B_ExAmp_SARC	ExAmp	variant_004226
B_ExAmp_SARC_0016_T1	0.7636	0.909	Common	B_ExAmp_SARC	ExAmp	variant_031797
B_ExAmp_SARC_0016_T1	0.696	0.909	Common	B_ExAmp_SARC	ExAmp	variant_031800
B_ExAmp_SARC_0016_T1	0.903	0.909	Common	B_ExAmp_SARC	ExAmp	variant_031806
B_ExAmp_SARC_0016_T1	0.8954	0.909	Common	B_ExAmp_SARC	ExAmp	variant_031807
B_ExAmp_SARC_0017_T1	0.2731	0.558	Common	B_ExAmp_SARC	ExAmp	variant_031920
B_ExAmp_SARC_0017_T1	0.2786	0.558	Common	B_ExAmp_SARC	ExAmp	variant_028190
B_ExAmp_SARC_0018_T1	0.3472	0.819	Common	B_ExAmp_SARC	ExAmp	variant_031959
B_ExAmp_SARC_0018_T1	0.5377	0.819	Common	B_ExAmp_SARC	ExAmp	variant_028085
B_ExAmp_SARC_0018_T1	0.8042	0.819	Common	B_ExAmp_SARC	ExAmp	variant_032036
B_ExAmp_SARC_0019_T1	0.0358	0.807	Common	B_ExAmp_SARC	ExAmp	variant_006040
B_ExAmp_SARC_0019_T1	0.4915	0.807	Common	B_ExAmp_SARC	ExAmp	variant_032118
B_ExAmp_SARC_0019_T1	0.3354	0.807	Common	B_ExAmp_SARC	ExAmp	variant_032121
B_ExAmp_SARC_0019_T1	0.0505	0.807	Common	B_ExAmp_SARC	ExAmp	variant_001464
B_ExAmp_SARC_0020_T1	0.5467	0.937	Common	B_ExAmp_SARC	ExAmp	variant_032171
B_ExAmp_SARC_0020_T1	0.0702	0.937	Common	B_ExAmp_SARC	ExAmp	variant_003091
B_ExAmp_SARC_0020_T1	0.3094	0.937	Common	B_ExAmp_SARC	ExAmp	variant_032200
B_ExAmp_SARC_0020_T1	0.5536	0.937	Common	B_ExAmp_SARC	ExAmp	variant_032219
B_ExAmp_SARC_0020_T1	0.0523	0.937	Common	B_ExAmp_SARC	ExAmp	variant_032224
B_ExAmp_SARC_0020_T1	0.8471	0.937	Common	B_ExAmp_SARC	ExAmp	variant_032247
B_ExAmp_SARC_0020_T1	0.6397	0.937	Common	B_ExAmp_SARC	ExAmp	variant_032248
B_ExAmp_SARC_0020_T1	0.968	0.937	Common	B_ExAmp_SARC	ExAmp	variant_032260
B_ExAmp_SARC_0020_T1	0.2868	0.937	Common	B_ExAmp_SARC	ExAmp	variant_032271
C_BrAmp_SARC_0028_T1	0.0805	0.055	Common	C_BrAmp_SARC	BrAmp	variant_032298
C_BrAmp_SARC_0028_T1	0.0384	0.055	Common	C_BrAmp_SARC	BrAmp	variant_032303
C_BrAmp_SARC_0029_T1	0.066	0.048	Common	C_BrAmp_SARC	BrAmp	variant_032357
B_ExAmp_SARC_0021_T1	0.1412	1.23	Common	B_ExAmp_SARC	ExAmp	variant_032461
B_ExAmp_SARC_0021_T1	0.4354	1.23	Common	B_ExAmp_SARC	ExAmp	variant_031161
B_ExAmp_SARC_0021_T1	0.5248	1.23	Common	B_ExAmp_SARC	ExAmp	variant_032463
B_ExAmp_SARC_0021_T1	0.835	1.23	Common	B_ExAmp_SARC	ExAmp	variant_032466
B_ExAmp_SARC_0021_T1	0.3714	1.23	Common	B_ExAmp_SARC	ExAmp	variant_032473
B_ExAmp_SARC_0021_T1	0.535	1.23	Common	B_ExAmp_SARC	ExAmp	variant_032480
B_ExAmp_SARC_0021_T1	0.3688	1.23	Common	B_ExAmp_SARC	ExAmp	variant_032482
B_ExAmp_SARC_0021_T1	0.772	1.23	Common	B_ExAmp_SARC	ExAmp	variant_032485
B_ExAmp_SARC_0021_T1	0.7052	1.23	Common	B_ExAmp_SARC	ExAmp	variant_032486
B_ExAmp_SARC_0021_T1	0.8734	1.23	Common	B_ExAmp_SARC	ExAmp	variant_032487
B_ExAmp_SARC_0021_T1	0.3235	1.23	Common	B_ExAmp_SARC	ExAmp	variant_032490
B_ExAmp_SARC_0021_T1	0.0822	1.23	Common	B_ExAmp_SARC	ExAmp	variant_032512
B_ExAmp_SARC_0021_T1	0.7425	1.23	Common	B_ExAmp_SARC	ExAmp	variant_032514
B_ExAmp_SARC_0021_T1	0.8836	1.23	Common	B_ExAmp_SARC	ExAmp	variant_032515
B_ExAmp_SARC_0021_T1	0.7978	1.23	Common	B_ExAmp_SARC	ExAmp	variant_032516
B_ExAmp_SARC_0021_T1	0.8834	1.23	Common	B_ExAmp_SARC	ExAmp	variant_032518
B_ExAmp_SARC_0021_T1	0.6817	1.23	Common	B_ExAmp_SARC	ExAmp	variant_032537
B_ExAmp_SARC_0021_T1	0.7128	1.23	Common	B_ExAmp_SARC	ExAmp	variant_032538
B_ExAmp_SARC_0021_T1	0.4325	1.23	Common	B_ExAmp_SARC	ExAmp	variant_032540
B_ExAmp_SARC_0021_T1	0.666	1.23	Common	B_ExAmp_SARC	ExAmp	variant_032542
B_ExAmp_SARC_0021_T1	0.2169	1.23	Common	B_ExAmp_SARC	ExAmp	variant_032543
B_ExAmp_SARC_0021_T1	0.2732	1.23	Common	B_ExAmp_SARC	ExAmp	variant_032553
B_ExAmp_SARC_0022_T1	0.5616	0.87	Common	B_ExAmp_SARC	ExAmp	variant_032576
B_ExAmp_SARC_0022_T1	0.6288	0.87	Common	B_ExAmp_SARC	ExAmp	variant_032653
B_ExAmp_SARC_0022_T1	0.0836	0.87	Common	B_ExAmp_SARC	ExAmp	variant_032726
B_ExAmp_SARC_0022_T1	0.5932	0.87	Common	B_ExAmp_SARC	ExAmp	variant_032813
B_ExAmp_SARC_0022_T1	0.4829	0.87	Common	B_ExAmp_SARC	ExAmp	variant_032814
B_ExAmp_SARC_0022_T1	0.4905	0.87	Common	B_ExAmp_SARC	ExAmp	variant_032815
B_ExAmp_SARC_0023_T1	0.3061	0.827	Common	B_ExAmp_SARC	ExAmp	variant_032847
B_ExAmp_SARC_0023_T1	0.4959	0.827	Common	B_ExAmp_SARC	ExAmp	variant_027704
B_ExAmp_SARC_0023_T1	0.1158	0.827	Common	B_ExAmp_SARC	ExAmp	variant_032866
B_ExAmp_SARC_0023_T1	0.0311	0.827	Common	B_ExAmp_SARC	ExAmp	variant_001915
B_ExAmp_SARC_0023_T1	0.5707	0.827	Common	B_ExAmp_SARC	ExAmp	variant_032897
B_ExAmp_SARC_0023_T1	0.3086	0.827	Common	B_ExAmp_SARC	ExAmp	variant_032902
B_ExAmp_SARC_0023_T1	0.6578	0.827	Common	B_ExAmp_SARC	ExAmp	variant_032913
B_ExAmp_SARC_0024_T1	0.0127	0.765	Common	B_ExAmp_SARC	ExAmp	variant_033171
B_ExAmp_SARC_0025_T1	0.0	0.76	Common	B_ExAmp_SARC	ExAmp	variant_033215
B_ExAmp_SARC_0026_T1	0.4843	0.912	Common	B_ExAmp_SARC	ExAmp	variant_033240
B_ExAmp_SARC_0026_T1	0.8459	0.912	Common	B_ExAmp_SARC	ExAmp	variant_033248
B_ExAmp_SARC_0026_T1	0.0292	0.912	Common	B_ExAmp_SARC	ExAmp	variant_033301
B_ExAmp_SARC_0026_T1	0.6717	0.912	Common	B_ExAmp_SARC	ExAmp	variant_033311
B_ExAmp_SARC_0026_T1	0.6798	0.912	Common	B_ExAmp_SARC	ExAmp	variant_033313
B_ExAmp_SARC_0027_T1	0.1312	0.711	Common	B_ExAmp_SARC	ExAmp	variant_033332
B_ExAmp_SARC_0027_T1	0.6751	0.711	Common	B_ExAmp_SARC	ExAmp	variant_033348
B_ExAmp_SARC_0027_T1	0.903	0.711	Common	B_ExAmp_SARC	ExAmp	variant_033377
B_ExAmp_SARC_0028_T1	0.9475	0.628	Common	B_ExAmp_SARC	ExAmp	variant_033382
B_ExAmp_SARC_0028_T1	0.3707	0.628	Common	B_ExAmp_SARC	ExAmp	variant_033400
B_ExAmp_SARC_0029_T1	0.0383	0.634	Common	B_ExAmp_SARC	ExAmp	variant_033419
B_ExAmp_SARC_0029_T1	0.1183	0.634	Common	B_ExAmp_SARC	ExAmp	variant_033442
B_ExAmp_SARC_0030_T1	0.8516	1.051	Common	B_ExAmp_SARC	ExAmp	variant_033537
B_ExAmp_SARC_0030_T1	0.3509	1.051	Common	B_ExAmp_SARC	ExAmp	variant_033539
B_ExAmp_SARC_0030_T1	0.1886	1.051	Common	B_ExAmp_SARC	ExAmp	variant_033540
B_ExAmp_SARC_0030_T1	0.3759	1.051	Common	B_ExAmp_SARC	ExAmp	variant_033547
B_ExAmp_SARC_0030_T1	0.7902	1.051	Common	B_ExAmp_SARC	ExAmp	variant_033556
B_ExAmp_SARC_0030_T1	0.8556	1.051	Common	B_ExAmp_SARC	ExAmp	variant_033567
B_ExAmp_SARC_0030_T1	0.4365	1.051	Common	B_ExAmp_SARC	ExAmp	variant_033568
B_ExAmp_SARC_0030_T1	0.1621	1.051	Common	B_ExAmp_SARC	ExAmp	variant_033572
B_ExAmp_SARC_0030_T1	0.7856	1.051	Common	B_ExAmp_SARC	ExAmp	variant_033573
B_ExAmp_SARC_0030_T1	0.7555	1.051	Common	B_ExAmp_SARC	ExAmp	variant_028220
B_ExAmp_SARC_0031_T1	0.6663	0.868	Common	B_ExAmp_SARC	ExAmp	variant_033588
B_ExAmp_SARC_0031_T1	0.4451	0.868	Common	B_ExAmp_SARC	ExAmp	variant_033592
B_ExAmp_SARC_0031_T1	0.5524	0.868	Common	B_ExAmp_SARC	ExAmp	variant_033593
B_ExAmp_SARC_0031_T1	0.8424	0.868	Common	B_ExAmp_SARC	ExAmp	variant_033596
B_ExAmp_SARC_0031_T1	0.3994	0.868	Common	B_ExAmp_SARC	ExAmp	variant_033610
B_ExAmp_SARC_0031_T1	0.7535	0.868	Common	B_ExAmp_SARC	ExAmp	variant_033614
B_ExAmp_SARC_0031_T1	0.5795	0.868	Common	B_ExAmp_SARC	ExAmp	variant_033617
B_ExAmp_SARC_0032_T1	0.0982	0.778	Common	B_ExAmp_SARC	ExAmp	variant_033683
B_ExAmp_SARC_0032_T1	0.1788	0.778	Common	B_ExAmp_SARC	ExAmp	variant_033687
B_ExAmp_SARC_0033_T1	0.684	1.446	Common	B_ExAmp_SARC	ExAmp	variant_033714
B_ExAmp_SARC_0033_T1	0.1273	1.446	Common	B_ExAmp_SARC	ExAmp	variant_033715
B_ExAmp_SARC_0033_T1	0.4856	1.446	Common	B_ExAmp_SARC	ExAmp	variant_033716
B_ExAmp_SARC_0033_T1	0.5035	1.446	Common	B_ExAmp_SARC	ExAmp	variant_033728
B_ExAmp_SARC_0033_T1	0.5609	1.446	Common	B_ExAmp_SARC	ExAmp	variant_033729
B_ExAmp_SARC_0033_T1	0.4695	1.446	Common	B_ExAmp_SARC	ExAmp	variant_033730
B_ExAmp_SARC_0033_T1	0.3405	1.446	Common	B_ExAmp_SARC	ExAmp	variant_033731
B_ExAmp_SARC_0033_T1	0.2329	1.446	Common	B_ExAmp_SARC	ExAmp	variant_033734
B_ExAmp_SARC_0033_T1	0.4896	1.446	Common	B_ExAmp_SARC	ExAmp	variant_033736
B_ExAmp_SARC_0033_T1	0.5896	1.446	Common	B_ExAmp_SARC	ExAmp	variant_033737
B_ExAmp_SARC_0033_T1	0.6057	1.446	Common	B_ExAmp_SARC	ExAmp	variant_033738
B_ExAmp_SARC_0033_T1	0.5766	1.446	Common	B_ExAmp_SARC	ExAmp	variant_033739
B_ExAmp_SARC_0033_T1	0.5192	1.446	Common	B_ExAmp_SARC	ExAmp	variant_033742
B_ExAmp_SARC_0033_T1	0.3511	1.446	Common	B_ExAmp_SARC	ExAmp	variant_033746
B_ExAmp_SARC_0033_T1	0.6546	1.446	Common	B_ExAmp_SARC	ExAmp	variant_033747
B_ExAmp_SARC_0033_T1	0.2376	1.446	Common	B_ExAmp_SARC	ExAmp	variant_033749
B_ExAmp_SARC_0033_T1	0.429	1.446	Common	B_ExAmp_SARC	ExAmp	variant_033750
B_ExAmp_SARC_0033_T1	0.4869	1.446	Common	B_ExAmp_SARC	ExAmp	variant_033752
B_ExAmp_SARC_0033_T1	0.3318	1.446	Common	B_ExAmp_SARC	ExAmp	variant_033754
B_ExAmp_SARC_0033_T1	0.1316	1.446	Common	B_ExAmp_SARC	ExAmp	variant_033756
B_ExAmp_SARC_0033_T1	0.7193	1.446	Common	B_ExAmp_SARC	ExAmp	variant_033760
B_ExAmp_SARC_0033_T1	0.6687	1.446	Common	B_ExAmp_SARC	ExAmp	variant_033761
B_ExAmp_SARC_0033_T1	0.4928	1.446	Common	B_ExAmp_SARC	ExAmp	variant_033762
B_ExAmp_SARC_0033_T1	0.8343	1.446	Common	B_ExAmp_SARC	ExAmp	variant_033763
B_ExAmp_SARC_0033_T1	0.4637	1.446	Common	B_ExAmp_SARC	ExAmp	variant_033764
B_ExAmp_SARC_0033_T1	0.9991	1.446	Common	B_ExAmp_SARC	ExAmp	variant_033766
B_ExAmp_SARC_0033_T1	0.9969	1.446	Common	B_ExAmp_SARC	ExAmp	variant_033767
B_ExAmp_SARC_0033_T1	0.7553	1.446	Common	B_ExAmp_SARC	ExAmp	variant_033769
B_ExAmp_SARC_0033_T1	0.5369	1.446	Common	B_ExAmp_SARC	ExAmp	variant_033770
B_ExAmp_SARC_0033_T1	0.3733	1.446	Common	B_ExAmp_SARC	ExAmp	variant_033772
B_ExAmp_SARC_0033_T1	0.422	1.446	Common	B_ExAmp_SARC	ExAmp	variant_033773
B_ExAmp_SARC_0033_T1	0.7032	1.446	Common	B_ExAmp_SARC	ExAmp	variant_033774
B_ExAmp_SARC_0033_T1	0.2061	1.446	Common	B_ExAmp_SARC	ExAmp	variant_033775
B_ExAmp_SARC_0033_T1	0.7091	1.446	Common	B_ExAmp_SARC	ExAmp	variant_033776
B_ExAmp_SARC_0033_T1	0.5007	1.446	Common	B_ExAmp_SARC	ExAmp	variant_033777
B_ExAmp_SARC_0033_T1	0.6282	1.446	Common	B_ExAmp_SARC	ExAmp	variant_033778
B_ExAmp_SARC_0033_T1	0.3797	1.446	Common	B_ExAmp_SARC	ExAmp	variant_033779
B_ExAmp_SARC_0033_T1	0.3132	1.446	Common	B_ExAmp_SARC	ExAmp	variant_033780
B_ExAmp_SARC_0033_T1	0.0568	1.446	Common	B_ExAmp_SARC	ExAmp	variant_033781
B_ExAmp_SARC_0033_T1	0.4014	1.446	Common	B_ExAmp_SARC	ExAmp	variant_030194
B_ExAmp_SARC_0033_T1	0.608	1.446	Common	B_ExAmp_SARC	ExAmp	variant_033783
B_ExAmp_SARC_0033_T1	0.6549	1.446	Common	B_ExAmp_SARC	ExAmp	variant_033785
B_ExAmp_SARC_0033_T1	0.4869	1.446	Common	B_ExAmp_SARC	ExAmp	variant_033787
B_ExAmp_SARC_0033_T1	0.5066	1.446	Common	B_ExAmp_SARC	ExAmp	variant_033789
B_ExAmp_SARC_0033_T1	0.3551	1.446	Common	B_ExAmp_SARC	ExAmp	variant_033790
B_ExAmp_SARC_0033_T1	0.6743	1.446	Common	B_ExAmp_SARC	ExAmp	variant_033792
B_ExAmp_SARC_0033_T1	0.2828	1.446	Common	B_ExAmp_SARC	ExAmp	variant_033796
B_ExAmp_SARC_0033_T1	0.4879	1.446	Common	B_ExAmp_SARC	ExAmp	variant_033797
B_ExAmp_SARC_0033_T1	0.5212	1.446	Common	B_ExAmp_SARC	ExAmp	variant_033800
B_ExAmp_SARC_0033_T1	0.2715	1.446	Common	B_ExAmp_SARC	ExAmp	variant_033803
B_ExAmp_SARC_0033_T1	0.3362	1.446	Common	B_ExAmp_SARC	ExAmp	variant_033806
B_ExAmp_SARC_0033_T1	0.2816	1.446	Common	B_ExAmp_SARC	ExAmp	variant_033807
B_ExAmp_SARC_0033_T1	0.5348	1.446	Common	B_ExAmp_SARC	ExAmp	variant_033808
B_ExAmp_SARC_0033_T1	0.7279	1.446	Common	B_ExAmp_SARC	ExAmp	variant_033809
B_ExAmp_SARC_0033_T1	0.5195	1.446	Common	B_ExAmp_SARC	ExAmp	variant_033810
B_ExAmp_SARC_0033_T1	0.31	1.446	Common	B_ExAmp_SARC	ExAmp	variant_033811
B_ExAmp_SARC_0033_T1	0.4061	1.446	Common	B_ExAmp_SARC	ExAmp	variant_033813
B_ExAmp_SARC_0033_T1	0.1541	1.446	Common	B_ExAmp_SARC	ExAmp	variant_033817
B_ExAmp_SARC_0033_T1	0.6882	1.446	Common	B_ExAmp_SARC	ExAmp	variant_033819
B_ExAmp_SARC_0033_T1	0.6162	1.446	Common	B_ExAmp_SARC	ExAmp	variant_033820
B_ExAmp_SARC_0033_T1	0.1555	1.446	Common	B_ExAmp_SARC	ExAmp	variant_033821
B_ExAmp_SARC_0033_T1	0.2899	1.446	Common	B_ExAmp_SARC	ExAmp	variant_033822
B_ExAmp_SARC_0033_T1	0.2644	1.446	Common	B_ExAmp_SARC	ExAmp	variant_033823
B_ExAmp_SARC_0033_T1	0.1528	1.446	Common	B_ExAmp_SARC	ExAmp	variant_033824
B_ExAmp_SARC_0033_T1	0.3212	1.446	Common	B_ExAmp_SARC	ExAmp	variant_033825
B_ExAmp_SARC_0033_T1	0.1845	1.446	Common	B_ExAmp_SARC	ExAmp	variant_033826
B_ExAmp_SARC_0033_T1	0.4212	1.446	Common	B_ExAmp_SARC	ExAmp	variant_033827
B_ExAmp_SARC_0033_T1	0.2224	1.446	Common	B_ExAmp_SARC	ExAmp	variant_033828
B_ExAmp_SARC_0033_T1	0.4198	1.446	Common	B_ExAmp_SARC	ExAmp	variant_033829
B_ExAmp_SARC_0033_T1	0.3864	1.446	Common	B_ExAmp_SARC	ExAmp	variant_033830
B_ExAmp_SARC_0034_T1	0.4116	0.772	Common	B_ExAmp_SARC	ExAmp	variant_033865
B_ExAmp_SARC_0034_T1	0.0387	0.772	Common	B_ExAmp_SARC	ExAmp	variant_033898
B_ExAmp_SARC_0034_T1	0.7106	0.772	Common	B_ExAmp_SARC	ExAmp	variant_033942
B_ExAmp_SARC_0034_T1	0.0214	0.772	Common	B_ExAmp_SARC	ExAmp	variant_033993
B_ExAmp_SARC_0035_T1	0.4858	0.731	Common	B_ExAmp_SARC	ExAmp	variant_034004
B_ExAmp_SARC_0036_T1	0.8469	0.861	Common	B_ExAmp_SARC	ExAmp	variant_030614
B_ExAmp_SARC_0036_T1	0.6617	0.861	Common	B_ExAmp_SARC	ExAmp	variant_034050
B_ExAmp_SARC_0036_T1	0.5551	0.861	Common	B_ExAmp_SARC	ExAmp	variant_034058
B_ExAmp_SARC_0038_T1	0.1109	0.673	Common	B_ExAmp_SARC	ExAmp	variant_034142
B_ExAmp_SARC_0038_T1	0.5362	0.673	Common	B_ExAmp_SARC	ExAmp	variant_034170
B_ExAmp_SARC_0038_T1	0.0947	0.673	Common	B_ExAmp_SARC	ExAmp	variant_034185
B_ExAmp_SARC_0038_T1	0.4885	0.673	Common	B_ExAmp_SARC	ExAmp	variant_034198
B_ExAmp_SARC_0038_T1	0.0131	0.673	Common	B_ExAmp_SARC	ExAmp	variant_011222
B_ExAmp_SARC_0039_T1	0.0964	1.008	Common	B_ExAmp_SARC	ExAmp	variant_034263
B_ExAmp_SARC_0039_T1	0.8216	1.008	Common	B_ExAmp_SARC	ExAmp	variant_034268
B_ExAmp_SARC_0039_T1	0.6276	1.008	Common	B_ExAmp_SARC	ExAmp	variant_034298
B_ExAmp_SARC_0039_T1	0.7412	1.008	Common	B_ExAmp_SARC	ExAmp	variant_034300
B_ExAmp_SARC_0039_T1	0.3773	1.008	Common	B_ExAmp_SARC	ExAmp	variant_034308
B_ExAmp_SARC_0039_T1	0.6024	1.008	Common	B_ExAmp_SARC	ExAmp	variant_034309
B_ExAmp_SARC_0039_T1	0.6374	1.008	Common	B_ExAmp_SARC	ExAmp	variant_034310
B_ExAmp_SARC_0039_T1	0.5193	1.008	Common	B_ExAmp_SARC	ExAmp	variant_034311
B_ExAmp_SARC_0039_T1	0.3841	1.008	Common	B_ExAmp_SARC	ExAmp	variant_034343
B_ExAmp_SARC_0039_T1	0.027	1.008	Common	B_ExAmp_SARC	ExAmp	variant_034353
B_ExAmp_SARC_0039_T1	0.741	1.008	Common	B_ExAmp_SARC	ExAmp	variant_034355
B_ExAmp_SARC_0039_T1	0.7996	1.008	Common	B_ExAmp_SARC	ExAmp	variant_034379
B_ExAmp_SARC_0040_T1	0.5988	0.674	Common	B_ExAmp_SARC	ExAmp	variant_034437
B_ExAmp_SARC_0040_T1	0.0767	0.674	Common	B_ExAmp_SARC	ExAmp	variant_034486
B_ExAmp_SARC_0040_T1	0.1737	0.674	Common	B_ExAmp_SARC	ExAmp	variant_034537
B_ExAmp_SARC_0041_T1	0.0624	0.691	Common	B_ExAmp_SARC	ExAmp	variant_034599
B_ExAmp_SARC_0041_T1	0.0191	0.691	Common	B_ExAmp_SARC	ExAmp	variant_004410
B_ExAmp_SARC_0041_T1	0.041	0.691	Common	B_ExAmp_SARC	ExAmp	variant_028440
B_ExAmp_SARC_0041_T1	0.0383	0.691	Common	B_ExAmp_SARC	ExAmp	variant_034608
B_ExAmp_SARC_0041_T1	0.9991	0.691	Common	B_ExAmp_SARC	ExAmp	variant_034622
B_ExAmp_SARC_0041_T1	0.067	0.691	Common	B_ExAmp_SARC	ExAmp	variant_034633
B_ExAmp_SARC_0042_T1	0.0417	0.772	Common	B_ExAmp_SARC	ExAmp	variant_028077
B_ExAmp_SARC_0042_T1	0.0586	0.772	Common	B_ExAmp_SARC	ExAmp	variant_001880
B_ExAmp_SARC_0042_T1	0.1635	0.772	Common	B_ExAmp_SARC	ExAmp	variant_034662
B_ExAmp_SARC_0042_T1	0.1151	0.772	Common	B_ExAmp_SARC	ExAmp	variant_034664
B_ExAmp_SARC_0042_T1	0.0457	0.772	Common	B_ExAmp_SARC	ExAmp	variant_034667
B_ExAmp_SARC_0043_T1	0.7258	0.692	Common	B_ExAmp_SARC	ExAmp	variant_034711
B_ExAmp_SARC_0043_T1	0.1274	0.692	Common	B_ExAmp_SARC	ExAmp	variant_034716
B_ExAmp_SARC_0043_T1	0.0512	0.692	Common	B_ExAmp_SARC	ExAmp	variant_031245
B_ExAmp_SARC_0044_T1	0.3516	0.685	Common	B_ExAmp_SARC	ExAmp	variant_034763
B_ExAmp_SARC_0044_T1	0.0393	0.685	Common	B_ExAmp_SARC	ExAmp	variant_034667
B_ExAmp_SARC_0044_T1	0.2201	0.685	Common	B_ExAmp_SARC	ExAmp	variant_034788
B_ExAmp_SARC_0045_T1	0.2235	1.012	Common	B_ExAmp_SARC	ExAmp	variant_034793
B_ExAmp_SARC_0045_T1	0.0202	1.012	Common	B_ExAmp_SARC	ExAmp	variant_033419
B_ExAmp_SARC_0045_T1	0.6049	1.012	Common	B_ExAmp_SARC	ExAmp	variant_034795
B_ExAmp_SARC_0045_T1	0.487	1.012	Common	B_ExAmp_SARC	ExAmp	variant_034802
B_ExAmp_SARC_0045_T1	0.5459	1.012	Common	B_ExAmp_SARC	ExAmp	variant_034803
B_ExAmp_SARC_0045_T1	0.6045	1.012	Common	B_ExAmp_SARC	ExAmp	variant_034805
B_ExAmp_SARC_0045_T1	0.4102	1.012	Common	B_ExAmp_SARC	ExAmp	variant_034806
B_ExAmp_SARC_0045_T1	0.5572	1.012	Common	B_ExAmp_SARC	ExAmp	variant_034808
B_ExAmp_SARC_0045_T1	0.7912	1.012	Common	B_ExAmp_SARC	ExAmp	variant_034814
B_ExAmp_SARC_0045_T1	0.7656	1.012	Common	B_ExAmp_SARC	ExAmp	variant_034833
B_ExAmp_SARC_0047_T1	0.843	0.719	Common	B_ExAmp_SARC	ExAmp	variant_034885
B_ExAmp_SARC_0047_T1	0.0885	0.719	Common	B_ExAmp_SARC	ExAmp	variant_002491
B_ExAmp_SARC_0047_T1	0.1942	0.719	Common	B_ExAmp_SARC	ExAmp	variant_034917
B_ExAmp_SARC_0048_T1	0.0678	0.628	Common	B_ExAmp_SARC	ExAmp	variant_033442
B_ExAmp_SARC_0048_T1	0.0316	0.628	Common	B_ExAmp_SARC	ExAmp	variant_034972
B_ExAmp_SARC_0048_T1	0.0374	0.628	Common	B_ExAmp_SARC	ExAmp	variant_034973
B_ExAmp_SARC_0048_T1	0.0256	0.628	Common	B_ExAmp_SARC	ExAmp	variant_028526
B_ExAmp_SARC_0049_T1	0.1395	0.78	Common	B_ExAmp_SARC	ExAmp	variant_035019
B_ExAmp_SARC_0049_T1	0.7147	0.78	Common	B_ExAmp_SARC	ExAmp	variant_035028
B_ExAmp_SARC_0049_T1	0.6339	0.78	Common	B_ExAmp_SARC	ExAmp	variant_032482
B_ExAmp_SARC_0049_T1	0.0738	0.78	Common	B_ExAmp_SARC	ExAmp	variant_003393
B_ExAmp_SARC_0049_T1	0.0255	0.78	Common	B_ExAmp_SARC	ExAmp	variant_002568
B_ExAmp_SARC_0049_T1	0.0256	0.78	Common	B_ExAmp_SARC	ExAmp	variant_001464
B_ExAmp_SARC_0049_T1	0.1004	0.78	Common	B_ExAmp_SARC	ExAmp	variant_035047
B_ExAmp_SARC_0050_T1	0.0483	0.866	Common	B_ExAmp_SARC	ExAmp	variant_035064
B_ExAmp_SARC_0050_T1	0.4961	0.866	Common	B_ExAmp_SARC	ExAmp	variant_035078
B_ExAmp_SARC_0050_T1	0.6429	0.866	Common	B_ExAmp_SARC	ExAmp	variant_035105
B_ExAmp_SARC_0051_T1	0.4394	1.268	Common	B_ExAmp_SARC	ExAmp	variant_035135
B_ExAmp_SARC_0051_T1	0.7231	1.268	Common	B_ExAmp_SARC	ExAmp	variant_035136
B_ExAmp_SARC_0051_T1	0.6806	1.268	Common	B_ExAmp_SARC	ExAmp	variant_035137
B_ExAmp_SARC_0051_T1	0.4056	1.268	Common	B_ExAmp_SARC	ExAmp	variant_035143
B_ExAmp_SARC_0051_T1	0.7088	1.268	Common	B_ExAmp_SARC	ExAmp	variant_035153
B_ExAmp_SARC_0051_T1	0.667	1.268	Common	B_ExAmp_SARC	ExAmp	variant_035155
B_ExAmp_SARC_0051_T1	0.7275	1.268	Common	B_ExAmp_SARC	ExAmp	variant_035163
B_ExAmp_SARC_0051_T1	0.8186	1.268	Common	B_ExAmp_SARC	ExAmp	variant_035166
B_ExAmp_SARC_0051_T1	0.7651	1.268	Common	B_ExAmp_SARC	ExAmp	variant_035171
B_ExAmp_SARC_0051_T1	0.7051	1.268	Common	B_ExAmp_SARC	ExAmp	variant_035172
B_ExAmp_SARC_0051_T1	0.8808	1.268	Common	B_ExAmp_SARC	ExAmp	variant_035173
B_ExAmp_SARC_0052_T1	0.0548	0.769	Common	B_ExAmp_SARC	ExAmp	variant_027779
B_ExAmp_SARC_0052_T1	0.6821	0.769	Common	B_ExAmp_SARC	ExAmp	variant_035242
B_ExAmp_SARC_0052_T1	0.7397	0.769	Common	B_ExAmp_SARC	ExAmp	variant_035265
B_ExAmp_SARC_0053_T1	0.3521	0.839	Common	B_ExAmp_SARC	ExAmp	variant_035299
B_ExAmp_SARC_0053_T1	0.4823	0.839	Common	B_ExAmp_SARC	ExAmp	variant_035300
B_ExAmp_SARC_0053_T1	0.6897	0.839	Common	B_ExAmp_SARC	ExAmp	variant_035301
B_ExAmp_SARC_0053_T1	0.2688	0.839	Common	B_ExAmp_SARC	ExAmp	variant_035311
B_ExAmp_SARC_0053_T1	0.5165	0.839	Common	B_ExAmp_SARC	ExAmp	variant_035327
B_ExAmp_SARC_0053_T1	0.4486	0.839	Common	B_ExAmp_SARC	ExAmp	variant_035335
B_ExAmp_SARC_0053_T1	0.3279	0.839	Common	B_ExAmp_SARC	ExAmp	variant_035345
B_ExAmp_SARC_0053_T1	0.0837	0.839	Common	B_ExAmp_SARC	ExAmp	variant_033171
B_ExAmp_SARC_0054_T1	0.6794	0.986	Common	B_ExAmp_SARC	ExAmp	variant_035353
B_ExAmp_SARC_0054_T1	0.1622	0.986	Common	B_ExAmp_SARC	ExAmp	variant_035365
B_ExAmp_SARC_0054_T1	0.1206	0.986	Common	B_ExAmp_SARC	ExAmp	variant_035368
B_ExAmp_SARC_0054_T1	0.0077	0.986	Common	B_ExAmp_SARC	ExAmp	variant_003119
B_ExAmp_SARC_0054_T1	0.736	0.986	Common	B_ExAmp_SARC	ExAmp	variant_035371
B_ExAmp_SARC_0055_T1	0.7835	0.819	Common	B_ExAmp_SARC	ExAmp	variant_035398
B_ExAmp_SARC_0055_T1	0.0107	0.819	Common	B_ExAmp_SARC	ExAmp	variant_033171
B_ExAmp_SARC_0056_T1	0.5498	0.9	Common	B_ExAmp_SARC	ExAmp	variant_035484
B_ExAmp_SARC_0056_T1	0.5905	0.9	Common	B_ExAmp_SARC	ExAmp	variant_035500
B_ExAmp_SARC_0056_T1	0.0001	0.9	Common	B_ExAmp_SARC	ExAmp	variant_035508
B_ExAmp_SARC_0056_T1	0.8013	0.9	Common	B_ExAmp_SARC	ExAmp	variant_008812
B_ExAmp_SARC_0056_T1	0.3078	0.9	Common	B_ExAmp_SARC	ExAmp	variant_035554
B_ExAmp_SARC_0057_T1	0.3476	1.0	Common	B_ExAmp_SARC	ExAmp	variant_035602
B_ExAmp_SARC_0057_T1	0.3754	1.0	Common	B_ExAmp_SARC	ExAmp	variant_035603
B_ExAmp_SARC_0057_T1	0.5576	1.0	Common	B_ExAmp_SARC	ExAmp	variant_035613
B_ExAmp_SARC_0057_T1	0.1739	1.0	Common	B_ExAmp_SARC	ExAmp	variant_035626
B_ExAmp_SARC_0057_T1	0.5007	1.0	Common	B_ExAmp_SARC	ExAmp	variant_035677
B_ExAmp_SARC_0058_T1	0.1118	0.649	Common	B_ExAmp_SARC	ExAmp	variant_035681
B_ExAmp_SARC_0058_T1	0.1822	0.649	Common	B_ExAmp_SARC	ExAmp	variant_035682
B_ExAmp_SARC_0058_T1	0.0963	0.649	Common	B_ExAmp_SARC	ExAmp	variant_035701
B_ExAmp_SARC_0058_T1	0.7008	0.649	Common	B_ExAmp_SARC	ExAmp	variant_035704
B_ExAmp_SARC_0058_T1	0.0445	0.649	Common	B_ExAmp_SARC	ExAmp	variant_035706
B_ExAmp_SARC_0058_T1	0.0526	0.649	Common	B_ExAmp_SARC	ExAmp	variant_034667
B_ExAmp_SARC_0059_T1	0.0682	0.728	Common	B_ExAmp_SARC	ExAmp	variant_035735
B_ExAmp_SARC_0059_T1	0.698	0.728	Common	B_ExAmp_SARC	ExAmp	variant_035737
B_ExAmp_SARC_0059_T1	0.1729	0.728	Common	B_ExAmp_SARC	ExAmp	variant_001567
B_ExAmp_SARC_0059_T1	0.1559	0.728	Common	B_ExAmp_SARC	ExAmp	variant_035764
B_ExAmp_SARC_0059_T1	0.5856	0.728	Common	B_ExAmp_SARC	ExAmp	variant_035765
B_ExAmp_SARC_0059_T1	0.2038	0.728	Common	B_ExAmp_SARC	ExAmp	variant_035791
B_ExAmp_SARC_0060_T1	0.0991	0.523	Common	B_ExAmp_SARC	ExAmp	variant_035826
B_ExAmp_SARC_0060_T1	0.0442	0.523	Common	B_ExAmp_SARC	ExAmp	variant_027779
B_ExAmp_SARC_0060_T1	0.1798	0.523	Common	B_ExAmp_SARC	ExAmp	variant_035881
B_ExAmp_SARC_0061_T1	0.409	1.267	Common	B_ExAmp_SARC	ExAmp	variant_035901
B_ExAmp_SARC_0061_T1	0.5934	1.267	Common	B_ExAmp_SARC	ExAmp	variant_035910
B_ExAmp_SARC_0061_T1	0.2298	1.267	Common	B_ExAmp_SARC	ExAmp	variant_035912
B_ExAmp_SARC_0061_T1	0.5069	1.267	Common	B_ExAmp_SARC	ExAmp	variant_035917
B_ExAmp_SARC_0061_T1	0.6144	1.267	Common	B_ExAmp_SARC	ExAmp	variant_035920
B_ExAmp_SARC_0061_T1	0.1962	1.267	Common	B_ExAmp_SARC	ExAmp	variant_035932
B_ExAmp_SARC_0061_T1	0.4251	1.267	Common	B_ExAmp_SARC	ExAmp	variant_035933
B_ExAmp_SARC_0061_T1	0.5373	1.267	Common	B_ExAmp_SARC	ExAmp	variant_035936
B_ExAmp_SARC_0061_T1	0.1634	1.267	Common	B_ExAmp_SARC	ExAmp	variant_003103
B_ExAmp_SARC_0061_T1	0.5363	1.267	Common	B_ExAmp_SARC	ExAmp	variant_035967
B_ExAmp_SARC_0061_T1	0.7645	1.267	Common	B_ExAmp_SARC	ExAmp	variant_035968
B_ExAmp_SARC_0061_T1	0.6054	1.267	Common	B_ExAmp_SARC	ExAmp	variant_035969
B_ExAmp_SARC_0061_T1	0.3235	1.267	Common	B_ExAmp_SARC	ExAmp	variant_035970
B_ExAmp_SARC_0061_T1	0.6071	1.267	Common	B_ExAmp_SARC	ExAmp	variant_035975
B_ExAmp_SARC_0061_T1	0.4073	1.267	Common	B_ExAmp_SARC	ExAmp	variant_035977
B_ExAmp_SARC_0061_T1	0.701	1.267	Common	B_ExAmp_SARC	ExAmp	variant_035981
B_ExAmp_SARC_0061_T1	0.4262	1.267	Common	B_ExAmp_SARC	ExAmp	variant_035982
B_ExAmp_SARC_0061_T1	0.5791	1.267	Common	B_ExAmp_SARC	ExAmp	variant_035983
B_ExAmp_SARC_0061_T1	0.4859	1.267	Common	B_ExAmp_SARC	ExAmp	variant_035986
B_ExAmp_SARC_0061_T1	0.5117	1.267	Common	B_ExAmp_SARC	ExAmp	variant_035987
B_ExAmp_SARC_0061_T1	0.4084	1.267	Common	B_ExAmp_SARC	ExAmp	variant_035988
B_ExAmp_SARC_0061_T1	0.3259	1.267	Common	B_ExAmp_SARC	ExAmp	variant_035990
B_ExAmp_SARC_0061_T1	0.3285	1.267	Common	B_ExAmp_SARC	ExAmp	variant_035991
B_ExAmp_SARC_0061_T1	0.4472	1.267	Common	B_ExAmp_SARC	ExAmp	variant_035997
B_ExAmp_SARC_0061_T1	0.8634	1.267	Common	B_ExAmp_SARC	ExAmp	variant_036000
B_ExAmp_SARC_0061_T1	0.5425	1.267	Common	B_ExAmp_SARC	ExAmp	variant_036001
B_ExAmp_SARC_0062_T1	0.7842	1.757	Common	B_ExAmp_SARC	ExAmp	variant_036012
B_ExAmp_SARC_0062_T1	0.5445	1.757	Common	B_ExAmp_SARC	ExAmp	variant_036014
B_ExAmp_SARC_0062_T1	0.4594	1.757	Common	B_ExAmp_SARC	ExAmp	variant_036015
B_ExAmp_SARC_0062_T1	0.3913	1.757	Common	B_ExAmp_SARC	ExAmp	variant_036016
B_ExAmp_SARC_0062_T1	0.3545	1.757	Common	B_ExAmp_SARC	ExAmp	variant_036019
B_ExAmp_SARC_0062_T1	0.3159	1.757	Common	B_ExAmp_SARC	ExAmp	variant_036020
B_ExAmp_SARC_0062_T1	0.0475	1.757	Common	B_ExAmp_SARC	ExAmp	variant_036022
B_ExAmp_SARC_0062_T1	0.0707	1.757	Common	B_ExAmp_SARC	ExAmp	variant_036023
B_ExAmp_SARC_0062_T1	0.0717	1.757	Common	B_ExAmp_SARC	ExAmp	variant_036024
B_ExAmp_SARC_0062_T1	0.6312	1.757	Common	B_ExAmp_SARC	ExAmp	variant_036025
B_ExAmp_SARC_0062_T1	0.0396	1.757	Common	B_ExAmp_SARC	ExAmp	variant_036027
B_ExAmp_SARC_0062_T1	0.5555	1.757	Common	B_ExAmp_SARC	ExAmp	variant_036028
B_ExAmp_SARC_0062_T1	0.8749	1.757	Common	B_ExAmp_SARC	ExAmp	variant_036037
B_ExAmp_SARC_0062_T1	0.1546	1.757	Common	B_ExAmp_SARC	ExAmp	variant_036038
B_ExAmp_SARC_0062_T1	0.51	1.757	Common	B_ExAmp_SARC	ExAmp	variant_036040
B_ExAmp_SARC_0062_T1	0.569	1.757	Common	B_ExAmp_SARC	ExAmp	variant_036041
B_ExAmp_SARC_0062_T1	0.7275	1.757	Common	B_ExAmp_SARC	ExAmp	variant_036044
B_ExAmp_SARC_0062_T1	0.5161	1.757	Common	B_ExAmp_SARC	ExAmp	variant_036046
B_ExAmp_SARC_0062_T1	0.4733	1.757	Common	B_ExAmp_SARC	ExAmp	variant_036050
B_ExAmp_SARC_0062_T1	0.7315	1.757	Common	B_ExAmp_SARC	ExAmp	variant_036051
B_ExAmp_SARC_0062_T1	0.6789	1.757	Common	B_ExAmp_SARC	ExAmp	variant_036054
B_ExAmp_SARC_0062_T1	0.5852	1.757	Common	B_ExAmp_SARC	ExAmp	variant_036057
B_ExAmp_SARC_0062_T1	0.4174	1.757	Common	B_ExAmp_SARC	ExAmp	variant_036058
B_ExAmp_SARC_0062_T1	0.5043	1.757	Common	B_ExAmp_SARC	ExAmp	variant_036061
B_ExAmp_SARC_0062_T1	0.4427	1.757	Common	B_ExAmp_SARC	ExAmp	variant_036062
B_ExAmp_SARC_0062_T1	0.7092	1.757	Common	B_ExAmp_SARC	ExAmp	variant_036064
B_ExAmp_SARC_0062_T1	0.7047	1.757	Common	B_ExAmp_SARC	ExAmp	variant_036065
B_ExAmp_SARC_0062_T1	0.6867	1.757	Common	B_ExAmp_SARC	ExAmp	variant_036066
B_ExAmp_SARC_0062_T1	0.52	1.757	Common	B_ExAmp_SARC	ExAmp	variant_036067
B_ExAmp_SARC_0062_T1	0.9181	1.757	Common	B_ExAmp_SARC	ExAmp	variant_036069
B_ExAmp_SARC_0062_T1	0.5576	1.757	Common	B_ExAmp_SARC	ExAmp	variant_036070
B_ExAmp_SARC_0062_T1	0.3159	1.757	Common	B_ExAmp_SARC	ExAmp	variant_036071
B_ExAmp_SARC_0062_T1	0.3288	1.757	Common	B_ExAmp_SARC	ExAmp	variant_036072
B_ExAmp_SARC_0062_T1	0.4019	1.757	Common	B_ExAmp_SARC	ExAmp	variant_036073
B_ExAmp_SARC_0062_T1	0.0507	1.757	Common	B_ExAmp_SARC	ExAmp	variant_036074
B_ExAmp_SARC_0062_T1	0.1013	1.757	Common	B_ExAmp_SARC	ExAmp	variant_036075
B_ExAmp_SARC_0062_T1	0.1158	1.757	Common	B_ExAmp_SARC	ExAmp	variant_036076
B_ExAmp_SARC_0062_T1	0.1809	1.757	Common	B_ExAmp_SARC	ExAmp	variant_036078
B_ExAmp_SARC_0062_T1	0.198	1.757	Common	B_ExAmp_SARC	ExAmp	variant_036079
B_ExAmp_SARC_0062_T1	0.1838	1.757	Common	B_ExAmp_SARC	ExAmp	variant_036080
B_ExAmp_SARC_0062_T1	0.1751	1.757	Common	B_ExAmp_SARC	ExAmp	variant_036081
B_ExAmp_SARC_0062_T1	0.1713	1.757	Common	B_ExAmp_SARC	ExAmp	variant_036082
B_ExAmp_SARC_0062_T1	0.1921	1.757	Common	B_ExAmp_SARC	ExAmp	variant_036083
B_ExAmp_SARC_0062_T1	0.1752	1.757	Common	B_ExAmp_SARC	ExAmp	variant_036084
B_ExAmp_SARC_0062_T1	0.2092	1.757	Common	B_ExAmp_SARC	ExAmp	variant_036085
B_ExAmp_SARC_0062_T1	0.122	1.757	Common	B_ExAmp_SARC	ExAmp	variant_036086
B_ExAmp_SARC_0062_T1	0.2795	1.757	Common	B_ExAmp_SARC	ExAmp	variant_036087
B_ExAmp_SARC_0062_T1	0.1775	1.757	Common	B_ExAmp_SARC	ExAmp	variant_036088
B_ExAmp_SARC_0062_T1	0.0752	1.757	Common	B_ExAmp_SARC	ExAmp	variant_036089
B_ExAmp_SARC_0062_T1	0.4599	1.757	Common	B_ExAmp_SARC	ExAmp	variant_036091
B_ExAmp_SARC_0062_T1	0.203	1.757	Common	B_ExAmp_SARC	ExAmp	variant_036095
B_ExAmp_SARC_0062_T1	0.1097	1.757	Common	B_ExAmp_SARC	ExAmp	variant_036099
B_ExAmp_SARC_0062_T1	0.1151	1.757	Common	B_ExAmp_SARC	ExAmp	variant_036105
B_ExAmp_SARC_0062_T1	0.123	1.757	Common	B_ExAmp_SARC	ExAmp	variant_036106
B_ExAmp_SARC_0062_T1	0.2159	1.757	Common	B_ExAmp_SARC	ExAmp	variant_036107
B_ExAmp_SARC_0062_T1	0.2647	1.757	Common	B_ExAmp_SARC	ExAmp	variant_036108
B_ExAmp_SARC_0062_T1	0.4586	1.757	Common	B_ExAmp_SARC	ExAmp	variant_036109
B_ExAmp_SARC_0062_T1	0.0489	1.757	Common	B_ExAmp_SARC	ExAmp	variant_036110
B_ExAmp_SARC_0062_T1	0.0453	1.757	Common	B_ExAmp_SARC	ExAmp	variant_036111
B_ExAmp_SARC_0062_T1	0.0516	1.757	Common	B_ExAmp_SARC	ExAmp	variant_036112
B_ExAmp_SARC_0062_T1	0.2155	1.757	Common	B_ExAmp_SARC	ExAmp	variant_036114
B_ExAmp_SARC_0062_T1	0.428	1.757	Common	B_ExAmp_SARC	ExAmp	variant_036115
B_ExAmp_SARC_0062_T1	0.3037	1.757	Common	B_ExAmp_SARC	ExAmp	variant_036116
B_ExAmp_SARC_0062_T1	0.5363	1.757	Common	B_ExAmp_SARC	ExAmp	variant_036117
B_ExAmp_SARC_0062_T1	0.4927	1.757	Common	B_ExAmp_SARC	ExAmp	variant_036118
B_ExAmp_SARC_0062_T1	0.5447	1.757	Common	B_ExAmp_SARC	ExAmp	variant_036119
B_ExAmp_SARC_0062_T1	0.5339	1.757	Common	B_ExAmp_SARC	ExAmp	variant_036120
B_ExAmp_SARC_0062_T1	0.9539	1.757	Common	B_ExAmp_SARC	ExAmp	variant_036122
B_ExAmp_SARC_0062_T1	0.5523	1.757	Common	B_ExAmp_SARC	ExAmp	variant_036123
B_ExAmp_SARC_0062_T1	0.1186	1.757	Common	B_ExAmp_SARC	ExAmp	variant_036124
B_ExAmp_SARC_0062_T1	0.4948	1.757	Common	B_ExAmp_SARC	ExAmp	variant_036125
B_ExAmp_SARC_0062_T1	0.3888	1.757	Common	B_ExAmp_SARC	ExAmp	variant_036127
B_ExAmp_SARC_0062_T1	0.6824	1.757	Common	B_ExAmp_SARC	ExAmp	variant_036129
B_ExAmp_SARC_0062_T1	0.3446	1.757	Common	B_ExAmp_SARC	ExAmp	variant_036130
B_ExAmp_SARC_0062_T1	0.5611	1.757	Common	B_ExAmp_SARC	ExAmp	variant_036131
B_ExAmp_SARC_0062_T1	0.6564	1.757	Common	B_ExAmp_SARC	ExAmp	variant_036132
B_ExAmp_SARC_0062_T1	0.9027	1.757	Common	B_ExAmp_SARC	ExAmp	variant_036133
B_ExAmp_SARC_0062_T1	0.9145	1.757	Common	B_ExAmp_SARC	ExAmp	variant_036134
B_ExAmp_SARC_0062_T1	0.5916	1.757	Common	B_ExAmp_SARC	ExAmp	variant_036135
B_ExAmp_SARC_0062_T1	0.645	1.757	Common	B_ExAmp_SARC	ExAmp	variant_036136
B_ExAmp_SARC_0062_T1	0.5049	1.757	Common	B_ExAmp_SARC	ExAmp	variant_036137
B_ExAmp_SARC_0062_T1	0.4873	1.757	Common	B_ExAmp_SARC	ExAmp	variant_036138
B_ExAmp_SARC_0062_T1	0.3567	1.757	Common	B_ExAmp_SARC	ExAmp	variant_036139
B_ExAmp_SARC_0062_T1	0.3137	1.757	Common	B_ExAmp_SARC	ExAmp	variant_036140
B_ExAmp_SARC_0062_T1	0.1176	1.757	Common	B_ExAmp_SARC	ExAmp	variant_036142
B_ExAmp_SARC_0062_T1	0.7788	1.757	Common	B_ExAmp_SARC	ExAmp	variant_036143
B_ExAmp_SARC_0062_T1	0.4448	1.757	Common	B_ExAmp_SARC	ExAmp	variant_036147
B_ExAmp_SARC_0062_T1	0.9166	1.757	Common	B_ExAmp_SARC	ExAmp	variant_036148
B_ExAmp_SARC_0062_T1	0.4963	1.757	Common	B_ExAmp_SARC	ExAmp	variant_036149
B_ExAmp_SARC_0062_T1	0.3005	1.757	Common	B_ExAmp_SARC	ExAmp	variant_036150
B_ExAmp_SARC_0062_T1	0.3277	1.757	Common	B_ExAmp_SARC	ExAmp	variant_036154
B_ExAmp_SARC_0062_T1	0.1898	1.757	Common	B_ExAmp_SARC	ExAmp	variant_036156
B_ExAmp_SARC_0062_T1	0.5669	1.757	Common	B_ExAmp_SARC	ExAmp	variant_036157
B_ExAmp_SARC_0062_T1	0.4549	1.757	Common	B_ExAmp_SARC	ExAmp	variant_036160
B_ExAmp_SARC_0062_T1	0.8189	1.757	Common	B_ExAmp_SARC	ExAmp	variant_036161
B_ExAmp_SARC_0062_T1	0.5416	1.757	Common	B_ExAmp_SARC	ExAmp	variant_036162
B_ExAmp_SARC_0062_T1	0.2496	1.757	Common	B_ExAmp_SARC	ExAmp	variant_036163
B_ExAmp_SARC_0062_T1	0.676	1.757	Common	B_ExAmp_SARC	ExAmp	variant_036165
B_ExAmp_SARC_0062_T1	0.2872	1.757	Common	B_ExAmp_SARC	ExAmp	variant_036167
B_ExAmp_SARC_0062_T1	0.7577	1.757	Common	B_ExAmp_SARC	ExAmp	variant_036168
B_ExAmp_SARC_0062_T1	0.4549	1.757	Common	B_ExAmp_SARC	ExAmp	variant_036169
B_ExAmp_SARC_0062_T1	0.2944	1.757	Common	B_ExAmp_SARC	ExAmp	variant_036177
B_ExAmp_SARC_0062_T1	0.553	1.757	Common	B_ExAmp_SARC	ExAmp	variant_036179
B_ExAmp_SARC_0062_T1	0.1332	1.757	Common	B_ExAmp_SARC	ExAmp	variant_036182
B_ExAmp_SARC_0062_T1	0.675	1.757	Common	B_ExAmp_SARC	ExAmp	variant_036183
B_ExAmp_SARC_0062_T1	0.6991	1.757	Common	B_ExAmp_SARC	ExAmp	variant_036184
B_ExAmp_SARC_0062_T1	0.5233	1.757	Common	B_ExAmp_SARC	ExAmp	variant_036185
B_ExAmp_SARC_0062_T1	0.5556	1.757	Common	B_ExAmp_SARC	ExAmp	variant_036186
B_ExAmp_SARC_0062_T1	0.6306	1.757	Common	B_ExAmp_SARC	ExAmp	variant_036187
B_ExAmp_SARC_0062_T1	0.5261	1.757	Common	B_ExAmp_SARC	ExAmp	variant_036189
B_ExAmp_SARC_0062_T1	0.6132	1.757	Common	B_ExAmp_SARC	ExAmp	variant_036190
B_ExAmp_SARC_0062_T1	0.3746	1.757	Common	B_ExAmp_SARC	ExAmp	variant_036191
B_ExAmp_SARC_0062_T1	0.9315	1.757	Common	B_ExAmp_SARC	ExAmp	variant_036192
B_ExAmp_SARC_0062_T1	0.7432	1.757	Common	B_ExAmp_SARC	ExAmp	variant_036193
B_ExAmp_SARC_0062_T1	0.7029	1.757	Common	B_ExAmp_SARC	ExAmp	variant_036194
B_ExAmp_SARC_0062_T1	0.9133	1.757	Common	B_ExAmp_SARC	ExAmp	variant_036197
B_ExAmp_SARC_0062_T1	0.3787	1.757	Common	B_ExAmp_SARC	ExAmp	variant_036201
B_ExAmp_SARC_0062_T1	0.4338	1.757	Common	B_ExAmp_SARC	ExAmp	variant_036203
B_ExAmp_SARC_0062_T1	0.6287	1.757	Common	B_ExAmp_SARC	ExAmp	variant_036205
B_ExAmp_SARC_0062_T1	0.3038	1.757	Common	B_ExAmp_SARC	ExAmp	variant_036208
B_ExAmp_SARC_0062_T1	0.5522	1.757	Common	B_ExAmp_SARC	ExAmp	variant_036209
B_ExAmp_SARC_0062_T1	0.7774	1.757	Common	B_ExAmp_SARC	ExAmp	variant_036210
B_ExAmp_SARC_0062_T1	0.6301	1.757	Common	B_ExAmp_SARC	ExAmp	variant_036212
B_ExAmp_SARC_0062_T1	0.6768	1.757	Common	B_ExAmp_SARC	ExAmp	variant_036215
B_ExAmp_SARC_0062_T1	0.4576	1.757	Common	B_ExAmp_SARC	ExAmp	variant_036218
B_ExAmp_SARC_0062_T1	0.6901	1.757	Common	B_ExAmp_SARC	ExAmp	variant_036220
B_ExAmp_SARC_0062_T1	0.7029	1.757	Common	B_ExAmp_SARC	ExAmp	variant_036225
B_ExAmp_SARC_0062_T1	0.7016	1.757	Common	B_ExAmp_SARC	ExAmp	variant_036226
B_ExAmp_SARC_0062_T1	0.5006	1.757	Common	B_ExAmp_SARC	ExAmp	variant_036227
B_ExAmp_SARC_0062_T1	0.5167	1.757	Common	B_ExAmp_SARC	ExAmp	variant_036228
B_ExAmp_SARC_0062_T1	0.508	1.757	Common	B_ExAmp_SARC	ExAmp	variant_036229
B_ExAmp_SARC_0062_T1	0.8628	1.757	Common	B_ExAmp_SARC	ExAmp	variant_036230
B_ExAmp_SARC_0062_T1	0.2582	1.757	Common	B_ExAmp_SARC	ExAmp	variant_036231
B_ExAmp_SARC_0062_T1	0.5595	1.757	Common	B_ExAmp_SARC	ExAmp	variant_036232
B_ExAmp_SARC_0062_T1	0.7757	1.757	Common	B_ExAmp_SARC	ExAmp	variant_036239
B_ExAmp_SARC_0062_T1	0.4672	1.757	Common	B_ExAmp_SARC	ExAmp	variant_036240
B_ExAmp_SARC_0062_T1	0.2269	1.757	Common	B_ExAmp_SARC	ExAmp	variant_036242
B_ExAmp_SARC_0062_T1	0.3838	1.757	Common	B_ExAmp_SARC	ExAmp	variant_036248
B_ExAmp_SARC_0062_T1	0.4985	1.757	Common	B_ExAmp_SARC	ExAmp	variant_036250
B_ExAmp_SARC_0062_T1	0.7745	1.757	Common	B_ExAmp_SARC	ExAmp	variant_036251
B_ExAmp_SARC_0063_T1	0.2696	1.1	Common	B_ExAmp_SARC	ExAmp	variant_036262
B_ExAmp_SARC_0063_T1	0.059	1.1	Common	B_ExAmp_SARC	ExAmp	variant_035735
B_ExAmp_SARC_0063_T1	0.7738	1.1	Common	B_ExAmp_SARC	ExAmp	variant_036268
B_ExAmp_SARC_0063_T1	0.2916	1.1	Common	B_ExAmp_SARC	ExAmp	variant_036273
B_ExAmp_SARC_0063_T1	0.1464	1.1	Common	B_ExAmp_SARC	ExAmp	variant_036274
B_ExAmp_SARC_0063_T1	0.9724	1.1	Common	B_ExAmp_SARC	ExAmp	variant_036275
B_ExAmp_SARC_0063_T1	0.7461	1.1	Common	B_ExAmp_SARC	ExAmp	variant_036279
B_ExAmp_SARC_0063_T1	0.5599	1.1	Common	B_ExAmp_SARC	ExAmp	variant_036282
B_ExAmp_SARC_0063_T1	0.7451	1.1	Common	B_ExAmp_SARC	ExAmp	variant_036283
B_ExAmp_SARC_0063_T1	0.7045	1.1	Common	B_ExAmp_SARC	ExAmp	variant_036286
B_ExAmp_SARC_0063_T1	0.0376	1.1	Common	B_ExAmp_SARC	ExAmp	variant_034608
B_ExAmp_SARC_0063_T1	0.5207	1.1	Common	B_ExAmp_SARC	ExAmp	variant_036292
B_ExAmp_SARC_0063_T1	0.9323	1.1	Common	B_ExAmp_SARC	ExAmp	variant_036300
B_ExAmp_SARC_0063_T1	0.5958	1.1	Common	B_ExAmp_SARC	ExAmp	variant_036301
B_ExAmp_SARC_0063_T1	0.3239	1.1	Common	B_ExAmp_SARC	ExAmp	variant_036304
B_ExAmp_SARC_0063_T1	0.7174	1.1	Common	B_ExAmp_SARC	ExAmp	variant_036306
B_ExAmp_SARC_0063_T1	0.6907	1.1	Common	B_ExAmp_SARC	ExAmp	variant_036307
B_ExAmp_SARC_0063_T1	0.5325	1.1	Common	B_ExAmp_SARC	ExAmp	variant_036308
B_ExAmp_SARC_0063_T1	0.7512	1.1	Common	B_ExAmp_SARC	ExAmp	variant_036310
B_ExAmp_SARC_0063_T1	0.648	1.1	Common	B_ExAmp_SARC	ExAmp	variant_036311
B_ExAmp_SARC_0063_T1	0.4916	1.1	Common	B_ExAmp_SARC	ExAmp	variant_036316
B_ExAmp_SARC_0063_T1	0.2522	1.1	Common	B_ExAmp_SARC	ExAmp	variant_036317
B_ExAmp_SARC_0063_T1	0.2536	1.1	Common	B_ExAmp_SARC	ExAmp	variant_036318
B_ExAmp_SARC_0063_T1	0.8241	1.1	Common	B_ExAmp_SARC	ExAmp	variant_036320
B_ExAmp_SARC_0063_T1	0.9092	1.1	Common	B_ExAmp_SARC	ExAmp	variant_013065
B_ExAmp_SARC_0063_T1	0.1003	1.1	Common	B_ExAmp_SARC	ExAmp	variant_036321
B_ExAmp_SARC_0063_T1	0.5796	1.1	Common	B_ExAmp_SARC	ExAmp	variant_036322
B_ExAmp_SARC_0064_T1	0.4559	0.742	Common	B_ExAmp_SARC	ExAmp	variant_036340
B_ExAmp_SARC_0064_T1	0.2075	0.742	Common	B_ExAmp_SARC	ExAmp	variant_036343
B_ExAmp_SARC_0064_T1	0.4048	0.742	Common	B_ExAmp_SARC	ExAmp	variant_036361
B_ExAmp_SARC_0064_T1	0.7427	0.742	Common	B_ExAmp_SARC	ExAmp	variant_036394
B_ExAmp_SARC_0064_T1	0.8928	0.742	Common	B_ExAmp_SARC	ExAmp	variant_036396
B_ExAmp_SARC_0065_T1	0.126	0.602	Common	B_ExAmp_SARC	ExAmp	variant_036414
B_ExAmp_SARC_0066_T1	0.8631	0.746	Common	B_ExAmp_SARC	ExAmp	variant_036743
B_ExAmp_SARC_0067_T1	0.7858	1.086	Common	B_ExAmp_SARC	ExAmp	variant_036759
B_ExAmp_SARC_0067_T1	0.7529	1.086	Common	B_ExAmp_SARC	ExAmp	variant_036760
B_ExAmp_SARC_0067_T1	0.4375	1.086	Common	B_ExAmp_SARC	ExAmp	variant_036762
B_ExAmp_SARC_0067_T1	0.8785	1.086	Common	B_ExAmp_SARC	ExAmp	variant_036766
B_ExAmp_SARC_0067_T1	0.3124	1.086	Common	B_ExAmp_SARC	ExAmp	variant_036072
B_ExAmp_SARC_0067_T1	0.2588	1.086	Common	B_ExAmp_SARC	ExAmp	variant_036769
B_ExAmp_SARC_0067_T1	0.2726	1.086	Common	B_ExAmp_SARC	ExAmp	variant_036770
B_ExAmp_SARC_0067_T1	0.2485	1.086	Common	B_ExAmp_SARC	ExAmp	variant_036771
B_ExAmp_SARC_0067_T1	0.2771	1.086	Common	B_ExAmp_SARC	ExAmp	variant_036772
B_ExAmp_SARC_0067_T1	0.2616	1.086	Common	B_ExAmp_SARC	ExAmp	variant_036773
B_ExAmp_SARC_0067_T1	0.3351	1.086	Common	B_ExAmp_SARC	ExAmp	variant_036774
B_ExAmp_SARC_0067_T1	0.3014	1.086	Common	B_ExAmp_SARC	ExAmp	variant_036775
B_ExAmp_SARC_0067_T1	0.3218	1.086	Common	B_ExAmp_SARC	ExAmp	variant_036776
B_ExAmp_SARC_0067_T1	0.288	1.086	Common	B_ExAmp_SARC	ExAmp	variant_036777
B_ExAmp_SARC_0067_T1	0.189	1.086	Common	B_ExAmp_SARC	ExAmp	variant_036078
B_ExAmp_SARC_0067_T1	0.2018	1.086	Common	B_ExAmp_SARC	ExAmp	variant_036079
B_ExAmp_SARC_0067_T1	0.1762	1.086	Common	B_ExAmp_SARC	ExAmp	variant_036080
B_ExAmp_SARC_0067_T1	0.1673	1.086	Common	B_ExAmp_SARC	ExAmp	variant_036778
B_ExAmp_SARC_0067_T1	0.1745	1.086	Common	B_ExAmp_SARC	ExAmp	variant_036081
B_ExAmp_SARC_0067_T1	0.1683	1.086	Common	B_ExAmp_SARC	ExAmp	variant_036082
B_ExAmp_SARC_0067_T1	0.1923	1.086	Common	B_ExAmp_SARC	ExAmp	variant_036083
B_ExAmp_SARC_0067_T1	0.1757	1.086	Common	B_ExAmp_SARC	ExAmp	variant_036084
B_ExAmp_SARC_0067_T1	0.1284	1.086	Common	B_ExAmp_SARC	ExAmp	variant_036086
B_ExAmp_SARC_0067_T1	0.2711	1.086	Common	B_ExAmp_SARC	ExAmp	variant_036779
B_ExAmp_SARC_0067_T1	0.1857	1.086	Common	B_ExAmp_SARC	ExAmp	variant_036088
B_ExAmp_SARC_0067_T1	0.1046	1.086	Common	B_ExAmp_SARC	ExAmp	variant_036780
B_ExAmp_SARC_0067_T1	0.2098	1.086	Common	B_ExAmp_SARC	ExAmp	variant_036783
B_ExAmp_SARC_0067_T1	0.2046	1.086	Common	B_ExAmp_SARC	ExAmp	variant_036095
B_ExAmp_SARC_0067_T1	0.6484	1.086	Common	B_ExAmp_SARC	ExAmp	variant_036784
B_ExAmp_SARC_0067_T1	0.1957	1.086	Common	B_ExAmp_SARC	ExAmp	variant_036790
B_ExAmp_SARC_0067_T1	0.1713	1.086	Common	B_ExAmp_SARC	ExAmp	variant_036792
B_ExAmp_SARC_0067_T1	0.5708	1.086	Common	B_ExAmp_SARC	ExAmp	variant_036793
B_ExAmp_SARC_0067_T1	0.1758	1.086	Common	B_ExAmp_SARC	ExAmp	variant_036794
B_ExAmp_SARC_0067_T1	0.555	1.086	Common	B_ExAmp_SARC	ExAmp	variant_036795
B_ExAmp_SARC_0067_T1	0.0454	1.086	Common	B_ExAmp_SARC	ExAmp	variant_036111
B_ExAmp_SARC_0067_T1	0.3034	1.086	Common	B_ExAmp_SARC	ExAmp	variant_036116
B_ExAmp_SARC_0067_T1	0.9136	1.086	Common	B_ExAmp_SARC	ExAmp	variant_036796
B_ExAmp_SARC_0067_T1	0.1661	1.086	Common	B_ExAmp_SARC	ExAmp	variant_036801
B_ExAmp_SARC_0067_T1	0.5013	1.086	Common	B_ExAmp_SARC	ExAmp	variant_036803
B_ExAmp_SARC_0067_T1	0.7649	1.086	Common	B_ExAmp_SARC	ExAmp	variant_036806
B_ExAmp_SARC_0067_T1	0.505	1.086	Common	B_ExAmp_SARC	ExAmp	variant_036807
B_ExAmp_SARC_0067_T1	0.0819	1.086	Common	B_ExAmp_SARC	ExAmp	variant_036836
B_ExAmp_SARC_0067_T1	0.6234	1.086	Common	B_ExAmp_SARC	ExAmp	variant_036837
[truncated: 114 more rows]
