# Supplementary material for: Sample-Index Misassignment Impacts Tumour Exome Sequencing
Source: Sci Rep. 2018 Mar 28;8:5307. doi: 10.1038/s41598-018-23563-4 (PMC5871786; doi:10.1038/s41598-018-23563-4)
Supplement: Supplementary file 5 — Supplementary Dataset Number 4 [file 41598_2018_23563_MOESM5_ESM.csv]

# columns "alone"	"pool" and "pool_gel" list Conpair contamination estimates for the respective samples at the corresponding multiplexing/purification conditions
patient	sample	alone	pool	pool_gel
B_ExAmp_SARC_0013	normal	0.054	0.462	0.636
B_ExAmp_SARC_0013	tumor	0.045	0.562	0.584
B_ExAmp_SARC_0016	normal	0.028	0.68	0.883
B_ExAmp_SARC_0016	tumor	0.049	0.747	0.755
B_ExAmp_SARC_0021	normal	0.048	0.56	0.618
B_ExAmp_SARC_0021	tumor	0.04	0.871	0.706
B_ExAmp_SARC_0030	normal	0.035	0.421	0.725
B_ExAmp_SARC_0030	tumor	0.037	0.628	0.652
B_ExAmp_SARC_0033	normal	0.044	0.595	0.838
B_ExAmp_SARC_0033	tumor	0.863	1.283	1.348
B_ExAmp_SARC_0051	normal	0.055	0.563	0.803
B_ExAmp_SARC_0051	tumor	0.055	0.726	0.594
B_ExAmp_SARC_0057	normal	0.039	0.362	0.557
B_ExAmp_SARC_0057	tumor	0.043	0.665	0.503
B_ExAmp_SARC_0063	normal	0.057	0.397	0.51
B_ExAmp_SARC_0063	tumor	0.049	1.046	0.69
