# Supplementary material for: Sample-Index Misassignment Impacts Tumour Exome Sequencing
Source: Sci Rep. 2018 Mar 28;8:5307. doi: 10.1038/s41598-018-23563-4 (PMC5871786; doi:10.1038/s41598-018-23563-4)
Supplement: Supplementary file 6 — Supplementary Dataset Number 5 [file 41598_2018_23563_MOESM6_ESM.csv]

# column "PC_AF" - the pool-complement allelic fraction of the variant allele
# column "AC_NCGC789_Adj" - the total number of callable chromosomes at the variant site in the NCGC cohort of normals (maximally 1578; i.e. two per sample)	after adjustment for low quality variant calls
# column "AN_NCGC789_Adj" - the total number of chromosomes found to carry the variant allele in the NCGC cohort of normals (<=AC_NCGC789_Adj)	after adjustment for low quality variant calls
# column "AF_NCGC789_Adj" - AC_NCGC789_Adj/AN_NCGC789_Adj (i.e.	the variant allele frequency in the NCGC cohort of normals)	after adjustment for low quality variant calls
# column "NCGC_rarity" has the following possible values:
# - "Absent" (variant not present in the NCGC cohort of normals)
# - "Very_rare" (0.001 > variant AF_NCGC789_Adj > 0)
# - "Rare" (0.01 > variant AF_NCGC789_Adj >= 0.001)
# - "Low_freq" (0.05 > variant AF_NCGC789_Adj >= 0.01)
# - "Common" (variant AF_NCGC789_Adj >= 0.05)
SAMPLE_ID	POOL_ID	POOL_SIZE	SAMPLE_ALL_READS	SAMPLE_VARIANT_READS	SAMPLE_VARIANT_AF	PC_ALL_READS	PC_VARIANT_READS	PC_AF	CONPAIR_CONTAMINATION_ESTIMATE_TUMOR	AC_NCGC789_Adj	AN_NCGC789_Adj	AF_NCGC789_Adj	NCGC_rarity	Tumor_X_coverage	Control_ID	Control_X_coverage	Dataset	Amplification	VARIANT_ID
D_BrAmp_DLBCL_0000	LY_metapool_09_HWI-ST1337	12	188	17	0.0904	2171	0	0.0	0.135	0	0	0	Absent	201.09	D_BrAmp_DLBCL_0000_control	133.30	D_BrAmp_DLBCL	BrAmp	variant_000000
D_BrAmp_DLBCL_0000	LY_metapool_09_HWI-ST1337	12	88	12	0.1364	1049	0	0.0	0.135	0	0	0	Absent	201.09	D_BrAmp_DLBCL_0000_control	133.30	D_BrAmp_DLBCL	BrAmp	variant_000001
D_BrAmp_DLBCL_0000	LY_metapool_09_HWI-ST1337	12	71	16	0.2254	1289	41	0.0318	0.135	0	0	0	Absent	201.09	D_BrAmp_DLBCL_0000_control	133.30	D_BrAmp_DLBCL	BrAmp	variant_000002
D_BrAmp_DLBCL_0000	LY_metapool_09_HWI-ST1337	12	262	49	0.187	3684	0	0.0	0.135	0	0	0	Absent	201.09	D_BrAmp_DLBCL_0000_control	133.30	D_BrAmp_DLBCL	BrAmp	variant_000003
D_BrAmp_DLBCL_0000	LY_metapool_09_HWI-ST1337	12	231	17	0.0736	3812	1	0.0003	0.135	0	0	0	Absent	201.09	D_BrAmp_DLBCL_0000_control	133.30	D_BrAmp_DLBCL	BrAmp	variant_000004
D_BrAmp_DLBCL_0000	LY_metapool_09_HWI-ST1337	12	117	18	0.1538	2313	2	0.0009	0.135	0	0	0	Absent	201.09	D_BrAmp_DLBCL_0000_control	133.30	D_BrAmp_DLBCL	BrAmp	variant_000005
D_BrAmp_DLBCL_0000	LY_metapool_09_HWI-ST1337	12	127	7	0.0551	2813	0	0.0	0.135	0	0	0	Absent	201.09	D_BrAmp_DLBCL_0000_control	133.30	D_BrAmp_DLBCL	BrAmp	variant_000006
D_BrAmp_DLBCL_0000	LY_metapool_09_HWI-ST1337	12	65	7	0.1077	932	0	0.0	0.135	0	0	0	Absent	201.09	D_BrAmp_DLBCL_0000_control	133.30	D_BrAmp_DLBCL	BrAmp	variant_000007
D_BrAmp_DLBCL_0000	LY_metapool_09_HWI-ST1337	12	68	5	0.0735	968	0	0.0	0.135	0	0	0	Absent	201.09	D_BrAmp_DLBCL_0000_control	133.30	D_BrAmp_DLBCL	BrAmp	variant_000008
D_BrAmp_DLBCL_0000	LY_metapool_09_HWI-ST1337	12	583	50	0.0858	7200	1	0.0001	0.135	0	0	0	Absent	201.09	D_BrAmp_DLBCL_0000_control	133.30	D_BrAmp_DLBCL	BrAmp	variant_000009
D_BrAmp_DLBCL_0000	LY_metapool_09_HWI-ST1337	12	429	47	0.1096	5267	1	0.0002	0.135	0	0	0	Absent	201.09	D_BrAmp_DLBCL_0000_control	133.30	D_BrAmp_DLBCL	BrAmp	variant_000010
D_BrAmp_DLBCL_0000	LY_metapool_09_HWI-ST1337	12	219	9	0.0411	2565	0	0.0	0.135	0	0	0	Absent	201.09	D_BrAmp_DLBCL_0000_control	133.30	D_BrAmp_DLBCL	BrAmp	variant_000011
D_BrAmp_DLBCL_0000	LY_metapool_09_HWI-ST1337	12	321	30	0.0935	3815	1	0.0003	0.135	0	0	0	Absent	201.09	D_BrAmp_DLBCL_0000_control	133.30	D_BrAmp_DLBCL	BrAmp	variant_000012
D_BrAmp_DLBCL_0000	LY_metapool_09_HWI-ST1337	12	218	19	0.0872	2747	0	0.0	0.135	0	0	0	Absent	201.09	D_BrAmp_DLBCL_0000_control	133.30	D_BrAmp_DLBCL	BrAmp	variant_000013
D_BrAmp_DLBCL_0000	LY_metapool_09_HWI-ST1337	12	278	34	0.1223	3457	0	0.0	0.135	0	0	0	Absent	201.09	D_BrAmp_DLBCL_0000_control	133.30	D_BrAmp_DLBCL	BrAmp	variant_000014
D_BrAmp_DLBCL_0000	LY_metapool_09_HWI-ST1337	12	282	33	0.117	3473	1	0.0003	0.135	0	0	0	Absent	201.09	D_BrAmp_DLBCL_0000_control	133.30	D_BrAmp_DLBCL	BrAmp	variant_000015
D_BrAmp_DLBCL_0000	LY_metapool_09_HWI-ST1337	12	152	16	0.1053	2356	1	0.0004	0.135	0	0	0	Absent	201.09	D_BrAmp_DLBCL_0000_control	133.30	D_BrAmp_DLBCL	BrAmp	variant_000016
D_BrAmp_DLBCL_0000	LY_metapool_09_HWI-ST1337	12	239	33	0.1381	2570	0	0.0	0.135	0	0	0	Absent	201.09	D_BrAmp_DLBCL_0000_control	133.30	D_BrAmp_DLBCL	BrAmp	variant_000017
D_BrAmp_DLBCL_0000	LY_metapool_09_HWI-ST1337	12	311	36	0.1158	3909	3	0.0008	0.135	0	0	0	Absent	201.09	D_BrAmp_DLBCL_0000_control	133.30	D_BrAmp_DLBCL	BrAmp	variant_000018
D_BrAmp_DLBCL_0000	LY_metapool_09_HWI-ST1337	12	367	19	0.0518	4200	0	0.0	0.135	0	0	0	Absent	201.09	D_BrAmp_DLBCL_0000_control	133.30	D_BrAmp_DLBCL	BrAmp	variant_000019
D_BrAmp_DLBCL_0000	LY_metapool_09_HWI-ST1337	12	179	13	0.0726	2546	0	0.0	0.135	0	0	0	Absent	201.09	D_BrAmp_DLBCL_0000_control	133.30	D_BrAmp_DLBCL	BrAmp	variant_000020
D_BrAmp_DLBCL_0000	LY_metapool_09_HWI-ST1337	12	282	30	0.1064	4101	0	0.0	0.135	0	0	0	Absent	201.09	D_BrAmp_DLBCL_0000_control	133.30	D_BrAmp_DLBCL	BrAmp	variant_000021
D_BrAmp_DLBCL_0000	LY_metapool_09_HWI-ST1337	12	374	48	0.1283	4203	2	0.0005	0.135	0	0	0	Absent	201.09	D_BrAmp_DLBCL_0000_control	133.30	D_BrAmp_DLBCL	BrAmp	variant_000022
D_BrAmp_DLBCL_0000	LY_metapool_09_HWI-ST1337	12	110	17	0.1545	1383	0	0.0	0.135	0	0	0	Absent	201.09	D_BrAmp_DLBCL_0000_control	133.30	D_BrAmp_DLBCL	BrAmp	variant_000023
D_BrAmp_DLBCL_0000	LY_metapool_09_HWI-ST1337	12	127	20	0.1575	1513	0	0.0	0.135	0	0	0	Absent	201.09	D_BrAmp_DLBCL_0000_control	133.30	D_BrAmp_DLBCL	BrAmp	variant_000024
D_BrAmp_DLBCL_0000	LY_metapool_09_HWI-ST1337	12	60	7	0.1167	793	0	0.0	0.135	0	0	0	Absent	201.09	D_BrAmp_DLBCL_0000_control	133.30	D_BrAmp_DLBCL	BrAmp	variant_000025
D_BrAmp_DLBCL_0000	LY_metapool_09_HWI-ST1337	12	179	19	0.1061	2277	0	0.0	0.135	0	0	0	Absent	201.09	D_BrAmp_DLBCL_0000_control	133.30	D_BrAmp_DLBCL	BrAmp	variant_000026
D_BrAmp_DLBCL_0000	LY_metapool_09_HWI-ST1337	12	634	43	0.0678	6597	8	0.0012	0.135	0	0	0	Absent	201.09	D_BrAmp_DLBCL_0000_control	133.30	D_BrAmp_DLBCL	BrAmp	variant_000027
D_BrAmp_DLBCL_0000	LY_metapool_09_HWI-ST1337	12	550	59	0.1073	5508	0	0.0	0.135	0	0	0	Absent	201.09	D_BrAmp_DLBCL_0000_control	133.30	D_BrAmp_DLBCL	BrAmp	variant_000028
D_BrAmp_DLBCL_0000	LY_metapool_09_HWI-ST1337	12	288	24	0.0833	2930	1	0.0003	0.135	0	0	0	Absent	201.09	D_BrAmp_DLBCL_0000_control	133.30	D_BrAmp_DLBCL	BrAmp	variant_000029
D_BrAmp_DLBCL_0000	LY_metapool_09_HWI-ST1337	12	359	11	0.0306	3642	0	0.0	0.135	0	0	0	Absent	201.09	D_BrAmp_DLBCL_0000_control	133.30	D_BrAmp_DLBCL	BrAmp	variant_000030
D_BrAmp_DLBCL_0000	LY_metapool_09_HWI-ST1337	12	198	19	0.096	2695	0	0.0	0.135	0	0	0	Absent	201.09	D_BrAmp_DLBCL_0000_control	133.30	D_BrAmp_DLBCL	BrAmp	variant_000031
D_BrAmp_DLBCL_0000	LY_metapool_09_HWI-ST1337	12	191	43	0.2251	2053	0	0.0	0.135	0	0	0	Absent	201.09	D_BrAmp_DLBCL_0000_control	133.30	D_BrAmp_DLBCL	BrAmp	variant_000032
D_BrAmp_DLBCL_0000	LY_metapool_09_HWI-ST1337	12	245	23	0.0939	3069	2	0.0007	0.135	0	0	0	Absent	201.09	D_BrAmp_DLBCL_0000_control	133.30	D_BrAmp_DLBCL	BrAmp	variant_000033
D_BrAmp_DLBCL_0000	LY_metapool_09_HWI-ST1337	12	117	12	0.1026	1237	0	0.0	0.135	0	0	0	Absent	201.09	D_BrAmp_DLBCL_0000_control	133.30	D_BrAmp_DLBCL	BrAmp	variant_000034
D_BrAmp_DLBCL_0000	LY_metapool_09_HWI-ST1337	12	115	7	0.0609	1306	1	0.0008	0.135	0	0	0	Absent	201.09	D_BrAmp_DLBCL_0000_control	133.30	D_BrAmp_DLBCL	BrAmp	variant_000035
D_BrAmp_DLBCL_0000	LY_metapool_09_HWI-ST1337	12	220	26	0.1182	2783	61	0.0219	0.135	0	0	0	Absent	201.09	D_BrAmp_DLBCL_0000_control	133.30	D_BrAmp_DLBCL	BrAmp	variant_000036
D_BrAmp_DLBCL_0000	LY_metapool_09_HWI-ST1337	12	373	39	0.1046	4434	6	0.0014	0.135	0	0	0	Absent	201.09	D_BrAmp_DLBCL_0000_control	133.30	D_BrAmp_DLBCL	BrAmp	variant_000037
D_BrAmp_DLBCL_0000	LY_metapool_09_HWI-ST1337	12	280	40	0.1429	3256	72	0.0221	0.135	0	0	0	Absent	201.09	D_BrAmp_DLBCL_0000_control	133.30	D_BrAmp_DLBCL	BrAmp	variant_000038
D_BrAmp_DLBCL_0000	LY_metapool_09_HWI-ST1337	12	284	45	0.1585	3232	0	0.0	0.135	0	0	0	Absent	201.09	D_BrAmp_DLBCL_0000_control	133.30	D_BrAmp_DLBCL	BrAmp	variant_000039
D_BrAmp_DLBCL_0000	LY_metapool_09_HWI-ST1337	12	232	27	0.1164	3287	2	0.0006	0.135	0	0	0	Absent	201.09	D_BrAmp_DLBCL_0000_control	133.30	D_BrAmp_DLBCL	BrAmp	variant_000040
D_BrAmp_DLBCL_0000	LY_metapool_09_HWI-ST1337	12	474	50	0.1055	5635	0	0.0	0.135	0	0	0	Absent	201.09	D_BrAmp_DLBCL_0000_control	133.30	D_BrAmp_DLBCL	BrAmp	variant_000041
D_BrAmp_DLBCL_0000	LY_metapool_09_HWI-ST1337	12	289	27	0.0934	3737	2	0.0005	0.135	0	0	0	Absent	201.09	D_BrAmp_DLBCL_0000_control	133.30	D_BrAmp_DLBCL	BrAmp	variant_000042
D_BrAmp_DLBCL_0000	LY_metapool_09_HWI-ST1337	12	457	51	0.1116	4226	1	0.0002	0.135	0	0	0	Absent	201.09	D_BrAmp_DLBCL_0000_control	133.30	D_BrAmp_DLBCL	BrAmp	variant_000043
D_BrAmp_DLBCL_0000	LY_metapool_09_HWI-ST1337	12	504	59	0.1171	5363	0	0.0	0.135	0	0	0	Absent	201.09	D_BrAmp_DLBCL_0000_control	133.30	D_BrAmp_DLBCL	BrAmp	variant_000044
D_BrAmp_DLBCL_0000	LY_metapool_09_HWI-ST1337	12	324	25	0.0772	3831	0	0.0	0.135	0	0	0	Absent	201.09	D_BrAmp_DLBCL_0000_control	133.30	D_BrAmp_DLBCL	BrAmp	variant_000045
D_BrAmp_DLBCL_0000	LY_metapool_09_HWI-ST1337	12	192	26	0.1354	2659	86	0.0323	0.135	45	1578	0.02851711	Low_freq	201.09	D_BrAmp_DLBCL_0000_control	133.30	D_BrAmp_DLBCL	BrAmp	variant_000046
D_BrAmp_DLBCL_0000	LY_metapool_09_HWI-ST1337	12	255	25	0.098	3053	3	0.001	0.135	0	0	0	Absent	201.09	D_BrAmp_DLBCL_0000_control	133.30	D_BrAmp_DLBCL	BrAmp	variant_000047
D_BrAmp_DLBCL_0000	LY_metapool_09_HWI-ST1337	12	133	8	0.0602	1570	0	0.0	0.135	0	0	0	Absent	201.09	D_BrAmp_DLBCL_0000_control	133.30	D_BrAmp_DLBCL	BrAmp	variant_000048
D_BrAmp_DLBCL_0000	LY_metapool_09_HWI-ST1337	12	174	41	0.2356	1937	1	0.0005	0.135	0	0	0	Absent	201.09	D_BrAmp_DLBCL_0000_control	133.30	D_BrAmp_DLBCL	BrAmp	variant_000049
D_BrAmp_DLBCL_0000	LY_metapool_09_HWI-ST1337	12	177	31	0.1751	1792	2	0.0011	0.135	0	0	0	Absent	201.09	D_BrAmp_DLBCL_0000_control	133.30	D_BrAmp_DLBCL	BrAmp	variant_000050
D_BrAmp_DLBCL_0000	LY_metapool_09_HWI-ST1337	12	411	22	0.0535	4747	0	0.0	0.135	0	0	0	Absent	201.09	D_BrAmp_DLBCL_0000_control	133.30	D_BrAmp_DLBCL	BrAmp	variant_000051
D_BrAmp_DLBCL_0000	LY_metapool_09_HWI-ST1337	12	364	22	0.0604	4079	4	0.001	0.135	0	0	0	Absent	201.09	D_BrAmp_DLBCL_0000_control	133.30	D_BrAmp_DLBCL	BrAmp	variant_000052
D_BrAmp_DLBCL_0000	LY_metapool_09_HWI-ST1337	12	172	19	0.1105	1989	0	0.0	0.135	0	0	0	Absent	201.09	D_BrAmp_DLBCL_0000_control	133.30	D_BrAmp_DLBCL	BrAmp	variant_000053
D_BrAmp_DLBCL_0000	LY_metapool_09_HWI-ST1337	12	335	80	0.2388	3419	0	0.0	0.135	0	0	0	Absent	201.09	D_BrAmp_DLBCL_0000_control	133.30	D_BrAmp_DLBCL	BrAmp	variant_000054
D_BrAmp_DLBCL_0000	LY_metapool_09_HWI-ST1337	12	292	16	0.0548	3055	0	0.0	0.135	0	0	0	Absent	201.09	D_BrAmp_DLBCL_0000_control	133.30	D_BrAmp_DLBCL	BrAmp	variant_000055
D_BrAmp_DLBCL_0000	LY_metapool_09_HWI-ST1337	12	532	122	0.2293	5697	7	0.0012	0.135	0	0	0	Absent	201.09	D_BrAmp_DLBCL_0000_control	133.30	D_BrAmp_DLBCL	BrAmp	variant_000056
D_BrAmp_DLBCL_0000	LY_metapool_09_HWI-ST1337	12	36	10	0.2778	515	0	0.0	0.135	0	0	0	Absent	201.09	D_BrAmp_DLBCL_0000_control	133.30	D_BrAmp_DLBCL	BrAmp	variant_000057
D_BrAmp_DLBCL_0000	LY_metapool_09_HWI-ST1337	12	324	36	0.1111	4218	0	0.0	0.135	0	0	0	Absent	201.09	D_BrAmp_DLBCL_0000_control	133.30	D_BrAmp_DLBCL	BrAmp	variant_000058
D_BrAmp_DLBCL_0000	LY_metapool_09_HWI-ST1337	12	243	26	0.107	3391	1	0.0003	0.135	0	0	0	Absent	201.09	D_BrAmp_DLBCL_0000_control	133.30	D_BrAmp_DLBCL	BrAmp	variant_000059
D_BrAmp_DLBCL_0000	LY_metapool_09_HWI-ST1337	12	186	13	0.0699	2427	0	0.0	0.135	0	0	0	Absent	201.09	D_BrAmp_DLBCL_0000_control	133.30	D_BrAmp_DLBCL	BrAmp	variant_000060
D_BrAmp_DLBCL_0000	LY_metapool_09_HWI-ST1337	12	452	60	0.1327	6076	2	0.0003	0.135	0	0	0	Absent	201.09	D_BrAmp_DLBCL_0000_control	133.30	D_BrAmp_DLBCL	BrAmp	variant_000061
D_BrAmp_DLBCL_0000	LY_metapool_09_HWI-ST1337	12	146	15	0.1027	2294	0	0.0	0.135	0	0	0	Absent	201.09	D_BrAmp_DLBCL_0000_control	133.30	D_BrAmp_DLBCL	BrAmp	variant_000062
D_BrAmp_DLBCL_0000	LY_metapool_09_HWI-ST1337	12	138	20	0.1449	1976	1	0.0005	0.135	0	0	0	Absent	201.09	D_BrAmp_DLBCL_0000_control	133.30	D_BrAmp_DLBCL	BrAmp	variant_000063
D_BrAmp_DLBCL_0000	LY_metapool_09_HWI-ST1337	12	291	35	0.1203	3969	0	0.0	0.135	0	0	0	Absent	201.09	D_BrAmp_DLBCL_0000_control	133.30	D_BrAmp_DLBCL	BrAmp	variant_000064
D_BrAmp_DLBCL_0000	LY_metapool_09_HWI-ST1337	12	191	17	0.089	2720	0	0.0	0.135	0	0	0	Absent	201.09	D_BrAmp_DLBCL_0000_control	133.30	D_BrAmp_DLBCL	BrAmp	variant_000065
D_BrAmp_DLBCL_0000	LY_metapool_09_HWI-ST1337	12	110	9	0.0818	1591	0	0.0	0.135	0	0	0	Absent	201.09	D_BrAmp_DLBCL_0000_control	133.30	D_BrAmp_DLBCL	BrAmp	variant_000066
D_BrAmp_DLBCL_0000	LY_metapool_09_HWI-ST1337	12	280	30	0.1071	3434	1	0.0003	0.135	0	0	0	Absent	201.09	D_BrAmp_DLBCL_0000_control	133.30	D_BrAmp_DLBCL	BrAmp	variant_000067
D_BrAmp_DLBCL_0000	LY_metapool_09_HWI-ST1337	12	161	7	0.0435	2432	0	0.0	0.135	0	0	0	Absent	201.09	D_BrAmp_DLBCL_0000_control	133.30	D_BrAmp_DLBCL	BrAmp	variant_000068
D_BrAmp_DLBCL_0000	LY_metapool_09_HWI-ST1337	12	196	22	0.1122	1951	0	0.0	0.135	0	0	0	Absent	201.09	D_BrAmp_DLBCL_0000_control	133.30	D_BrAmp_DLBCL	BrAmp	variant_000069
D_BrAmp_DLBCL_0000	LY_metapool_09_HWI-ST1337	12	373	50	0.134	4347	52	0.012	0.135	0	0	0	Absent	201.09	D_BrAmp_DLBCL_0000_control	133.30	D_BrAmp_DLBCL	BrAmp	variant_000070
D_BrAmp_DLBCL_0000	LY_metapool_09_HWI-ST1337	12	325	35	0.1077	3676	69	0.0188	0.135	0	0	0	Absent	201.09	D_BrAmp_DLBCL_0000_control	133.30	D_BrAmp_DLBCL	BrAmp	variant_000071
D_BrAmp_DLBCL_0000	LY_metapool_09_HWI-ST1337	12	101	17	0.1683	898	1	0.0011	0.135	0	0	0	Absent	201.09	D_BrAmp_DLBCL_0000_control	133.30	D_BrAmp_DLBCL	BrAmp	variant_000072
D_BrAmp_DLBCL_0000	LY_metapool_09_HWI-ST1337	12	116	13	0.1121	940	3	0.0032	0.135	0	0	0	Absent	201.09	D_BrAmp_DLBCL_0000_control	133.30	D_BrAmp_DLBCL	BrAmp	variant_000073
D_BrAmp_DLBCL_0000	LY_metapool_09_HWI-ST1337	12	125	13	0.104	1062	0	0.0	0.135	0	0	0	Absent	201.09	D_BrAmp_DLBCL_0000_control	133.30	D_BrAmp_DLBCL	BrAmp	variant_000074
D_BrAmp_DLBCL_0000	LY_metapool_09_HWI-ST1337	12	160	9	0.0563	1323	1	0.0008	0.135	0	0	0	Absent	201.09	D_BrAmp_DLBCL_0000_control	133.30	D_BrAmp_DLBCL	BrAmp	variant_000075
D_BrAmp_DLBCL_0000	LY_metapool_09_HWI-ST1337	12	159	12	0.0755	1314	3	0.0023	0.135	0	0	0	Absent	201.09	D_BrAmp_DLBCL_0000_control	133.30	D_BrAmp_DLBCL	BrAmp	variant_000076
D_BrAmp_DLBCL_0000	LY_metapool_09_HWI-ST1337	12	150	12	0.08	1191	9	0.0076	0.135	0	0	0	Absent	201.09	D_BrAmp_DLBCL_0000_control	133.30	D_BrAmp_DLBCL	BrAmp	variant_000077
D_BrAmp_DLBCL_0000	LY_metapool_09_HWI-ST1337	12	391	39	0.0997	3539	0	0.0	0.135	0	0	0	Absent	201.09	D_BrAmp_DLBCL_0000_control	133.30	D_BrAmp_DLBCL	BrAmp	variant_000078
D_BrAmp_DLBCL_0000	LY_metapool_09_HWI-ST1337	12	110	13	0.1182	1146	1	0.0009	0.135	0	0	0	Absent	201.09	D_BrAmp_DLBCL_0000_control	133.30	D_BrAmp_DLBCL	BrAmp	variant_000079
D_BrAmp_DLBCL_0000	LY_metapool_09_HWI-ST1337	12	107	13	0.1215	1140	25	0.0219	0.135	0	0	0	Absent	201.09	D_BrAmp_DLBCL_0000_control	133.30	D_BrAmp_DLBCL	BrAmp	variant_000080
D_BrAmp_DLBCL_0000	LY_metapool_09_HWI-ST1337	12	302	14	0.0464	3369	1	0.0003	0.135	0	0	0	Absent	201.09	D_BrAmp_DLBCL_0000_control	133.30	D_BrAmp_DLBCL	BrAmp	variant_000081
D_BrAmp_DLBCL_0000	LY_metapool_09_HWI-ST1337	12	99	17	0.1717	1134	1	0.0009	0.135	0	0	0	Absent	201.09	D_BrAmp_DLBCL_0000_control	133.30	D_BrAmp_DLBCL	BrAmp	variant_000082
D_BrAmp_DLBCL_0000	LY_metapool_09_HWI-ST1337	12	430	56	0.1302	5217	0	0.0	0.135	0	0	0	Absent	201.09	D_BrAmp_DLBCL_0000_control	133.30	D_BrAmp_DLBCL	BrAmp	variant_000083
D_BrAmp_DLBCL_0000	LY_metapool_09_HWI-ST1337	12	339	42	0.1239	3998	0	0.0	0.135	1	1578	0.000633714	Very_rare	201.09	D_BrAmp_DLBCL_0000_control	133.30	D_BrAmp_DLBCL	BrAmp	variant_000084
D_BrAmp_DLBCL_0000	LY_metapool_09_HWI-ST1337	12	345	29	0.0841	3931	0	0.0	0.135	0	0	0	Absent	201.09	D_BrAmp_DLBCL_0000_control	133.30	D_BrAmp_DLBCL	BrAmp	variant_000085
D_BrAmp_DLBCL_0000	LY_metapool_09_HWI-ST1337	12	340	35	0.1029	3795	2	0.0005	0.135	0	0	0	Absent	201.09	D_BrAmp_DLBCL_0000_control	133.30	D_BrAmp_DLBCL	BrAmp	variant_000086
D_BrAmp_DLBCL_0000	LY_metapool_09_HWI-ST1337	12	373	45	0.1206	3505	0	0.0	0.135	0	0	0	Absent	201.09	D_BrAmp_DLBCL_0000_control	133.30	D_BrAmp_DLBCL	BrAmp	variant_000087
D_BrAmp_DLBCL_0000	LY_metapool_09_HWI-ST1337	12	111	8	0.0721	1267	0	0.0	0.135	0	0	0	Absent	201.09	D_BrAmp_DLBCL_0000_control	133.30	D_BrAmp_DLBCL	BrAmp	variant_000088
D_BrAmp_DLBCL_0000	LY_metapool_09_HWI-ST1337	12	167	11	0.0659	1807	1	0.0006	0.135	0	0	0	Absent	201.09	D_BrAmp_DLBCL_0000_control	133.30	D_BrAmp_DLBCL	BrAmp	variant_000089
D_BrAmp_DLBCL_0000	LY_metapool_09_HWI-ST1337	12	139	12	0.0863	1292	0	0.0	0.135	0	0	0	Absent	201.09	D_BrAmp_DLBCL_0000_control	133.30	D_BrAmp_DLBCL	BrAmp	variant_000090
D_BrAmp_DLBCL_0000	LY_metapool_09_HWI-ST1337	12	136	9	0.0662	2156	0	0.0	0.135	0	0	0	Absent	201.09	D_BrAmp_DLBCL_0000_control	133.30	D_BrAmp_DLBCL	BrAmp	variant_000091
D_BrAmp_DLBCL_0000	LY_metapool_09_HWI-ST1337	12	69	10	0.1449	726	0	0.0	0.135	0	0	0	Absent	201.09	D_BrAmp_DLBCL_0000_control	133.30	D_BrAmp_DLBCL	BrAmp	variant_000092
D_BrAmp_DLBCL_0000	LY_metapool_09_HWI-ST1337	12	444	23	0.0518	5914	2	0.0003	0.135	0	0	0	Absent	201.09	D_BrAmp_DLBCL_0000_control	133.30	D_BrAmp_DLBCL	BrAmp	variant_000093
D_BrAmp_DLBCL_0000	LY_metapool_09_HWI-ST1337	12	155	8	0.0516	1716	0	0.0	0.135	0	0	0	Absent	201.09	D_BrAmp_DLBCL_0000_control	133.30	D_BrAmp_DLBCL	BrAmp	variant_000094
D_BrAmp_DLBCL_0000	LY_metapool_09_HWI-ST1337	12	161	11	0.0683	1924	0	0.0	0.135	0	0	0	Absent	201.09	D_BrAmp_DLBCL_0000_control	133.30	D_BrAmp_DLBCL	BrAmp	variant_000095
D_BrAmp_DLBCL_0000	LY_metapool_09_HWI-ST1337	12	266	24	0.0902	3687	0	0.0	0.135	0	0	0	Absent	201.09	D_BrAmp_DLBCL_0000_control	133.30	D_BrAmp_DLBCL	BrAmp	variant_000096
D_BrAmp_DLBCL_0000	LY_metapool_09_HWI-ST1337	12	252	27	0.1071	3587	0	0.0	0.135	0	0	0	Absent	201.09	D_BrAmp_DLBCL_0000_control	133.30	D_BrAmp_DLBCL	BrAmp	variant_000097
D_BrAmp_DLBCL_0000	LY_metapool_09_HWI-ST1337	12	318	26	0.0818	3961	0	0.0	0.135	0	0	0	Absent	201.09	D_BrAmp_DLBCL_0000_control	133.30	D_BrAmp_DLBCL	BrAmp	variant_000098
D_BrAmp_DLBCL_0000	LY_metapool_09_HWI-ST1337	12	85	16	0.1882	997	0	0.0	0.135	0	0	0	Absent	201.09	D_BrAmp_DLBCL_0000_control	133.30	D_BrAmp_DLBCL	BrAmp	variant_000099
D_BrAmp_DLBCL_0000	LY_metapool_09_HWI-ST1337	12	316	44	0.1392	4746	1	0.0002	0.135	0	0	0	Absent	201.09	D_BrAmp_DLBCL_0000_control	133.30	D_BrAmp_DLBCL	BrAmp	variant_000100
D_BrAmp_DLBCL_0000	LY_metapool_09_HWI-ST1337	12	477	36	0.0755	5756	1	0.0002	0.135	0	0	0	Absent	201.09	D_BrAmp_DLBCL_0000_control	133.30	D_BrAmp_DLBCL	BrAmp	variant_000101
D_BrAmp_DLBCL_0000	LY_metapool_09_HWI-ST1337	12	189	20	0.1058	2617	1	0.0004	0.135	0	0	0	Absent	201.09	D_BrAmp_DLBCL_0000_control	133.30	D_BrAmp_DLBCL	BrAmp	variant_000102
D_BrAmp_DLBCL_0000	LY_metapool_09_HWI-ST1337	12	76	14	0.1842	1012	0	0.0	0.135	0	0	0	Absent	201.09	D_BrAmp_DLBCL_0000_control	133.30	D_BrAmp_DLBCL	BrAmp	variant_000103
D_BrAmp_DLBCL_0000	LY_metapool_09_HWI-ST1337	12	167	15	0.0898	2047	0	0.0	0.135	0	0	0	Absent	201.09	D_BrAmp_DLBCL_0000_control	133.30	D_BrAmp_DLBCL	BrAmp	variant_000104
D_BrAmp_DLBCL_0000	LY_metapool_09_HWI-ST1337	12	364	58	0.1593	4358	2	0.0005	0.135	0	0	0	Absent	201.09	D_BrAmp_DLBCL_0000_control	133.30	D_BrAmp_DLBCL	BrAmp	variant_000105
D_BrAmp_DLBCL_0000	LY_metapool_09_HWI-ST1337	12	313	24	0.0767	3730	2	0.0005	0.135	0	0	0	Absent	201.09	D_BrAmp_DLBCL_0000_control	133.30	D_BrAmp_DLBCL	BrAmp	variant_000106
D_BrAmp_DLBCL_0000	LY_metapool_09_HWI-ST1337	12	209	42	0.201	2506	0	0.0	0.135	0	0	0	Absent	201.09	D_BrAmp_DLBCL_0000_control	133.30	D_BrAmp_DLBCL	BrAmp	variant_000107
D_BrAmp_DLBCL_0000	LY_metapool_09_HWI-ST1337	12	69	18	0.2609	1004	0	0.0	0.135	0	0	0	Absent	201.09	D_BrAmp_DLBCL_0000_control	133.30	D_BrAmp_DLBCL	BrAmp	variant_000108
D_BrAmp_DLBCL_0000	LY_metapool_09_HWI-ST1337	12	124	11	0.0887	1821	0	0.0	0.135	1	1326	0.000754148	Very_rare	201.09	D_BrAmp_DLBCL_0000_control	133.30	D_BrAmp_DLBCL	BrAmp	variant_000109
D_BrAmp_DLBCL_0000	LY_metapool_09_HWI-ST1337	12	684	60	0.0877	6798	0	0.0	0.135	0	0	0	Absent	201.09	D_BrAmp_DLBCL_0000_control	133.30	D_BrAmp_DLBCL	BrAmp	variant_000110
D_BrAmp_DLBCL_0000	LY_metapool_09_HWI-ST1337	12	126	19	0.1508	1476	0	0.0	0.135	0	0	0	Absent	201.09	D_BrAmp_DLBCL_0000_control	133.30	D_BrAmp_DLBCL	BrAmp	variant_000111
D_BrAmp_DLBCL_0000	LY_metapool_09_HWI-ST1337	12	378	26	0.0688	4545	2	0.0004	0.135	0	0	0	Absent	201.09	D_BrAmp_DLBCL_0000_control	133.30	D_BrAmp_DLBCL	BrAmp	variant_000112
D_BrAmp_DLBCL_0000	LY_metapool_09_HWI-ST1337	12	213	32	0.1502	2665	1	0.0004	0.135	0	0	0	Absent	201.09	D_BrAmp_DLBCL_0000_control	133.30	D_BrAmp_DLBCL	BrAmp	variant_000113
D_BrAmp_DLBCL_0000	LY_metapool_09_HWI-ST1337	12	249	32	0.1285	2435	0	0.0	0.135	0	0	0	Absent	201.09	D_BrAmp_DLBCL_0000_control	133.30	D_BrAmp_DLBCL	BrAmp	variant_000114
D_BrAmp_DLBCL_0000	LY_metapool_09_HWI-ST1337	12	50	11	0.22	713	0	0.0	0.135	0	0	0	Absent	201.09	D_BrAmp_DLBCL_0000_control	133.30	D_BrAmp_DLBCL	BrAmp	variant_000115
D_BrAmp_DLBCL_0000	LY_metapool_09_HWI-ST1337	12	103	16	0.1553	1427	1	0.0007	0.135	0	0	0	Absent	201.09	D_BrAmp_DLBCL_0000_control	133.30	D_BrAmp_DLBCL	BrAmp	variant_000116
D_BrAmp_DLBCL_0000	LY_metapool_09_HWI-ST1337	12	320	38	0.1188	4191	0	0.0	0.135	0	0	0	Absent	201.09	D_BrAmp_DLBCL_0000_control	133.30	D_BrAmp_DLBCL	BrAmp	variant_000117
D_BrAmp_DLBCL_0000	LY_metapool_09_HWI-ST1337	12	285	27	0.0947	3852	120	0.0312	0.135	0	0	0	Absent	201.09	D_BrAmp_DLBCL_0000_control	133.30	D_BrAmp_DLBCL	BrAmp	variant_000118
D_BrAmp_DLBCL_0000	LY_metapool_09_HWI-ST1337	12	122	13	0.1066	1968	0	0.0	0.135	0	0	0	Absent	201.09	D_BrAmp_DLBCL_0000_control	133.30	D_BrAmp_DLBCL	BrAmp	variant_000119
D_BrAmp_DLBCL_0000	LY_metapool_09_HWI-ST1337	12	354	14	0.0395	3982	0	0.0	0.135	0	0	0	Absent	201.09	D_BrAmp_DLBCL_0000_control	133.30	D_BrAmp_DLBCL	BrAmp	variant_000120
D_BrAmp_DLBCL_0000	LY_metapool_09_HWI-ST1337	12	173	14	0.0809	2036	1	0.0005	0.135	0	0	0	Absent	201.09	D_BrAmp_DLBCL_0000_control	133.30	D_BrAmp_DLBCL	BrAmp	variant_000121
D_BrAmp_DLBCL_0000	LY_metapool_09_HWI-ST1337	12	392	46	0.1173	5092	1	0.0002	0.135	0	0	0	Absent	201.09	D_BrAmp_DLBCL_0000_control	133.30	D_BrAmp_DLBCL	BrAmp	variant_000122
D_BrAmp_DLBCL_0000	LY_metapool_09_HWI-ST1337	12	382	46	0.1204	4942	0	0.0	0.135	0	0	0	Absent	201.09	D_BrAmp_DLBCL_0000_control	133.30	D_BrAmp_DLBCL	BrAmp	variant_000123
D_BrAmp_DLBCL_0000	LY_metapool_09_HWI-ST1337	12	127	19	0.1496	2257	0	0.0	0.135	0	0	0	Absent	201.09	D_BrAmp_DLBCL_0000_control	133.30	D_BrAmp_DLBCL	BrAmp	variant_000124
D_BrAmp_DLBCL_0000	LY_metapool_09_HWI-ST1337	12	423	20	0.0473	4965	0	0.0	0.135	0	0	0	Absent	201.09	D_BrAmp_DLBCL_0000_control	133.30	D_BrAmp_DLBCL	BrAmp	variant_000125
D_BrAmp_DLBCL_0000	LY_metapool_09_HWI-ST1337	12	208	28	0.1346	2920	4	0.0014	0.135	1	1578	0.000633714	Very_rare	201.09	D_BrAmp_DLBCL_0000_control	133.30	D_BrAmp_DLBCL	BrAmp	variant_000126
D_BrAmp_DLBCL_0000	LY_metapool_09_HWI-ST1337	12	258	25	0.0969	3160	2	0.0006	0.135	16	1578	0.010139417	Low_freq	201.09	D_BrAmp_DLBCL_0000_control	133.30	D_BrAmp_DLBCL	BrAmp	variant_000127
D_BrAmp_DLBCL_0000	LY_metapool_09_HWI-ST1337	12	455	27	0.0593	4938	0	0.0	0.135	0	0	0	Absent	201.09	D_BrAmp_DLBCL_0000_control	133.30	D_BrAmp_DLBCL	BrAmp	variant_000128
D_BrAmp_DLBCL_0000	LY_metapool_09_HWI-ST1337	12	159	19	0.1195	1744	3	0.0017	0.135	30	1578	0.019011407	Low_freq	201.09	D_BrAmp_DLBCL_0000_control	133.30	D_BrAmp_DLBCL	BrAmp	variant_000129
D_BrAmp_DLBCL_0000	LY_metapool_09_HWI-ST1337	12	161	10	0.0621	1476	0	0.0	0.135	0	0	0	Absent	201.09	D_BrAmp_DLBCL_0000_control	133.30	D_BrAmp_DLBCL	BrAmp	variant_000130
D_BrAmp_DLBCL_0000	LY_metapool_09_HWI-ST1337	12	245	38	0.1551	3267	5	0.0015	0.135	0	0	0	Absent	201.09	D_BrAmp_DLBCL_0000_control	133.30	D_BrAmp_DLBCL	BrAmp	variant_000131
D_BrAmp_DLBCL_0000	LY_metapool_09_HWI-ST1337	12	80	13	0.1625	943	0	0.0	0.135	0	0	0	Absent	201.09	D_BrAmp_DLBCL_0000_control	133.30	D_BrAmp_DLBCL	BrAmp	variant_000132
D_BrAmp_DLBCL_0000	LY_metapool_09_HWI-ST1337	12	336	14	0.0417	2988	0	0.0	0.135	0	0	0	Absent	201.09	D_BrAmp_DLBCL_0000_control	133.30	D_BrAmp_DLBCL	BrAmp	variant_000133
D_BrAmp_DLBCL_0000	LY_metapool_09_HWI-ST1337	12	167	24	0.1437	3068	0	0.0	0.135	0	0	0	Absent	201.09	D_BrAmp_DLBCL_0000_control	133.30	D_BrAmp_DLBCL	BrAmp	variant_000134
D_BrAmp_DLBCL_0000	LY_metapool_09_HWI-ST1337	12	227	9	0.0396	1792	1	0.0006	0.135	0	0	0	Absent	201.09	D_BrAmp_DLBCL_0000_control	133.30	D_BrAmp_DLBCL	BrAmp	variant_000135
D_BrAmp_DLBCL_0000	LY_metapool_09_HWI-ST1337	12	175	26	0.1486	1674	2	0.0012	0.135	0	0	0	Absent	201.09	D_BrAmp_DLBCL_0000_control	133.30	D_BrAmp_DLBCL	BrAmp	variant_000136
D_BrAmp_DLBCL_0000	LY_metapool_09_HWI-ST1337	12	147	22	0.1497	1325	0	0.0	0.135	0	0	0	Absent	201.09	D_BrAmp_DLBCL_0000_control	133.30	D_BrAmp_DLBCL	BrAmp	variant_000137
D_BrAmp_DLBCL_0000	LY_metapool_09_HWI-ST1337	12	425	39	0.0918	3572	0	0.0	0.135	0	0	0	Absent	201.09	D_BrAmp_DLBCL_0000_control	133.30	D_BrAmp_DLBCL	BrAmp	variant_000138
D_BrAmp_DLBCL_0001	LY_metapool_12_HWI-ST1337	12	503	43	0.0855	5628	0	0.0	0.312	0	0	0	Absent	290.21	D_BrAmp_DLBCL_0001_control	98.93	D_BrAmp_DLBCL	BrAmp	variant_000139
D_BrAmp_DLBCL_0001	LY_metapool_12_HWI-ST1337	12	145	17	0.1172	1791	0	0.0	0.312	0	0	0	Absent	290.21	D_BrAmp_DLBCL_0001_control	98.93	D_BrAmp_DLBCL	BrAmp	variant_000140
D_BrAmp_DLBCL_0001	LY_metapool_12_HWI-ST1337	12	92	11	0.1196	1355	0	0.0	0.312	0	0	0	Absent	290.21	D_BrAmp_DLBCL_0001_control	98.93	D_BrAmp_DLBCL	BrAmp	variant_000141
D_BrAmp_DLBCL_0001	LY_metapool_12_HWI-ST1337	12	250	25	0.1	3142	1	0.0003	0.312	0	0	0	Absent	290.21	D_BrAmp_DLBCL_0001_control	98.93	D_BrAmp_DLBCL	BrAmp	variant_000142
D_BrAmp_DLBCL_0001	LY_metapool_12_HWI-ST1337	12	175	10	0.0571	2657	0	0.0	0.312	0	0	0	Absent	290.21	D_BrAmp_DLBCL_0001_control	98.93	D_BrAmp_DLBCL	BrAmp	variant_000143
D_BrAmp_DLBCL_0001	LY_metapool_12_HWI-ST1337	12	364	28	0.0769	4549	2	0.0004	0.312	0	0	0	Absent	290.21	D_BrAmp_DLBCL_0001_control	98.93	D_BrAmp_DLBCL	BrAmp	variant_000144
D_BrAmp_DLBCL_0001	LY_metapool_12_HWI-ST1337	12	144	8	0.0556	1822	0	0.0	0.312	11	1562	0.007042254	Rare	290.21	D_BrAmp_DLBCL_0001_control	98.93	D_BrAmp_DLBCL	BrAmp	variant_000145
D_BrAmp_DLBCL_0001	LY_metapool_12_HWI-ST1337	12	386	30	0.0777	5199	1	0.0002	0.312	0	0	0	Absent	290.21	D_BrAmp_DLBCL_0001_control	98.93	D_BrAmp_DLBCL	BrAmp	variant_000146
D_BrAmp_DLBCL_0001	LY_metapool_12_HWI-ST1337	12	117	5	0.0427	1552	0	0.0	0.312	0	0	0	Absent	290.21	D_BrAmp_DLBCL_0001_control	98.93	D_BrAmp_DLBCL	BrAmp	variant_000147
D_BrAmp_DLBCL_0001	LY_metapool_12_HWI-ST1337	12	205	22	0.1073	3073	0	0.0	0.312	0	0	0	Absent	290.21	D_BrAmp_DLBCL_0001_control	98.93	D_BrAmp_DLBCL	BrAmp	variant_000148
D_BrAmp_DLBCL_0001	LY_metapool_12_HWI-ST1337	12	222	15	0.0676	2374	0	0.0	0.312	0	0	0	Absent	290.21	D_BrAmp_DLBCL_0001_control	98.93	D_BrAmp_DLBCL	BrAmp	variant_000149
D_BrAmp_DLBCL_0001	LY_metapool_12_HWI-ST1337	12	136	16	0.1176	1368	34	0.0249	0.312	0	0	0	Absent	290.21	D_BrAmp_DLBCL_0001_control	98.93	D_BrAmp_DLBCL	BrAmp	variant_000002
D_BrAmp_DLBCL_0001	LY_metapool_12_HWI-ST1337	12	136	16	0.1176	2449	0	0.0	0.312	0	0	0	Absent	290.21	D_BrAmp_DLBCL_0001_control	98.93	D_BrAmp_DLBCL	BrAmp	variant_000150
D_BrAmp_DLBCL_0001	LY_metapool_12_HWI-ST1337	12	379	32	0.0844	3710	0	0.0	0.312	0	0	0	Absent	290.21	D_BrAmp_DLBCL_0001_control	98.93	D_BrAmp_DLBCL	BrAmp	variant_000151
D_BrAmp_DLBCL_0001	LY_metapool_12_HWI-ST1337	12	134	19	0.1418	1729	0	0.0	0.312	0	0	0	Absent	290.21	D_BrAmp_DLBCL_0001_control	98.93	D_BrAmp_DLBCL	BrAmp	variant_000152
D_BrAmp_DLBCL_0001	LY_metapool_12_HWI-ST1337	12	148	17	0.1149	1814	0	0.0	0.312	0	0	0	Absent	290.21	D_BrAmp_DLBCL_0001_control	98.93	D_BrAmp_DLBCL	BrAmp	variant_000153
D_BrAmp_DLBCL_0001	LY_metapool_12_HWI-ST1337	12	565	55	0.0973	6467	5	0.0008	0.312	0	0	0	Absent	290.21	D_BrAmp_DLBCL_0001_control	98.93	D_BrAmp_DLBCL	BrAmp	variant_000154
D_BrAmp_DLBCL_0001	LY_metapool_12_HWI-ST1337	12	459	44	0.0959	5199	1	0.0002	0.312	0	0	0	Absent	290.21	D_BrAmp_DLBCL_0001_control	98.93	D_BrAmp_DLBCL	BrAmp	variant_000155
D_BrAmp_DLBCL_0001	LY_metapool_12_HWI-ST1337	12	99	13	0.1313	894	0	0.0	0.312	0	0	0	Absent	290.21	D_BrAmp_DLBCL_0001_control	98.93	D_BrAmp_DLBCL	BrAmp	variant_000156
D_BrAmp_DLBCL_0001	LY_metapool_12_HWI-ST1337	12	159	11	0.0692	1488	1	0.0007	0.312	0	0	0	Absent	290.21	D_BrAmp_DLBCL_0001_control	98.93	D_BrAmp_DLBCL	BrAmp	variant_000157
D_BrAmp_DLBCL_0001	LY_metapool_12_HWI-ST1337	12	431	54	0.1253	5543	2	0.0004	0.312	0	0	0	Absent	290.21	D_BrAmp_DLBCL_0001_control	98.93	D_BrAmp_DLBCL	BrAmp	variant_000158
D_BrAmp_DLBCL_0001	LY_metapool_12_HWI-ST1337	12	130	9	0.0692	1690	0	0.0	0.312	0	0	0	Absent	290.21	D_BrAmp_DLBCL_0001_control	98.93	D_BrAmp_DLBCL	BrAmp	variant_000159
D_BrAmp_DLBCL_0001	LY_metapool_12_HWI-ST1337	12	182	14	0.0769	2045	0	0.0	0.312	0	0	0	Absent	290.21	D_BrAmp_DLBCL_0001_control	98.93	D_BrAmp_DLBCL	BrAmp	variant_000160
D_BrAmp_DLBCL_0001	LY_metapool_12_HWI-ST1337	12	321	39	0.1215	3911	2	0.0005	0.312	0	0	0	Absent	290.21	D_BrAmp_DLBCL_0001_control	98.93	D_BrAmp_DLBCL	BrAmp	variant_000161
D_BrAmp_DLBCL_0001	LY_metapool_12_HWI-ST1337	12	412	29	0.0704	5196	1	0.0002	0.312	0	0	0	Absent	290.21	D_BrAmp_DLBCL_0001_control	98.93	D_BrAmp_DLBCL	BrAmp	variant_000162
D_BrAmp_DLBCL_0001	LY_metapool_12_HWI-ST1337	12	366	29	0.0792	4609	2	0.0004	0.312	0	0	0	Absent	290.21	D_BrAmp_DLBCL_0001_control	98.93	D_BrAmp_DLBCL	BrAmp	variant_000163
D_BrAmp_DLBCL_0001	LY_metapool_12_HWI-ST1337	12	426	33	0.0775	5928	1	0.0002	0.312	0	0	0	Absent	290.21	D_BrAmp_DLBCL_0001_control	98.93	D_BrAmp_DLBCL	BrAmp	variant_000164
D_BrAmp_DLBCL_0001	LY_metapool_12_HWI-ST1337	12	393	35	0.0891	4838	1	0.0002	0.312	0	0	0	Absent	290.21	D_BrAmp_DLBCL_0001_control	98.93	D_BrAmp_DLBCL	BrAmp	variant_000165
D_BrAmp_DLBCL_0001	LY_metapool_12_HWI-ST1337	12	204	12	0.0588	2601	1	0.0004	0.312	0	0	0	Absent	290.21	D_BrAmp_DLBCL_0001_control	98.93	D_BrAmp_DLBCL	BrAmp	variant_000166
D_BrAmp_DLBCL_0001	LY_metapool_12_HWI-ST1337	12	630	43	0.0683	9194	0	0.0	0.312	0	0	0	Absent	290.21	D_BrAmp_DLBCL_0001_control	98.93	D_BrAmp_DLBCL	BrAmp	variant_000167
D_BrAmp_DLBCL_0001	LY_metapool_12_HWI-ST1337	12	143	20	0.1399	2349	0	0.0	0.312	0	0	0	Absent	290.21	D_BrAmp_DLBCL_0001_control	98.93	D_BrAmp_DLBCL	BrAmp	variant_000168
D_BrAmp_DLBCL_0001	LY_metapool_12_HWI-ST1337	12	483	20	0.0414	6380	1	0.0002	0.312	0	0	0	Absent	290.21	D_BrAmp_DLBCL_0001_control	98.93	D_BrAmp_DLBCL	BrAmp	variant_000169
D_BrAmp_DLBCL_0001	LY_metapool_12_HWI-ST1337	12	257	29	0.1128	3814	0	0.0	0.312	0	0	0	Absent	290.21	D_BrAmp_DLBCL_0001_control	98.93	D_BrAmp_DLBCL	BrAmp	variant_000170
D_BrAmp_DLBCL_0001	LY_metapool_12_HWI-ST1337	12	55	4	0.0727	671	0	0.0	0.312	0	0	0	Absent	290.21	D_BrAmp_DLBCL_0001_control	98.93	D_BrAmp_DLBCL	BrAmp	variant_000171
D_BrAmp_DLBCL_0001	LY_metapool_12_HWI-ST1337	12	172	9	0.0523	2201	0	0.0	0.312	0	0	0	Absent	290.21	D_BrAmp_DLBCL_0001_control	98.93	D_BrAmp_DLBCL	BrAmp	variant_000172
D_BrAmp_DLBCL_0001	LY_metapool_12_HWI-ST1337	12	172	21	0.1221	2379	0	0.0	0.312	0	0	0	Absent	290.21	D_BrAmp_DLBCL_0001_control	98.93	D_BrAmp_DLBCL	BrAmp	variant_000173
D_BrAmp_DLBCL_0001	LY_metapool_12_HWI-ST1337	12	227	9	0.0396	2571	92	0.0358	0.312	24	1510	0.01589404	Low_freq	290.21	D_BrAmp_DLBCL_0001_control	98.93	D_BrAmp_DLBCL	BrAmp	variant_000174
D_BrAmp_DLBCL_0001	LY_metapool_12_HWI-ST1337	12	180	15	0.0833	2949	1	0.0003	0.312	0	0	0	Absent	290.21	D_BrAmp_DLBCL_0001_control	98.93	D_BrAmp_DLBCL	BrAmp	variant_000175
D_BrAmp_DLBCL_0001	LY_metapool_12_HWI-ST1337	12	78	11	0.141	1357	0	0.0	0.312	0	0	0	Absent	290.21	D_BrAmp_DLBCL_0001_control	98.93	D_BrAmp_DLBCL	BrAmp	variant_000176
D_BrAmp_DLBCL_0001	LY_metapool_12_HWI-ST1337	12	140	10	0.0714	1916	0	0.0	0.312	0	0	0	Absent	290.21	D_BrAmp_DLBCL_0001_control	98.93	D_BrAmp_DLBCL	BrAmp	variant_000177
D_BrAmp_DLBCL_0001	LY_metapool_12_HWI-ST1337	12	262	17	0.0649	3695	1	0.0003	0.312	0	0	0	Absent	290.21	D_BrAmp_DLBCL_0001_control	98.93	D_BrAmp_DLBCL	BrAmp	variant_000178
D_BrAmp_DLBCL_0001	LY_metapool_12_HWI-ST1337	12	253	12	0.0474	2517	0	0.0	0.312	0	0	0	Absent	290.21	D_BrAmp_DLBCL_0001_control	98.93	D_BrAmp_DLBCL	BrAmp	variant_000179
D_BrAmp_DLBCL_0001	LY_metapool_12_HWI-ST1337	12	319	16	0.0502	3197	0	0.0	0.312	0	0	0	Absent	290.21	D_BrAmp_DLBCL_0001_control	98.93	D_BrAmp_DLBCL	BrAmp	variant_000180
D_BrAmp_DLBCL_0001	LY_metapool_12_HWI-ST1337	12	333	15	0.045	3236	2	0.0006	0.312	0	0	0	Absent	290.21	D_BrAmp_DLBCL_0001_control	98.93	D_BrAmp_DLBCL	BrAmp	variant_000181
D_BrAmp_DLBCL_0001	LY_metapool_12_HWI-ST1337	12	306	44	0.1438	2656	0	0.0	0.312	0	0	0	Absent	290.21	D_BrAmp_DLBCL_0001_control	98.93	D_BrAmp_DLBCL	BrAmp	variant_000182
D_BrAmp_DLBCL_0001	LY_metapool_12_HWI-ST1337	12	262	14	0.0534	2413	2	0.0008	0.312	0	0	0	Absent	290.21	D_BrAmp_DLBCL_0001_control	98.93	D_BrAmp_DLBCL	BrAmp	variant_000183
D_BrAmp_DLBCL_0001	LY_metapool_12_HWI-ST1337	12	286	15	0.0524	2660	0	0.0	0.312	0	0	0	Absent	290.21	D_BrAmp_DLBCL_0001_control	98.93	D_BrAmp_DLBCL	BrAmp	variant_000184
D_BrAmp_DLBCL_0001	LY_metapool_12_HWI-ST1337	12	397	29	0.073	3034	1	0.0003	0.312	0	0	0	Absent	290.21	D_BrAmp_DLBCL_0001_control	98.93	D_BrAmp_DLBCL	BrAmp	variant_000185
D_BrAmp_DLBCL_0001	LY_metapool_12_HWI-ST1337	12	513	34	0.0663	3689	0	0.0	0.312	0	0	0	Absent	290.21	D_BrAmp_DLBCL_0001_control	98.93	D_BrAmp_DLBCL	BrAmp	variant_000186
D_BrAmp_DLBCL_0001	LY_metapool_12_HWI-ST1337	12	382	47	0.123	4300	0	0.0	0.312	0	0	0	Absent	290.21	D_BrAmp_DLBCL_0001_control	98.93	D_BrAmp_DLBCL	BrAmp	variant_000187
D_BrAmp_DLBCL_0001	LY_metapool_12_HWI-ST1337	12	127	19	0.1496	1781	1	0.0006	0.312	0	0	0	Absent	290.21	D_BrAmp_DLBCL_0001_control	98.93	D_BrAmp_DLBCL	BrAmp	variant_000188
D_BrAmp_DLBCL_0001	LY_metapool_12_HWI-ST1337	12	703	61	0.0868	8429	0	0.0	0.312	0	0	0	Absent	290.21	D_BrAmp_DLBCL_0001_control	98.93	D_BrAmp_DLBCL	BrAmp	variant_000189
D_BrAmp_DLBCL_0001	LY_metapool_12_HWI-ST1337	12	154	11	0.0714	1932	0	0.0	0.312	0	0	0	Absent	290.21	D_BrAmp_DLBCL_0001_control	98.93	D_BrAmp_DLBCL	BrAmp	variant_000190
D_BrAmp_DLBCL_0001	LY_metapool_12_HWI-ST1337	12	263	27	0.1027	3153	2	0.0006	0.312	0	0	0	Absent	290.21	D_BrAmp_DLBCL_0001_control	98.93	D_BrAmp_DLBCL	BrAmp	variant_000191
D_BrAmp_DLBCL_0001	LY_metapool_12_HWI-ST1337	12	947	97	0.1024	10410	0	0.0	0.312	0	0	0	Absent	290.21	D_BrAmp_DLBCL_0001_control	98.93	D_BrAmp_DLBCL	BrAmp	variant_000192
D_BrAmp_DLBCL_0001	LY_metapool_12_HWI-ST1337	12	90	9	0.1	1156	0	0.0	0.312	0	0	0	Absent	290.21	D_BrAmp_DLBCL_0001_control	98.93	D_BrAmp_DLBCL	BrAmp	variant_000193
D_BrAmp_DLBCL_0001	LY_metapool_12_HWI-ST1337	12	831	89	0.1071	9891	6	0.0006	0.312	0	0	0	Absent	290.21	D_BrAmp_DLBCL_0001_control	98.93	D_BrAmp_DLBCL	BrAmp	variant_000194
D_BrAmp_DLBCL_0001	LY_metapool_12_HWI-ST1337	12	403	33	0.0819	4564	0	0.0	0.312	0	0	0	Absent	290.21	D_BrAmp_DLBCL_0001_control	98.93	D_BrAmp_DLBCL	BrAmp	variant_000195
D_BrAmp_DLBCL_0001	LY_metapool_12_HWI-ST1337	12	273	29	0.1062	3818	0	0.0	0.312	0	0	0	Absent	290.21	D_BrAmp_DLBCL_0001_control	98.93	D_BrAmp_DLBCL	BrAmp	variant_000196
D_BrAmp_DLBCL_0001	LY_metapool_12_HWI-ST1337	12	374	42	0.1123	4341	0	0.0	0.312	0	0	0	Absent	290.21	D_BrAmp_DLBCL_0001_control	98.93	D_BrAmp_DLBCL	BrAmp	variant_000197
D_BrAmp_DLBCL_0001	LY_metapool_12_HWI-ST1337	12	165	20	0.1212	3089	0	0.0	0.312	0	0	0	Absent	290.21	D_BrAmp_DLBCL_0001_control	98.93	D_BrAmp_DLBCL	BrAmp	variant_000198
D_BrAmp_DLBCL_0001	LY_metapool_12_HWI-ST1337	12	550	59	0.1073	8173	1	0.0001	0.312	0	0	0	Absent	290.21	D_BrAmp_DLBCL_0001_control	98.93	D_BrAmp_DLBCL	BrAmp	variant_000199
D_BrAmp_DLBCL_0001	LY_metapool_12_HWI-ST1337	12	549	59	0.1075	8212	2	0.0002	0.312	0	0	0	Absent	290.21	D_BrAmp_DLBCL_0001_control	98.93	D_BrAmp_DLBCL	BrAmp	variant_000200
D_BrAmp_DLBCL_0001	LY_metapool_12_HWI-ST1337	12	109	30	0.2752	1123	0	0.0	0.312	0	0	0	Absent	290.21	D_BrAmp_DLBCL_0001_control	98.93	D_BrAmp_DLBCL	BrAmp	variant_000201
D_BrAmp_DLBCL_0001	LY_metapool_12_HWI-ST1337	12	113	23	0.2035	1241	0	0.0	0.312	0	0	0	Absent	290.21	D_BrAmp_DLBCL_0001_control	98.93	D_BrAmp_DLBCL	BrAmp	variant_000202
D_BrAmp_DLBCL_0001	LY_metapool_12_HWI-ST1337	12	385	16	0.0416	4529	0	0.0	0.312	0	0	0	Absent	290.21	D_BrAmp_DLBCL_0001_control	98.93	D_BrAmp_DLBCL	BrAmp	variant_000203
D_BrAmp_DLBCL_0001	LY_metapool_12_HWI-ST1337	12	315	69	0.219	4088	2	0.0005	0.312	0	0	0	Absent	290.21	D_BrAmp_DLBCL_0001_control	98.93	D_BrAmp_DLBCL	BrAmp	variant_000204
D_BrAmp_DLBCL_0001	LY_metapool_12_HWI-ST1337	12	505	17	0.0337	6401	1	0.0002	0.312	0	0	0	Absent	290.21	D_BrAmp_DLBCL_0001_control	98.93	D_BrAmp_DLBCL	BrAmp	variant_000205
D_BrAmp_DLBCL_0001	LY_metapool_12_HWI-ST1337	12	633	57	0.09	7581	0	0.0	0.312	0	0	0	Absent	290.21	D_BrAmp_DLBCL_0001_control	98.93	D_BrAmp_DLBCL	BrAmp	variant_000206
D_BrAmp_DLBCL_0001	LY_metapool_12_HWI-ST1337	12	289	28	0.0969	2898	1	0.0003	0.312	0	0	0	Absent	290.21	D_BrAmp_DLBCL_0001_control	98.93	D_BrAmp_DLBCL	BrAmp	variant_000207
D_BrAmp_DLBCL_0001	LY_metapool_12_HWI-ST1337	12	165	24	0.1455	1472	0	0.0	0.312	0	0	0	Absent	290.21	D_BrAmp_DLBCL_0001_control	98.93	D_BrAmp_DLBCL	BrAmp	variant_000208
D_BrAmp_DLBCL_0001	LY_metapool_12_HWI-ST1337	12	123	6	0.0488	906	0	0.0	0.312	0	0	0	Absent	290.21	D_BrAmp_DLBCL_0001_control	98.93	D_BrAmp_DLBCL	BrAmp	variant_000209
D_BrAmp_DLBCL_0001	LY_metapool_12_HWI-ST1337	12	653	23	0.0352	8007	1	0.0001	0.312	0	0	0	Absent	290.21	D_BrAmp_DLBCL_0001_control	98.93	D_BrAmp_DLBCL	BrAmp	variant_000210
D_BrAmp_DLBCL_0001	LY_metapool_12_HWI-ST1337	12	528	32	0.0606	6427	0	0.0	0.312	0	0	0	Absent	290.21	D_BrAmp_DLBCL_0001_control	98.93	D_BrAmp_DLBCL	BrAmp	variant_000211
D_BrAmp_DLBCL_0001	LY_metapool_12_HWI-ST1337	12	581	28	0.0482	6696	1	0.0001	0.312	0	0	0	Absent	290.21	D_BrAmp_DLBCL_0001_control	98.93	D_BrAmp_DLBCL	BrAmp	variant_000212
D_BrAmp_DLBCL_0001	LY_metapool_12_HWI-ST1337	12	354	15	0.0424	4383	0	0.0	0.312	0	0	0	Absent	290.21	D_BrAmp_DLBCL_0001_control	98.93	D_BrAmp_DLBCL	BrAmp	variant_000213
D_BrAmp_DLBCL_0001	LY_metapool_12_HWI-ST1337	12	144	20	0.1389	2118	0	0.0	0.312	0	0	0	Absent	290.21	D_BrAmp_DLBCL_0001_control	98.93	D_BrAmp_DLBCL	BrAmp	variant_000214
D_BrAmp_DLBCL_0001	LY_metapool_12_HWI-ST1337	12	95	14	0.1474	1145	0	0.0	0.312	0	0	0	Absent	290.21	D_BrAmp_DLBCL_0001_control	98.93	D_BrAmp_DLBCL	BrAmp	variant_000215
D_BrAmp_DLBCL_0001	LY_metapool_12_HWI-ST1337	12	143	18	0.1259	1546	0	0.0	0.312	0	0	0	Absent	290.21	D_BrAmp_DLBCL_0001_control	98.93	D_BrAmp_DLBCL	BrAmp	variant_000216
D_BrAmp_DLBCL_0001	LY_metapool_12_HWI-ST1337	12	486	43	0.0885	6906	1	0.0001	0.312	0	0	0	Absent	290.21	D_BrAmp_DLBCL_0001_control	98.93	D_BrAmp_DLBCL	BrAmp	variant_000217
D_BrAmp_DLBCL_0001	LY_metapool_12_HWI-ST1337	12	401	17	0.0424	4737	0	0.0	0.312	0	0	0	Absent	290.21	D_BrAmp_DLBCL_0001_control	98.93	D_BrAmp_DLBCL	BrAmp	variant_000218
D_BrAmp_DLBCL_0001	LY_metapool_12_HWI-ST1337	12	275	29	0.1055	3635	0	0.0	0.312	0	0	0	Absent	290.21	D_BrAmp_DLBCL_0001_control	98.93	D_BrAmp_DLBCL	BrAmp	variant_000219
D_BrAmp_DLBCL_0001	LY_metapool_12_HWI-ST1337	12	340	47	0.1382	3871	1	0.0003	0.312	0	0	0	Absent	290.21	D_BrAmp_DLBCL_0001_control	98.93	D_BrAmp_DLBCL	BrAmp	variant_000220
D_BrAmp_DLBCL_0001	LY_metapool_12_HWI-ST1337	12	113	9	0.0796	1338	0	0.0	0.312	0	0	0	Absent	290.21	D_BrAmp_DLBCL_0001_control	98.93	D_BrAmp_DLBCL	BrAmp	variant_000221
D_BrAmp_DLBCL_0001	LY_metapool_12_HWI-ST1337	12	400	46	0.115	4614	1	0.0002	0.312	0	0	0	Absent	290.21	D_BrAmp_DLBCL_0001_control	98.93	D_BrAmp_DLBCL	BrAmp	variant_000222
D_BrAmp_DLBCL_0001	LY_metapool_12_HWI-ST1337	12	734	77	0.1049	8262	1	0.0001	0.312	0	0	0	Absent	290.21	D_BrAmp_DLBCL_0001_control	98.93	D_BrAmp_DLBCL	BrAmp	variant_000223
D_BrAmp_DLBCL_0001	LY_metapool_12_HWI-ST1337	12	620	59	0.0952	8446	4	0.0005	0.312	0	0	0	Absent	290.21	D_BrAmp_DLBCL_0001_control	98.93	D_BrAmp_DLBCL	BrAmp	variant_000224
D_BrAmp_DLBCL_0001	LY_metapool_12_HWI-ST1337	12	560	76	0.1357	7498	0	0.0	0.312	0	0	0	Absent	290.21	D_BrAmp_DLBCL_0001_control	98.93	D_BrAmp_DLBCL	BrAmp	variant_000225
D_BrAmp_DLBCL_0001	LY_metapool_12_HWI-ST1337	12	105	18	0.1714	1530	0	0.0	0.312	0	0	0	Absent	290.21	D_BrAmp_DLBCL_0001_control	98.93	D_BrAmp_DLBCL	BrAmp	variant_000226
D_BrAmp_DLBCL_0001	LY_metapool_12_HWI-ST1337	12	266	18	0.0677	3560	0	0.0	0.312	0	0	0	Absent	290.21	D_BrAmp_DLBCL_0001_control	98.93	D_BrAmp_DLBCL	BrAmp	variant_000227
D_BrAmp_DLBCL_0001	LY_metapool_12_HWI-ST1337	12	121	9	0.0744	1628	6	0.0037	0.312	0	0	0	Absent	290.21	D_BrAmp_DLBCL_0001_control	98.93	D_BrAmp_DLBCL	BrAmp	variant_000228
D_BrAmp_DLBCL_0001	LY_metapool_12_HWI-ST1337	12	189	23	0.1217	2320	0	0.0	0.312	0	0	0	Absent	290.21	D_BrAmp_DLBCL_0001_control	98.93	D_BrAmp_DLBCL	BrAmp	variant_000229
D_BrAmp_DLBCL_0001	LY_metapool_12_HWI-ST1337	12	463	43	0.0929	4739	0	0.0	0.312	0	0	0	Absent	290.21	D_BrAmp_DLBCL_0001_control	98.93	D_BrAmp_DLBCL	BrAmp	variant_000230
D_BrAmp_DLBCL_0001	LY_metapool_12_HWI-ST1337	12	527	63	0.1195	5272	0	0.0	0.312	0	0	0	Absent	290.21	D_BrAmp_DLBCL_0001_control	98.93	D_BrAmp_DLBCL	BrAmp	variant_000231
D_BrAmp_DLBCL_0001	LY_metapool_12_HWI-ST1337	12	139	19	0.1367	971	0	0.0	0.312	0	0	0	Absent	290.21	D_BrAmp_DLBCL_0001_control	98.93	D_BrAmp_DLBCL	BrAmp	variant_000232
D_BrAmp_DLBCL_0001	LY_metapool_12_HWI-ST1337	12	371	37	0.0997	2860	0	0.0	0.312	0	0	0	Absent	290.21	D_BrAmp_DLBCL_0001_control	98.93	D_BrAmp_DLBCL	BrAmp	variant_000233
D_BrAmp_DLBCL_0001	LY_metapool_12_HWI-ST1337	12	558	28	0.0502	4248	0	0.0	0.312	0	0	0	Absent	290.21	D_BrAmp_DLBCL_0001_control	98.93	D_BrAmp_DLBCL	BrAmp	variant_000234
D_BrAmp_DLBCL_0001	LY_metapool_12_HWI-ST1337	12	508	45	0.0886	3667	30	0.0082	0.312	0	0	0	Absent	290.21	D_BrAmp_DLBCL_0001_control	98.93	D_BrAmp_DLBCL	BrAmp	variant_000235
D_BrAmp_DLBCL_0001	LY_metapool_12_HWI-ST1337	12	477	61	0.1279	3512	59	0.0168	0.312	0	0	0	Absent	290.21	D_BrAmp_DLBCL_0001_control	98.93	D_BrAmp_DLBCL	BrAmp	variant_000236
D_BrAmp_DLBCL_0001	LY_metapool_12_HWI-ST1337	12	413	67	0.1622	2970	1	0.0003	0.312	0	0	0	Absent	290.21	D_BrAmp_DLBCL_0001_control	98.93	D_BrAmp_DLBCL	BrAmp	variant_000237
D_BrAmp_DLBCL_0001	LY_metapool_12_HWI-ST1337	12	671	39	0.0581	4569	376	0.0823	0.312	0	0	0	Absent	290.21	D_BrAmp_DLBCL_0001_control	98.93	D_BrAmp_DLBCL	BrAmp	variant_000238
D_BrAmp_DLBCL_0001	LY_metapool_12_HWI-ST1337	12	482	79	0.1639	4029	0	0.0	0.312	0	0	0	Absent	290.21	D_BrAmp_DLBCL_0001_control	98.93	D_BrAmp_DLBCL	BrAmp	variant_000239
D_BrAmp_DLBCL_0001	LY_metapool_12_HWI-ST1337	12	208	19	0.0913	1566	0	0.0	0.312	0	0	0	Absent	290.21	D_BrAmp_DLBCL_0001_control	98.93	D_BrAmp_DLBCL	BrAmp	variant_000240
D_BrAmp_DLBCL_0001	LY_metapool_12_HWI-ST1337	12	549	57	0.1038	7085	1	0.0001	0.312	0	0	0	Absent	290.21	D_BrAmp_DLBCL_0001_control	98.93	D_BrAmp_DLBCL	BrAmp	variant_000241
D_BrAmp_DLBCL_0001	LY_metapool_12_HWI-ST1337	12	570	22	0.0386	7478	0	0.0	0.312	0	0	0	Absent	290.21	D_BrAmp_DLBCL_0001_control	98.93	D_BrAmp_DLBCL	BrAmp	variant_000242
D_BrAmp_DLBCL_0001	LY_metapool_12_HWI-ST1337	12	86	13	0.1512	1285	1	0.0008	0.312	0	0	0	Absent	290.21	D_BrAmp_DLBCL_0001_control	98.93	D_BrAmp_DLBCL	BrAmp	variant_000243
D_BrAmp_DLBCL_0001	LY_metapool_12_HWI-ST1337	12	431	37	0.0858	5326	0	0.0	0.312	0	0	0	Absent	290.21	D_BrAmp_DLBCL_0001_control	98.93	D_BrAmp_DLBCL	BrAmp	variant_000244
D_BrAmp_DLBCL_0001	LY_metapool_12_HWI-ST1337	12	360	30	0.0833	4568	0	0.0	0.312	0	0	0	Absent	290.21	D_BrAmp_DLBCL_0001_control	98.93	D_BrAmp_DLBCL	BrAmp	variant_000245
D_BrAmp_DLBCL_0001	LY_metapool_12_HWI-ST1337	12	197	35	0.1777	2832	0	0.0	0.312	0	0	0	Absent	290.21	D_BrAmp_DLBCL_0001_control	98.93	D_BrAmp_DLBCL	BrAmp	variant_000246
D_BrAmp_DLBCL_0001	LY_metapool_12_HWI-ST1337	12	294	30	0.102	3782	0	0.0	0.312	0	0	0	Absent	290.21	D_BrAmp_DLBCL_0001_control	98.93	D_BrAmp_DLBCL	BrAmp	variant_000247
D_BrAmp_DLBCL_0001	LY_metapool_12_HWI-ST1337	12	348	33	0.0948	3208	438	0.1365	0.312	0	0	0	Absent	290.21	D_BrAmp_DLBCL_0001_control	98.93	D_BrAmp_DLBCL	BrAmp	variant_000248
D_BrAmp_DLBCL_0001	LY_metapool_12_HWI-ST1337	12	126	19	0.1508	1119	99	0.0885	0.312	0	0	0	Absent	290.21	D_BrAmp_DLBCL_0001_control	98.93	D_BrAmp_DLBCL	BrAmp	variant_000249
D_BrAmp_DLBCL_0001	LY_metapool_12_HWI-ST1337	12	186	19	0.1022	1773	0	0.0	0.312	0	0	0	Absent	290.21	D_BrAmp_DLBCL_0001_control	98.93	D_BrAmp_DLBCL	BrAmp	variant_000250
D_BrAmp_DLBCL_0001	LY_metapool_12_HWI-ST1337	12	136	22	0.1618	1255	0	0.0	0.312	0	0	0	Absent	290.21	D_BrAmp_DLBCL_0001_control	98.93	D_BrAmp_DLBCL	BrAmp	variant_000251
D_BrAmp_DLBCL_0001	LY_metapool_12_HWI-ST1337	12	250	36	0.144	2834	0	0.0	0.312	0	0	0	Absent	290.21	D_BrAmp_DLBCL_0001_control	98.93	D_BrAmp_DLBCL	BrAmp	variant_000252
D_BrAmp_DLBCL_0001	LY_metapool_12_HWI-ST1337	12	260	23	0.0885	2868	1	0.0003	0.312	0	0	0	Absent	290.21	D_BrAmp_DLBCL_0001_control	98.93	D_BrAmp_DLBCL	BrAmp	variant_000253
D_BrAmp_DLBCL_0001	LY_metapool_12_HWI-ST1337	12	253	23	0.0909	2966	0	0.0	0.312	0	0	0	Absent	290.21	D_BrAmp_DLBCL_0001_control	98.93	D_BrAmp_DLBCL	BrAmp	variant_000254
D_BrAmp_DLBCL_0001	LY_metapool_12_HWI-ST1337	12	896	56	0.0625	10108	0	0.0	0.312	0	0	0	Absent	290.21	D_BrAmp_DLBCL_0001_control	98.93	D_BrAmp_DLBCL	BrAmp	variant_000255
D_BrAmp_DLBCL_0001	LY_metapool_12_HWI-ST1337	12	241	27	0.112	3009	1	0.0003	0.312	0	0	0	Absent	290.21	D_BrAmp_DLBCL_0001_control	98.93	D_BrAmp_DLBCL	BrAmp	variant_000256
D_BrAmp_DLBCL_0001	LY_metapool_12_HWI-ST1337	12	586	45	0.0768	6424	0	0.0	0.312	0	0	0	Absent	290.21	D_BrAmp_DLBCL_0001_control	98.93	D_BrAmp_DLBCL	BrAmp	variant_000257
D_BrAmp_DLBCL_0001	LY_metapool_12_HWI-ST1337	12	348	20	0.0575	4791	1	0.0002	0.312	0	0	0	Absent	290.21	D_BrAmp_DLBCL_0001_control	98.93	D_BrAmp_DLBCL	BrAmp	variant_000258
D_BrAmp_DLBCL_0001	LY_metapool_12_HWI-ST1337	12	876	80	0.0913	9334	1	0.0001	0.312	0	0	0	Absent	290.21	D_BrAmp_DLBCL_0001_control	98.93	D_BrAmp_DLBCL	BrAmp	variant_000259
D_BrAmp_DLBCL_0001	LY_metapool_12_HWI-ST1337	12	875	99	0.1131	9311	3	0.0003	0.312	0	0	0	Absent	290.21	D_BrAmp_DLBCL_0001_control	98.93	D_BrAmp_DLBCL	BrAmp	variant_000260
D_BrAmp_DLBCL_0001	LY_metapool_12_HWI-ST1337	12	491	23	0.0468	5380	0	0.0	0.312	0	0	0	Absent	290.21	D_BrAmp_DLBCL_0001_control	98.93	D_BrAmp_DLBCL	BrAmp	variant_000261
D_BrAmp_DLBCL_0001	LY_metapool_12_HWI-ST1337	12	518	57	0.11	5854	5	0.0009	0.312	0	0	0	Absent	290.21	D_BrAmp_DLBCL_0001_control	98.93	D_BrAmp_DLBCL	BrAmp	variant_000262
D_BrAmp_DLBCL_0001	LY_metapool_12_HWI-ST1337	12	518	46	0.0888	5452	0	0.0	0.312	0	0	0	Absent	290.21	D_BrAmp_DLBCL_0001_control	98.93	D_BrAmp_DLBCL	BrAmp	variant_000263
D_BrAmp_DLBCL_0001	LY_metapool_12_HWI-ST1337	12	220	22	0.1	2689	0	0.0	0.312	0	0	0	Absent	290.21	D_BrAmp_DLBCL_0001_control	98.93	D_BrAmp_DLBCL	BrAmp	variant_000264
D_BrAmp_DLBCL_0001	LY_metapool_12_HWI-ST1337	12	225	15	0.0667	2717	0	0.0	0.312	0	0	0	Absent	290.21	D_BrAmp_DLBCL_0001_control	98.93	D_BrAmp_DLBCL	BrAmp	variant_000265
D_BrAmp_DLBCL_0001	LY_metapool_12_HWI-ST1337	12	648	72	0.1111	8292	2	0.0002	0.312	0	0	0	Absent	290.21	D_BrAmp_DLBCL_0001_control	98.93	D_BrAmp_DLBCL	BrAmp	variant_000266
D_BrAmp_DLBCL_0001	LY_metapool_12_HWI-ST1337	12	187	18	0.0963	1964	1	0.0005	0.312	0	0	0	Absent	290.21	D_BrAmp_DLBCL_0001_control	98.93	D_BrAmp_DLBCL	BrAmp	variant_000267
D_BrAmp_DLBCL_0001	LY_metapool_12_HWI-ST1337	12	316	26	0.0823	3911	1	0.0003	0.312	0	0	0	Absent	290.21	D_BrAmp_DLBCL_0001_control	98.93	D_BrAmp_DLBCL	BrAmp	variant_000268
D_BrAmp_DLBCL_0001	LY_metapool_12_HWI-ST1337	12	226	25	0.1106	3041	0	0.0	0.312	0	0	0	Absent	290.21	D_BrAmp_DLBCL_0001_control	98.93	D_BrAmp_DLBCL	BrAmp	variant_000269
D_BrAmp_DLBCL_0001	LY_metapool_12_HWI-ST1337	12	143	21	0.1469	1618	0	0.0	0.312	0	0	0	Absent	290.21	D_BrAmp_DLBCL_0001_control	98.93	D_BrAmp_DLBCL	BrAmp	variant_000270
D_BrAmp_DLBCL_0001	LY_metapool_12_HWI-ST1337	12	545	20	0.0367	6326	1	0.0002	0.312	0	0	0	Absent	290.21	D_BrAmp_DLBCL_0001_control	98.93	D_BrAmp_DLBCL	BrAmp	variant_000271
D_BrAmp_DLBCL_0001	LY_metapool_12_HWI-ST1337	12	279	17	0.0609	3466	1	0.0003	0.312	0	0	0	Absent	290.21	D_BrAmp_DLBCL_0001_control	98.93	D_BrAmp_DLBCL	BrAmp	variant_000272
D_BrAmp_DLBCL_0001	LY_metapool_12_HWI-ST1337	12	328	20	0.061	5346	0	0.0	0.312	0	0	0	Absent	290.21	D_BrAmp_DLBCL_0001_control	98.93	D_BrAmp_DLBCL	BrAmp	variant_000273
D_BrAmp_DLBCL_0001	LY_metapool_12_HWI-ST1337	12	324	37	0.1142	4525	144	0.0318	0.312	0	0	0	Absent	290.21	D_BrAmp_DLBCL_0001_control	98.93	D_BrAmp_DLBCL	BrAmp	variant_000274
D_BrAmp_DLBCL_0001	LY_metapool_12_HWI-ST1337	12	230	28	0.1217	2836	0	0.0	0.312	0	0	0	Absent	290.21	D_BrAmp_DLBCL_0001_control	98.93	D_BrAmp_DLBCL	BrAmp	variant_000275
D_BrAmp_DLBCL_0001	LY_metapool_12_HWI-ST1337	12	232	28	0.1207	2823	0	0.0	0.312	0	0	0	Absent	290.21	D_BrAmp_DLBCL_0001_control	98.93	D_BrAmp_DLBCL	BrAmp	variant_000276
D_BrAmp_DLBCL_0001	LY_metapool_12_HWI-ST1337	12	291	28	0.0962	3919	1	0.0003	0.312	0	0	0	Absent	290.21	D_BrAmp_DLBCL_0001_control	98.93	D_BrAmp_DLBCL	BrAmp	variant_000277
D_BrAmp_DLBCL_0001	LY_metapool_12_HWI-ST1337	12	350	24	0.0686	4305	1	0.0002	0.312	0	0	0	Absent	290.21	D_BrAmp_DLBCL_0001_control	98.93	D_BrAmp_DLBCL	BrAmp	variant_000278
D_BrAmp_DLBCL_0001	LY_metapool_12_HWI-ST1337	12	346	33	0.0954	4280	30	0.007	0.312	0	0	0	Absent	290.21	D_BrAmp_DLBCL_0001_control	98.93	D_BrAmp_DLBCL	BrAmp	variant_000279
D_BrAmp_DLBCL_0001	LY_metapool_12_HWI-ST1337	12	514	34	0.0661	6589	0	0.0	0.312	0	0	0	Absent	290.21	D_BrAmp_DLBCL_0001_control	98.93	D_BrAmp_DLBCL	BrAmp	variant_000280
D_BrAmp_DLBCL_0001	LY_metapool_12_HWI-ST1337	12	398	42	0.1055	5120	0	0.0	0.312	0	0	0	Absent	290.21	D_BrAmp_DLBCL_0001_control	98.93	D_BrAmp_DLBCL	BrAmp	variant_000281
D_BrAmp_DLBCL_0001	LY_metapool_12_HWI-ST1337	12	384	25	0.0651	4716	0	0.0	0.312	0	0	0	Absent	290.21	D_BrAmp_DLBCL_0001_control	98.93	D_BrAmp_DLBCL	BrAmp	variant_000282
D_BrAmp_DLBCL_0001	LY_metapool_12_HWI-ST1337	12	394	33	0.0838	5615	1	0.0002	0.312	0	0	0	Absent	290.21	D_BrAmp_DLBCL_0001_control	98.93	D_BrAmp_DLBCL	BrAmp	variant_000283
D_BrAmp_DLBCL_0001	LY_metapool_12_HWI-ST1337	12	194	22	0.1134	2842	2	0.0007	0.312	0	0	0	Absent	290.21	D_BrAmp_DLBCL_0001_control	98.93	D_BrAmp_DLBCL	BrAmp	variant_000284
D_BrAmp_DLBCL_0001	LY_metapool_12_HWI-ST1337	12	292	29	0.0993	3531	0	0.0	0.312	0	0	0	Absent	290.21	D_BrAmp_DLBCL_0001_control	98.93	D_BrAmp_DLBCL	BrAmp	variant_000285
D_BrAmp_DLBCL_0001	LY_metapool_12_HWI-ST1337	12	346	23	0.0665	5132	1	0.0002	0.312	0	0	0	Absent	290.21	D_BrAmp_DLBCL_0001_control	98.93	D_BrAmp_DLBCL	BrAmp	variant_000286
D_BrAmp_DLBCL_0001	LY_metapool_12_HWI-ST1337	12	199	15	0.0754	2129	0	0.0	0.312	0	0	0	Absent	290.21	D_BrAmp_DLBCL_0001_control	98.93	D_BrAmp_DLBCL	BrAmp	variant_000287
D_BrAmp_DLBCL_0001	LY_metapool_12_HWI-ST1337	12	220	23	0.1045	3055	0	0.0	0.312	0	0	0	Absent	290.21	D_BrAmp_DLBCL_0001_control	98.93	D_BrAmp_DLBCL	BrAmp	variant_000288
D_BrAmp_DLBCL_0001	LY_metapool_12_HWI-ST1337	12	271	28	0.1033	4611	0	0.0	0.312	0	0	0	Absent	290.21	D_BrAmp_DLBCL_0001_control	98.93	D_BrAmp_DLBCL	BrAmp	variant_000289
D_BrAmp_DLBCL_0001	LY_metapool_12_HWI-ST1337	12	309	26	0.0841	4471	0	0.0	0.312	0	0	0	Absent	290.21	D_BrAmp_DLBCL_0001_control	98.93	D_BrAmp_DLBCL	BrAmp	variant_000290
D_BrAmp_DLBCL_0001	LY_metapool_12_HWI-ST1337	12	234	25	0.1068	3036	2	0.0007	0.312	0	0	0	Absent	290.21	D_BrAmp_DLBCL_0001_control	98.93	D_BrAmp_DLBCL	BrAmp	variant_000291
D_BrAmp_DLBCL_0001	LY_metapool_12_HWI-ST1337	12	161	16	0.0994	2268	1	0.0004	0.312	0	0	0	Absent	290.21	D_BrAmp_DLBCL_0001_control	98.93	D_BrAmp_DLBCL	BrAmp	variant_000292
D_BrAmp_DLBCL_0001	LY_metapool_12_HWI-ST1337	12	540	45	0.0833	7059	1	0.0001	0.312	0	0	0	Absent	290.21	D_BrAmp_DLBCL_0001_control	98.93	D_BrAmp_DLBCL	BrAmp	variant_000293
D_BrAmp_DLBCL_0001	LY_metapool_12_HWI-ST1337	12	89	15	0.1685	1291	2	0.0015	0.312	0	0	0	Absent	290.21	D_BrAmp_DLBCL_0001_control	98.93	D_BrAmp_DLBCL	BrAmp	variant_000294
D_BrAmp_DLBCL_0001	LY_metapool_12_HWI-ST1337	12	389	43	0.1105	5544	0	0.0	0.312	0	0	0	Absent	290.21	D_BrAmp_DLBCL_0001_control	98.93	D_BrAmp_DLBCL	BrAmp	variant_000295
D_BrAmp_DLBCL_0001	LY_metapool_12_HWI-ST1337	12	222	11	0.0495	2573	0	0.0	0.312	1	1578	0.000633714	Very_rare	290.21	D_BrAmp_DLBCL_0001_control	98.93	D_BrAmp_DLBCL	BrAmp	variant_000296
D_BrAmp_DLBCL_0001	LY_metapool_12_HWI-ST1337	12	152	7	0.0461	2157	0	0.0	0.312	0	0	0	Absent	290.21	D_BrAmp_DLBCL_0001_control	98.93	D_BrAmp_DLBCL	BrAmp	variant_000297
D_BrAmp_DLBCL_0001	LY_metapool_12_HWI-ST1337	12	191	17	0.089	2560	0	0.0	0.312	0	0	0	Absent	290.21	D_BrAmp_DLBCL_0001_control	98.93	D_BrAmp_DLBCL	BrAmp	variant_000298
D_BrAmp_DLBCL_0001	LY_metapool_12_HWI-ST1337	12	583	30	0.0515	8108	0	0.0	0.312	0	0	0	Absent	290.21	D_BrAmp_DLBCL_0001_control	98.93	D_BrAmp_DLBCL	BrAmp	variant_000299
D_BrAmp_DLBCL_0001	LY_metapool_12_HWI-ST1337	12	91	13	0.1429	1272	0	0.0	0.312	0	0	0	Absent	290.21	D_BrAmp_DLBCL_0001_control	98.93	D_BrAmp_DLBCL	BrAmp	variant_000300
D_BrAmp_DLBCL_0001	LY_metapool_12_HWI-ST1337	12	90	17	0.1889	936	0	0.0	0.312	0	0	0	Absent	290.21	D_BrAmp_DLBCL_0001_control	98.93	D_BrAmp_DLBCL	BrAmp	variant_000301
D_BrAmp_DLBCL_0001	LY_metapool_12_HWI-ST1337	12	203	45	0.2217	3392	1	0.0003	0.312	0	0	0	Absent	290.21	D_BrAmp_DLBCL_0001_control	98.93	D_BrAmp_DLBCL	BrAmp	variant_000302
D_BrAmp_DLBCL_0001	LY_metapool_12_HWI-ST1337	12	270	60	0.2222	4330	1	0.0002	0.312	0	0	0	Absent	290.21	D_BrAmp_DLBCL_0001_control	98.93	D_BrAmp_DLBCL	BrAmp	variant_000303
D_BrAmp_DLBCL_0001	LY_metapool_12_HWI-ST1337	12	79	8	0.1013	1559	0	0.0	0.312	0	0	0	Absent	290.21	D_BrAmp_DLBCL_0001_control	98.93	D_BrAmp_DLBCL	BrAmp	variant_000304
D_BrAmp_DLBCL_0001	LY_metapool_12_HWI-ST1337	12	164	23	0.1402	2897	1	0.0003	0.312	0	0	0	Absent	290.21	D_BrAmp_DLBCL_0001_control	98.93	D_BrAmp_DLBCL	BrAmp	variant_000305
D_BrAmp_DLBCL_0001	LY_metapool_12_HWI-ST1337	12	29	8	0.2759	626	0	0.0	0.312	0	0	0	Absent	290.21	D_BrAmp_DLBCL_0001_control	98.93	D_BrAmp_DLBCL	BrAmp	variant_000306
D_BrAmp_DLBCL_0001	LY_metapool_12_HWI-ST1337	12	197	36	0.1827	3652	1	0.0003	0.312	0	0	0	Absent	290.21	D_BrAmp_DLBCL_0001_control	98.93	D_BrAmp_DLBCL	BrAmp	variant_000307
D_BrAmp_DLBCL_0002	LY_metapool_12_HWI-ST1337	12	906	127	0.1402	9922	3	0.0003	0.184	0	0	0	Absent	300.74	D_BrAmp_DLBCL_0002_control	124.23	D_BrAmp_DLBCL	BrAmp	variant_000308
D_BrAmp_DLBCL_0002	LY_metapool_12_HWI-ST1337	12	202	29	0.1436	2207	0	0.0	0.184	0	0	0	Absent	300.74	D_BrAmp_DLBCL_0002_control	124.23	D_BrAmp_DLBCL	BrAmp	variant_000309
D_BrAmp_DLBCL_0002	LY_metapool_12_HWI-ST1337	12	231	22	0.0952	2371	0	0.0	0.184	0	0	0	Absent	300.74	D_BrAmp_DLBCL_0002_control	124.23	D_BrAmp_DLBCL	BrAmp	variant_000310
D_BrAmp_DLBCL_0002	LY_metapool_12_HWI-ST1337	12	421	58	0.1378	5106	0	0.0	0.184	0	0	0	Absent	300.74	D_BrAmp_DLBCL_0002_control	124.23	D_BrAmp_DLBCL	BrAmp	variant_000311
D_BrAmp_DLBCL_0002	LY_metapool_12_HWI-ST1337	12	301	42	0.1395	3687	0	0.0	0.184	0	0	0	Absent	300.74	D_BrAmp_DLBCL_0002_control	124.23	D_BrAmp_DLBCL	BrAmp	variant_000312
D_BrAmp_DLBCL_0002	LY_metapool_12_HWI-ST1337	12	704	134	0.1903	7697	0	0.0	0.184	0	0	0	Absent	300.74	D_BrAmp_DLBCL_0002_control	124.23	D_BrAmp_DLBCL	BrAmp	variant_000313
D_BrAmp_DLBCL_0002	LY_metapool_12_HWI-ST1337	12	493	23	0.0467	5764	3	0.0005	0.184	0	0	0	Absent	300.74	D_BrAmp_DLBCL_0002_control	124.23	D_BrAmp_DLBCL	BrAmp	variant_000314
D_BrAmp_DLBCL_0002	LY_metapool_12_HWI-ST1337	12	964	224	0.2324	10411	2	0.0002	0.184	0	0	0	Absent	300.74	D_BrAmp_DLBCL_0002_control	124.23	D_BrAmp_DLBCL	BrAmp	variant_000315
D_BrAmp_DLBCL_0002	LY_metapool_12_HWI-ST1337	12	112	7	0.0625	1438	0	0.0	0.184	0	0	0	Absent	300.74	D_BrAmp_DLBCL_0002_control	124.23	D_BrAmp_DLBCL	BrAmp	variant_000316
D_BrAmp_DLBCL_0002	LY_metapool_12_HWI-ST1337	12	46	16	0.3478	636	0	0.0	0.184	0	0	0	Absent	300.74	D_BrAmp_DLBCL_0002_control	124.23	D_BrAmp_DLBCL	BrAmp	variant_000317
D_BrAmp_DLBCL_0002	LY_metapool_12_HWI-ST1337	12	253	71	0.2806	3220	0	0.0	0.184	0	0	0	Absent	300.74	D_BrAmp_DLBCL_0002_control	124.23	D_BrAmp_DLBCL	BrAmp	variant_000318
D_BrAmp_DLBCL_0002	LY_metapool_12_HWI-ST1337	12	99	25	0.2525	1238	0	0.0	0.184	0	0	0	Absent	300.74	D_BrAmp_DLBCL_0002_control	124.23	D_BrAmp_DLBCL	BrAmp	variant_000319
D_BrAmp_DLBCL_0002	LY_metapool_12_HWI-ST1337	12	142	24	0.169	1674	0	0.0	0.184	0	0	0	Absent	300.74	D_BrAmp_DLBCL_0002_control	124.23	D_BrAmp_DLBCL	BrAmp	variant_000320
D_BrAmp_DLBCL_0002	LY_metapool_12_HWI-ST1337	12	324	57	0.1759	4133	1	0.0002	0.184	0	0	0	Absent	300.74	D_BrAmp_DLBCL_0002_control	124.23	D_BrAmp_DLBCL	BrAmp	variant_000321
D_BrAmp_DLBCL_0002	LY_metapool_12_HWI-ST1337	12	144	7	0.0486	2655	0	0.0	0.184	0	0	0	Absent	300.74	D_BrAmp_DLBCL_0002_control	124.23	D_BrAmp_DLBCL	BrAmp	variant_000322
D_BrAmp_DLBCL_0002	LY_metapool_12_HWI-ST1337	12	290	49	0.169	3319	1	0.0003	0.184	0	0	0	Absent	300.74	D_BrAmp_DLBCL_0002_control	124.23	D_BrAmp_DLBCL	BrAmp	variant_000323
D_BrAmp_DLBCL_0002	LY_metapool_12_HWI-ST1337	12	241	47	0.195	2390	0	0.0	0.184	0	0	0	Absent	300.74	D_BrAmp_DLBCL_0002_control	124.23	D_BrAmp_DLBCL	BrAmp	variant_000324
D_BrAmp_DLBCL_0002	LY_metapool_12_HWI-ST1337	12	525	97	0.1848	6799	1	0.0001	0.184	0	0	0	Absent	300.74	D_BrAmp_DLBCL_0002_control	124.23	D_BrAmp_DLBCL	BrAmp	variant_000325
D_BrAmp_DLBCL_0002	LY_metapool_12_HWI-ST1337	12	151	36	0.2384	1636	0	0.0	0.184	0	0	0	Absent	300.74	D_BrAmp_DLBCL_0002_control	124.23	D_BrAmp_DLBCL	BrAmp	variant_000326
D_BrAmp_DLBCL_0002	LY_metapool_12_HWI-ST1337	12	212	33	0.1557	2770	1	0.0004	0.184	0	0	0	Absent	300.74	D_BrAmp_DLBCL_0002_control	124.23	D_BrAmp_DLBCL	BrAmp	variant_000327
D_BrAmp_DLBCL_0002	LY_metapool_12_HWI-ST1337	12	98	7	0.0714	995	0	0.0	0.184	0	0	0	Absent	300.74	D_BrAmp_DLBCL_0002_control	124.23	D_BrAmp_DLBCL	BrAmp	variant_000328
D_BrAmp_DLBCL_0002	LY_metapool_12_HWI-ST1337	12	308	15	0.0487	4113	1	0.0002	0.184	0	0	0	Absent	300.74	D_BrAmp_DLBCL_0002_control	124.23	D_BrAmp_DLBCL	BrAmp	variant_000329
D_BrAmp_DLBCL_0002	LY_metapool_12_HWI-ST1337	12	364	39	0.1071	4055	0	0.0	0.184	0	0	0	Absent	300.74	D_BrAmp_DLBCL_0002_control	124.23	D_BrAmp_DLBCL	BrAmp	variant_000330
D_BrAmp_DLBCL_0002	LY_metapool_12_HWI-ST1337	12	216	23	0.1065	2481	0	0.0	0.184	0	0	0	Absent	300.74	D_BrAmp_DLBCL_0002_control	124.23	D_BrAmp_DLBCL	BrAmp	variant_000331
D_BrAmp_DLBCL_0002	LY_metapool_12_HWI-ST1337	12	281	22	0.0783	3407	0	0.0	0.184	0	0	0	Absent	300.74	D_BrAmp_DLBCL_0002_control	124.23	D_BrAmp_DLBCL	BrAmp	variant_000332
D_BrAmp_DLBCL_0002	LY_metapool_12_HWI-ST1337	12	219	33	0.1507	2353	0	0.0	0.184	0	0	0	Absent	300.74	D_BrAmp_DLBCL_0002_control	124.23	D_BrAmp_DLBCL	BrAmp	variant_000333
D_BrAmp_DLBCL_0002	LY_metapool_12_HWI-ST1337	12	110	9	0.0818	1345	0	0.0	0.184	0	0	0	Absent	300.74	D_BrAmp_DLBCL_0002_control	124.23	D_BrAmp_DLBCL	BrAmp	variant_000334
D_BrAmp_DLBCL_0002	LY_metapool_12_HWI-ST1337	12	486	33	0.0679	6004	1	0.0002	0.184	0	0	0	Absent	300.74	D_BrAmp_DLBCL_0002_control	124.23	D_BrAmp_DLBCL	BrAmp	variant_000335
D_BrAmp_DLBCL_0002	LY_metapool_12_HWI-ST1337	12	436	93	0.2133	5488	2	0.0004	0.184	0	0	0	Absent	300.74	D_BrAmp_DLBCL_0002_control	124.23	D_BrAmp_DLBCL	BrAmp	variant_000336
D_BrAmp_DLBCL_0002	LY_metapool_12_HWI-ST1337	12	519	109	0.21	6968	1	0.0001	0.184	0	0	0	Absent	300.74	D_BrAmp_DLBCL_0002_control	124.23	D_BrAmp_DLBCL	BrAmp	variant_000337
D_BrAmp_DLBCL_0002	LY_metapool_12_HWI-ST1337	12	613	71	0.1158	7697	1	0.0001	0.184	0	0	0	Absent	300.74	D_BrAmp_DLBCL_0002_control	124.23	D_BrAmp_DLBCL	BrAmp	variant_000338
D_BrAmp_DLBCL_0002	LY_metapool_12_HWI-ST1337	12	267	19	0.0712	3794	0	0.0	0.184	0	0	0	Absent	300.74	D_BrAmp_DLBCL_0002_control	124.23	D_BrAmp_DLBCL	BrAmp	variant_000339
D_BrAmp_DLBCL_0002	LY_metapool_12_HWI-ST1337	12	126	8	0.0635	1370	0	0.0	0.184	0	0	0	Absent	300.74	D_BrAmp_DLBCL_0002_control	124.23	D_BrAmp_DLBCL	BrAmp	variant_000340
D_BrAmp_DLBCL_0002	LY_metapool_12_HWI-ST1337	12	277	12	0.0433	2899	1	0.0003	0.184	0	0	0	Absent	300.74	D_BrAmp_DLBCL_0002_control	124.23	D_BrAmp_DLBCL	BrAmp	variant_000341
D_BrAmp_DLBCL_0002	LY_metapool_12_HWI-ST1337	12	187	16	0.0856	2410	1	0.0004	0.184	0	0	0	Absent	300.74	D_BrAmp_DLBCL_0002_control	124.23	D_BrAmp_DLBCL	BrAmp	variant_000342
D_BrAmp_DLBCL_0002	LY_metapool_12_HWI-ST1337	12	244	39	0.1598	2800	1	0.0004	0.184	0	0	0	Absent	300.74	D_BrAmp_DLBCL_0002_control	124.23	D_BrAmp_DLBCL	BrAmp	variant_000343
D_BrAmp_DLBCL_0002	LY_metapool_12_HWI-ST1337	12	524	65	0.124	6325	2	0.0003	0.184	0	0	0	Absent	300.74	D_BrAmp_DLBCL_0002_control	124.23	D_BrAmp_DLBCL	BrAmp	variant_000344
D_BrAmp_DLBCL_0002	LY_metapool_12_HWI-ST1337	12	189	13	0.0688	2824	0	0.0	0.184	0	0	0	Absent	300.74	D_BrAmp_DLBCL_0002_control	124.23	D_BrAmp_DLBCL	BrAmp	variant_000345
D_BrAmp_DLBCL_0002	LY_metapool_12_HWI-ST1337	12	420	56	0.1333	4580	2	0.0004	0.184	0	0	0	Absent	300.74	D_BrAmp_DLBCL_0002_control	124.23	D_BrAmp_DLBCL	BrAmp	variant_000346
D_BrAmp_DLBCL_0002	LY_metapool_12_HWI-ST1337	12	720	29	0.0403	8354	2	0.0002	0.184	0	0	0	Absent	300.74	D_BrAmp_DLBCL_0002_control	124.23	D_BrAmp_DLBCL	BrAmp	variant_000347
D_BrAmp_DLBCL_0002	LY_metapool_12_HWI-ST1337	12	296	32	0.1081	3976	1	0.0003	0.184	0	0	0	Absent	300.74	D_BrAmp_DLBCL_0002_control	124.23	D_BrAmp_DLBCL	BrAmp	variant_000348
D_BrAmp_DLBCL_0002	LY_metapool_12_HWI-ST1337	12	185	23	0.1243	2026	0	0.0	0.184	0	0	0	Absent	300.74	D_BrAmp_DLBCL_0002_control	124.23	D_BrAmp_DLBCL	BrAmp	variant_000349
D_BrAmp_DLBCL_0002	LY_metapool_12_HWI-ST1337	12	700	79	0.1129	7679	1	0.0001	0.184	0	0	0	Absent	300.74	D_BrAmp_DLBCL_0002_control	124.23	D_BrAmp_DLBCL	BrAmp	variant_000350
D_BrAmp_DLBCL_0002	LY_metapool_12_HWI-ST1337	12	383	35	0.0914	4999	2	0.0004	0.184	0	0	0	Absent	300.74	D_BrAmp_DLBCL_0002_control	124.23	D_BrAmp_DLBCL	BrAmp	variant_000351
D_BrAmp_DLBCL_0002	LY_metapool_12_HWI-ST1337	12	354	52	0.1469	4460	1	0.0002	0.184	0	0	0	Absent	300.74	D_BrAmp_DLBCL_0002_control	124.23	D_BrAmp_DLBCL	BrAmp	variant_000352
D_BrAmp_DLBCL_0002	LY_metapool_12_HWI-ST1337	12	294	39	0.1327	3680	0	0.0	0.184	0	0	0	Absent	300.74	D_BrAmp_DLBCL_0002_control	124.23	D_BrAmp_DLBCL	BrAmp	variant_000353
D_BrAmp_DLBCL_0002	LY_metapool_12_HWI-ST1337	12	387	37	0.0956	4765	2	0.0004	0.184	0	0	0	Absent	300.74	D_BrAmp_DLBCL_0002_control	124.23	D_BrAmp_DLBCL	BrAmp	variant_000354
D_BrAmp_DLBCL_0002	LY_metapool_12_HWI-ST1337	12	362	29	0.0801	4261	0	0.0	0.184	0	0	0	Absent	300.74	D_BrAmp_DLBCL_0002_control	124.23	D_BrAmp_DLBCL	BrAmp	variant_000355
D_BrAmp_DLBCL_0002	LY_metapool_12_HWI-ST1337	12	362	39	0.1077	4776	1	0.0002	0.184	0	0	0	Absent	300.74	D_BrAmp_DLBCL_0002_control	124.23	D_BrAmp_DLBCL	BrAmp	variant_000356
D_BrAmp_DLBCL_0002	LY_metapool_12_HWI-ST1337	12	95	11	0.1158	1128	0	0.0	0.184	0	0	0	Absent	300.74	D_BrAmp_DLBCL_0002_control	124.23	D_BrAmp_DLBCL	BrAmp	variant_000357
D_BrAmp_DLBCL_0002	LY_metapool_12_HWI-ST1337	12	161	30	0.1863	2086	0	0.0	0.184	0	0	0	Absent	300.74	D_BrAmp_DLBCL_0002_control	124.23	D_BrAmp_DLBCL	BrAmp	variant_000358
D_BrAmp_DLBCL_0002	LY_metapool_12_HWI-ST1337	12	427	41	0.096	5353	1	0.0002	0.184	0	0	0	Absent	300.74	D_BrAmp_DLBCL_0002_control	124.23	D_BrAmp_DLBCL	BrAmp	variant_000359
D_BrAmp_DLBCL_0002	LY_metapool_12_HWI-ST1337	12	127	15	0.1181	1598	0	0.0	0.184	0	0	0	Absent	300.74	D_BrAmp_DLBCL_0002_control	124.23	D_BrAmp_DLBCL	BrAmp	variant_000360
D_BrAmp_DLBCL_0002	LY_metapool_12_HWI-ST1337	12	513	48	0.0936	6460	0	0.0	0.184	0	0	0	Absent	300.74	D_BrAmp_DLBCL_0002_control	124.23	D_BrAmp_DLBCL	BrAmp	variant_000361
D_BrAmp_DLBCL_0002	LY_metapool_12_HWI-ST1337	12	193	16	0.0829	2239	0	0.0	0.184	0	0	0	Absent	300.74	D_BrAmp_DLBCL_0002_control	124.23	D_BrAmp_DLBCL	BrAmp	variant_000362
D_BrAmp_DLBCL_0002	LY_metapool_12_HWI-ST1337	12	208	26	0.125	2809	0	0.0	0.184	0	0	0	Absent	300.74	D_BrAmp_DLBCL_0002_control	124.23	D_BrAmp_DLBCL	BrAmp	variant_000363
D_BrAmp_DLBCL_0002	LY_metapool_12_HWI-ST1337	12	254	33	0.1299	3410	0	0.0	0.184	0	0	0	Absent	300.74	D_BrAmp_DLBCL_0002_control	124.23	D_BrAmp_DLBCL	BrAmp	variant_000364
D_BrAmp_DLBCL_0002	LY_metapool_12_HWI-ST1337	12	292	40	0.137	3140	1	0.0003	0.184	0	0	0	Absent	300.74	D_BrAmp_DLBCL_0002_control	124.23	D_BrAmp_DLBCL	BrAmp	variant_000365
D_BrAmp_DLBCL_0002	LY_metapool_12_HWI-ST1337	12	258	21	0.0814	3114	0	0.0	0.184	0	0	0	Absent	300.74	D_BrAmp_DLBCL_0002_control	124.23	D_BrAmp_DLBCL	BrAmp	variant_000366
D_BrAmp_DLBCL_0002	LY_metapool_12_HWI-ST1337	12	508	48	0.0945	6732	0	0.0	0.184	0	0	0	Absent	300.74	D_BrAmp_DLBCL_0002_control	124.23	D_BrAmp_DLBCL	BrAmp	variant_000367
D_BrAmp_DLBCL_0002	LY_metapool_12_HWI-ST1337	12	75	7	0.0933	985	1	0.001	0.184	0	0	0	Absent	300.74	D_BrAmp_DLBCL_0002_control	124.23	D_BrAmp_DLBCL	BrAmp	variant_000368
D_BrAmp_DLBCL_0002	LY_metapool_12_HWI-ST1337	12	80	13	0.1625	905	0	0.0	0.184	0	0	0	Absent	300.74	D_BrAmp_DLBCL_0002_control	124.23	D_BrAmp_DLBCL	BrAmp	variant_000369
D_BrAmp_DLBCL_0002	LY_metapool_12_HWI-ST1337	12	472	32	0.0678	6556	2	0.0003	0.184	0	0	0	Absent	300.74	D_BrAmp_DLBCL_0002_control	124.23	D_BrAmp_DLBCL	BrAmp	variant_000370
D_BrAmp_DLBCL_0002	LY_metapool_12_HWI-ST1337	12	484	63	0.1302	5461	0	0.0	0.184	0	0	0	Absent	300.74	D_BrAmp_DLBCL_0002_control	124.23	D_BrAmp_DLBCL	BrAmp	variant_000371
D_BrAmp_DLBCL_0002	LY_metapool_12_HWI-ST1337	12	227	20	0.0881	3639	0	0.0	0.184	0	0	0	Absent	300.74	D_BrAmp_DLBCL_0002_control	124.23	D_BrAmp_DLBCL	BrAmp	variant_000372
D_BrAmp_DLBCL_0002	LY_metapool_12_HWI-ST1337	12	119	10	0.084	1937	0	0.0	0.184	0	0	0	Absent	300.74	D_BrAmp_DLBCL_0002_control	124.23	D_BrAmp_DLBCL	BrAmp	variant_000373
D_BrAmp_DLBCL_0002	LY_metapool_12_HWI-ST1337	12	198	28	0.1414	2335	1	0.0004	0.184	0	0	0	Absent	300.74	D_BrAmp_DLBCL_0002_control	124.23	D_BrAmp_DLBCL	BrAmp	variant_000374
D_BrAmp_DLBCL_0002	LY_metapool_12_HWI-ST1337	12	180	18	0.1	2163	0	0.0	0.184	0	0	0	Absent	300.74	D_BrAmp_DLBCL_0002_control	124.23	D_BrAmp_DLBCL	BrAmp	variant_000375
D_BrAmp_DLBCL_0002	LY_metapool_12_HWI-ST1337	12	181	19	0.105	2163	0	0.0	0.184	0	0	0	Absent	300.74	D_BrAmp_DLBCL_0002_control	124.23	D_BrAmp_DLBCL	BrAmp	variant_000376
D_BrAmp_DLBCL_0002	LY_metapool_12_HWI-ST1337	12	406	50	0.1232	5504	2	0.0004	0.184	0	0	0	Absent	300.74	D_BrAmp_DLBCL_0002_control	124.23	D_BrAmp_DLBCL	BrAmp	variant_000377
D_BrAmp_DLBCL_0002	LY_metapool_12_HWI-ST1337	12	215	22	0.1023	2791	0	0.0	0.184	0	0	0	Absent	300.74	D_BrAmp_DLBCL_0002_control	124.23	D_BrAmp_DLBCL	BrAmp	variant_000378
D_BrAmp_DLBCL_0002	LY_metapool_12_HWI-ST1337	12	314	33	0.1051	3990	0	0.0	0.184	0	0	0	Absent	300.74	D_BrAmp_DLBCL_0002_control	124.23	D_BrAmp_DLBCL	BrAmp	variant_000379
D_BrAmp_DLBCL_0002	LY_metapool_12_HWI-ST1337	12	208	19	0.0913	2516	0	0.0	0.184	0	0	0	Absent	300.74	D_BrAmp_DLBCL_0002_control	124.23	D_BrAmp_DLBCL	BrAmp	variant_000380
D_BrAmp_DLBCL_0002	LY_metapool_12_HWI-ST1337	12	87	7	0.0805	1144	0	0.0	0.184	0	0	0	Absent	300.74	D_BrAmp_DLBCL_0002_control	124.23	D_BrAmp_DLBCL	BrAmp	variant_000381
D_BrAmp_DLBCL_0002	LY_metapool_12_HWI-ST1337	12	63	8	0.127	701	0	0.0	0.184	0	0	0	Absent	300.74	D_BrAmp_DLBCL_0002_control	124.23	D_BrAmp_DLBCL	BrAmp	variant_000382
D_BrAmp_DLBCL_0002	LY_metapool_12_HWI-ST1337	12	370	36	0.0973	4546	3	0.0007	0.184	0	0	0	Absent	300.74	D_BrAmp_DLBCL_0002_control	124.23	D_BrAmp_DLBCL	BrAmp	variant_000383
D_BrAmp_DLBCL_0002	LY_metapool_12_HWI-ST1337	12	297	24	0.0808	3985	0	0.0	0.184	0	0	0	Absent	300.74	D_BrAmp_DLBCL_0002_control	124.23	D_BrAmp_DLBCL	BrAmp	variant_000384
D_BrAmp_DLBCL_0002	LY_metapool_12_HWI-ST1337	12	203	23	0.1133	2666	1	0.0004	0.184	0	0	0	Absent	300.74	D_BrAmp_DLBCL_0002_control	124.23	D_BrAmp_DLBCL	BrAmp	variant_000385
D_BrAmp_DLBCL_0002	LY_metapool_12_HWI-ST1337	12	511	46	0.09	6681	3	0.0004	0.184	0	0	0	Absent	300.74	D_BrAmp_DLBCL_0002_control	124.23	D_BrAmp_DLBCL	BrAmp	variant_000386
D_BrAmp_DLBCL_0002	LY_metapool_12_HWI-ST1337	12	386	55	0.1425	5485	4	0.0007	0.184	0	0	0	Absent	300.74	D_BrAmp_DLBCL_0002_control	124.23	D_BrAmp_DLBCL	BrAmp	variant_000387
D_BrAmp_DLBCL_0002	LY_metapool_12_HWI-ST1337	12	305	44	0.1443	3674	1	0.0003	0.184	0	0	0	Absent	300.74	D_BrAmp_DLBCL_0002_control	124.23	D_BrAmp_DLBCL	BrAmp	variant_000388
D_BrAmp_DLBCL_0002	LY_metapool_12_HWI-ST1337	12	683	79	0.1157	9473	0	0.0	0.184	0	0	0	Absent	300.74	D_BrAmp_DLBCL_0002_control	124.23	D_BrAmp_DLBCL	BrAmp	variant_000389
D_BrAmp_DLBCL_0002	LY_metapool_12_HWI-ST1337	12	219	15	0.0685	3857	0	0.0	0.184	0	0	0	Absent	300.74	D_BrAmp_DLBCL_0002_control	124.23	D_BrAmp_DLBCL	BrAmp	variant_000390
D_BrAmp_DLBCL_0002	LY_metapool_12_HWI-ST1337	12	346	41	0.1185	4925	0	0.0	0.184	0	0	0	Absent	300.74	D_BrAmp_DLBCL_0002_control	124.23	D_BrAmp_DLBCL	BrAmp	variant_000391
D_BrAmp_DLBCL_0002	LY_metapool_12_HWI-ST1337	12	640	78	0.1219	8608	1	0.0001	0.184	0	0	0	Absent	300.74	D_BrAmp_DLBCL_0002_control	124.23	D_BrAmp_DLBCL	BrAmp	variant_000392
D_BrAmp_DLBCL_0002	LY_metapool_12_HWI-ST1337	12	146	16	0.1096	2169	0	0.0	0.184	0	0	0	Absent	300.74	D_BrAmp_DLBCL_0002_control	124.23	D_BrAmp_DLBCL	BrAmp	variant_000393
D_BrAmp_DLBCL_0002	LY_metapool_12_HWI-ST1337	12	525	73	0.139	6625	2	0.0003	0.184	0	0	0	Absent	300.74	D_BrAmp_DLBCL_0002_control	124.23	D_BrAmp_DLBCL	BrAmp	variant_000394
D_BrAmp_DLBCL_0002	LY_metapool_12_HWI-ST1337	12	94	6	0.0638	1240	0	0.0	0.184	0	0	0	Absent	300.74	D_BrAmp_DLBCL_0002_control	124.23	D_BrAmp_DLBCL	BrAmp	variant_000395
D_BrAmp_DLBCL_0002	LY_metapool_12_HWI-ST1337	12	176	20	0.1136	2529	0	0.0	0.184	0	0	0	Absent	300.74	D_BrAmp_DLBCL_0002_control	124.23	D_BrAmp_DLBCL	BrAmp	variant_000396
D_BrAmp_DLBCL_0002	LY_metapool_12_HWI-ST1337	12	182	20	0.1099	2107	0	0.0	0.184	0	0	0	Absent	300.74	D_BrAmp_DLBCL_0002_control	124.23	D_BrAmp_DLBCL	BrAmp	variant_000397
D_BrAmp_DLBCL_0002	LY_metapool_12_HWI-ST1337	12	250	33	0.132	3603	1	0.0003	0.184	0	0	0	Absent	300.74	D_BrAmp_DLBCL_0002_control	124.23	D_BrAmp_DLBCL	BrAmp	variant_000398
D_BrAmp_DLBCL_0002	LY_metapool_12_HWI-ST1337	12	303	28	0.0924	4066	2	0.0005	0.184	0	0	0	Absent	300.74	D_BrAmp_DLBCL_0002_control	124.23	D_BrAmp_DLBCL	BrAmp	variant_000399
D_BrAmp_DLBCL_0002	LY_metapool_12_HWI-ST1337	12	225	24	0.1067	3378	0	0.0	0.184	0	0	0	Absent	300.74	D_BrAmp_DLBCL_0002_control	124.23	D_BrAmp_DLBCL	BrAmp	variant_000400
D_BrAmp_DLBCL_0002	LY_metapool_12_HWI-ST1337	12	133	23	0.1729	2135	0	0.0	0.184	0	0	0	Absent	300.74	D_BrAmp_DLBCL_0002_control	124.23	D_BrAmp_DLBCL	BrAmp	variant_000401
D_BrAmp_DLBCL_0002	LY_metapool_12_HWI-ST1337	12	179	23	0.1285	2289	1	0.0004	0.184	0	0	0	Absent	300.74	D_BrAmp_DLBCL_0002_control	124.23	D_BrAmp_DLBCL	BrAmp	variant_000402
D_BrAmp_DLBCL_0002	LY_metapool_12_HWI-ST1337	12	358	42	0.1173	4427	2	0.0005	0.184	0	0	0	Absent	300.74	D_BrAmp_DLBCL_0002_control	124.23	D_BrAmp_DLBCL	BrAmp	variant_000403
D_BrAmp_DLBCL_0002	LY_metapool_12_HWI-ST1337	12	230	18	0.0783	2868	1	0.0003	0.184	0	0	0	Absent	300.74	D_BrAmp_DLBCL_0002_control	124.23	D_BrAmp_DLBCL	BrAmp	variant_000404
D_BrAmp_DLBCL_0002	LY_metapool_12_HWI-ST1337	12	730	82	0.1123	8696	2	0.0002	0.184	0	0	0	Absent	300.74	D_BrAmp_DLBCL_0002_control	124.23	D_BrAmp_DLBCL	BrAmp	variant_000405
D_BrAmp_DLBCL_0002	LY_metapool_12_HWI-ST1337	12	349	35	0.1003	5053	0	0.0	0.184	0	0	0	Absent	300.74	D_BrAmp_DLBCL_0002_control	124.23	D_BrAmp_DLBCL	BrAmp	variant_000406
D_BrAmp_DLBCL_0002	LY_metapool_12_HWI-ST1337	12	281	8	0.0285	3811	0	0.0	0.184	0	0	0	Absent	300.74	D_BrAmp_DLBCL_0002_control	124.23	D_BrAmp_DLBCL	BrAmp	variant_000407
D_BrAmp_DLBCL_0002	LY_metapool_12_HWI-ST1337	12	115	7	0.0609	1691	0	0.0	0.184	0	0	0	Absent	300.74	D_BrAmp_DLBCL_0002_control	124.23	D_BrAmp_DLBCL	BrAmp	variant_000408
D_BrAmp_DLBCL_0002	LY_metapool_12_HWI-ST1337	12	195	30	0.1538	3181	0	0.0	0.184	0	0	0	Absent	300.74	D_BrAmp_DLBCL_0002_control	124.23	D_BrAmp_DLBCL	BrAmp	variant_000409
D_BrAmp_DLBCL_0002	LY_metapool_12_HWI-ST1337	12	242	20	0.0826	3617	0	0.0	0.184	0	0	0	Absent	300.74	D_BrAmp_DLBCL_0002_control	124.23	D_BrAmp_DLBCL	BrAmp	variant_000410
D_BrAmp_DLBCL_0002	LY_metapool_12_HWI-ST1337	12	384	34	0.0885	6402	2	0.0003	0.184	0	0	0	Absent	300.74	D_BrAmp_DLBCL_0002_control	124.23	D_BrAmp_DLBCL	BrAmp	variant_000411
D_BrAmp_DLBCL_0002	LY_metapool_12_HWI-ST1337	12	506	68	0.1344	6677	1	0.0001	0.184	0	0	0	Absent	300.74	D_BrAmp_DLBCL_0002_control	124.23	D_BrAmp_DLBCL	BrAmp	variant_000412
D_BrAmp_DLBCL_0002	LY_metapool_12_HWI-ST1337	12	117	7	0.0598	1479	0	0.0	0.184	0	0	0	Absent	300.74	D_BrAmp_DLBCL_0002_control	124.23	D_BrAmp_DLBCL	BrAmp	variant_000413
D_BrAmp_DLBCL_0002	LY_metapool_12_HWI-ST1337	12	626	71	0.1134	8079	4	0.0005	0.184	0	0	0	Absent	300.74	D_BrAmp_DLBCL_0002_control	124.23	D_BrAmp_DLBCL	BrAmp	variant_000414
D_BrAmp_DLBCL_0002	LY_metapool_12_HWI-ST1337	12	640	72	0.1125	8530	0	0.0	0.184	0	0	0	Absent	300.74	D_BrAmp_DLBCL_0002_control	124.23	D_BrAmp_DLBCL	BrAmp	variant_000415
D_BrAmp_DLBCL_0002	LY_metapool_12_HWI-ST1337	12	162	14	0.0864	2092	1	0.0005	0.184	0	0	0	Absent	300.74	D_BrAmp_DLBCL_0002_control	124.23	D_BrAmp_DLBCL	BrAmp	variant_000416
D_BrAmp_DLBCL_0002	LY_metapool_12_HWI-ST1337	12	345	43	0.1246	5015	1	0.0002	0.184	0	0	0	Absent	300.74	D_BrAmp_DLBCL_0002_control	124.23	D_BrAmp_DLBCL	BrAmp	variant_000417
D_BrAmp_DLBCL_0002	LY_metapool_12_HWI-ST1337	12	50	10	0.2	1776	0	0.0	0.184	0	0	0	Absent	300.74	D_BrAmp_DLBCL_0002_control	124.23	D_BrAmp_DLBCL	BrAmp	variant_000418
D_BrAmp_DLBCL_0002	LY_metapool_12_HWI-ST1337	12	838	47	0.0561	9480	3	0.0003	0.184	0	0	0	Absent	300.74	D_BrAmp_DLBCL_0002_control	124.23	D_BrAmp_DLBCL	BrAmp	variant_000419
D_BrAmp_DLBCL_0002	LY_metapool_12_HWI-ST1337	12	256	21	0.082	3171	0	0.0	0.184	0	0	0	Absent	300.74	D_BrAmp_DLBCL_0002_control	124.23	D_BrAmp_DLBCL	BrAmp	variant_000420
D_BrAmp_DLBCL_0002	LY_metapool_12_HWI-ST1337	12	237	31	0.1308	3258	1	0.0003	0.184	0	0	0	Absent	300.74	D_BrAmp_DLBCL_0002_control	124.23	D_BrAmp_DLBCL	BrAmp	variant_000421
D_BrAmp_DLBCL_0002	LY_metapool_12_HWI-ST1337	12	688	62	0.0901	8921	2	0.0002	0.184	0	0	0	Absent	300.74	D_BrAmp_DLBCL_0002_control	124.23	D_BrAmp_DLBCL	BrAmp	variant_000422
D_BrAmp_DLBCL_0002	LY_metapool_12_HWI-ST1337	12	136	11	0.0809	1821	1	0.0005	0.184	0	0	0	Absent	300.74	D_BrAmp_DLBCL_0002_control	124.23	D_BrAmp_DLBCL	BrAmp	variant_000423
D_BrAmp_DLBCL_0002	LY_metapool_12_HWI-ST1337	12	551	69	0.1252	8092	0	0.0	0.184	0	0	0	Absent	300.74	D_BrAmp_DLBCL_0002_control	124.23	D_BrAmp_DLBCL	BrAmp	variant_000424
D_BrAmp_DLBCL_0002	LY_metapool_12_HWI-ST1337	12	244	19	0.0779	4110	0	0.0	0.184	0	0	0	Absent	300.74	D_BrAmp_DLBCL_0002_control	124.23	D_BrAmp_DLBCL	BrAmp	variant_000425
D_BrAmp_DLBCL_0002	LY_metapool_12_HWI-ST1337	12	266	27	0.1015	3759	0	0.0	0.184	0	0	0	Absent	300.74	D_BrAmp_DLBCL_0002_control	124.23	D_BrAmp_DLBCL	BrAmp	variant_000426
D_BrAmp_DLBCL_0002	LY_metapool_12_HWI-ST1337	12	255	31	0.1216	3504	2	0.0006	0.184	0	0	0	Absent	300.74	D_BrAmp_DLBCL_0002_control	124.23	D_BrAmp_DLBCL	BrAmp	variant_000427
D_BrAmp_DLBCL_0002	LY_metapool_12_HWI-ST1337	12	367	41	0.1117	5118	0	0.0	0.184	0	0	0	Absent	300.74	D_BrAmp_DLBCL_0002_control	124.23	D_BrAmp_DLBCL	BrAmp	variant_000428
D_BrAmp_DLBCL_0002	LY_metapool_12_HWI-ST1337	12	807	36	0.0446	9374	4	0.0004	0.184	0	0	0	Absent	300.74	D_BrAmp_DLBCL_0002_control	124.23	D_BrAmp_DLBCL	BrAmp	variant_000429
D_BrAmp_DLBCL_0002	LY_metapool_12_HWI-ST1337	12	168	15	0.0893	2036	0	0.0	0.184	0	0	0	Absent	300.74	D_BrAmp_DLBCL_0002_control	124.23	D_BrAmp_DLBCL	BrAmp	variant_000430
D_BrAmp_DLBCL_0002	LY_metapool_12_HWI-ST1337	12	77	7	0.0909	841	0	0.0	0.184	0	0	0	Absent	300.74	D_BrAmp_DLBCL_0002_control	124.23	D_BrAmp_DLBCL	BrAmp	variant_000431
D_BrAmp_DLBCL_0002	LY_metapool_12_HWI-ST1337	12	540	43	0.0796	6634	1	0.0002	0.184	0	0	0	Absent	300.74	D_BrAmp_DLBCL_0002_control	124.23	D_BrAmp_DLBCL	BrAmp	variant_000432
D_BrAmp_DLBCL_0002	LY_metapool_12_HWI-ST1337	12	194	16	0.0825	2577	0	0.0	0.184	0	0	0	Absent	300.74	D_BrAmp_DLBCL_0002_control	124.23	D_BrAmp_DLBCL	BrAmp	variant_000433
D_BrAmp_DLBCL_0002	LY_metapool_12_HWI-ST1337	12	514	58	0.1128	6035	0	0.0	0.184	0	0	0	Absent	300.74	D_BrAmp_DLBCL_0002_control	124.23	D_BrAmp_DLBCL	BrAmp	variant_000434
D_BrAmp_DLBCL_0002	LY_metapool_12_HWI-ST1337	12	218	22	0.1009	2938	0	0.0	0.184	0	0	0	Absent	300.74	D_BrAmp_DLBCL_0002_control	124.23	D_BrAmp_DLBCL	BrAmp	variant_000435
D_BrAmp_DLBCL_0002	LY_metapool_12_HWI-ST1337	12	93	11	0.1183	1112	0	0.0	0.184	0	0	0	Absent	300.74	D_BrAmp_DLBCL_0002_control	124.23	D_BrAmp_DLBCL	BrAmp	variant_000436
D_BrAmp_DLBCL_0002	LY_metapool_12_HWI-ST1337	12	242	31	0.1281	3044	1	0.0003	0.184	0	0	0	Absent	300.74	D_BrAmp_DLBCL_0002_control	124.23	D_BrAmp_DLBCL	BrAmp	variant_000437
D_BrAmp_DLBCL_0002	LY_metapool_12_HWI-ST1337	12	202	26	0.1287	2665	1	0.0004	0.184	0	0	0	Absent	300.74	D_BrAmp_DLBCL_0002_control	124.23	D_BrAmp_DLBCL	BrAmp	variant_000438
D_BrAmp_DLBCL_0002	LY_metapool_12_HWI-ST1337	12	102	10	0.098	1218	0	0.0	0.184	0	0	0	Absent	300.74	D_BrAmp_DLBCL_0002_control	124.23	D_BrAmp_DLBCL	BrAmp	variant_000439
D_BrAmp_DLBCL_0002	LY_metapool_12_HWI-ST1337	12	288	39	0.1354	2748	0	0.0	0.184	0	0	0	Absent	300.74	D_BrAmp_DLBCL_0002_control	124.23	D_BrAmp_DLBCL	BrAmp	variant_000440
D_BrAmp_DLBCL_0002	LY_metapool_12_HWI-ST1337	12	174	24	0.1379	1972	1	0.0005	0.184	0	0	0	Absent	300.74	D_BrAmp_DLBCL_0002_control	124.23	D_BrAmp_DLBCL	BrAmp	variant_000441
D_BrAmp_DLBCL_0002	LY_metapool_12_HWI-ST1337	12	152	16	0.1053	1614	4	0.0025	0.184	0	0	0	Absent	300.74	D_BrAmp_DLBCL_0002_control	124.23	D_BrAmp_DLBCL	BrAmp	variant_000442
D_BrAmp_DLBCL_0002	LY_metapool_12_HWI-ST1337	12	113	18	0.1593	1370	0	0.0	0.184	0	0	0	Absent	300.74	D_BrAmp_DLBCL_0002_control	124.23	D_BrAmp_DLBCL	BrAmp	variant_000443
D_BrAmp_DLBCL_0002	LY_metapool_12_HWI-ST1337	12	78	16	0.2051	762	0	0.0	0.184	0	0	0	Absent	300.74	D_BrAmp_DLBCL_0002_control	124.23	D_BrAmp_DLBCL	BrAmp	variant_000444
D_BrAmp_DLBCL_0002	LY_metapool_12_HWI-ST1337	12	103	17	0.165	1042	0	0.0	0.184	0	0	0	Absent	300.74	D_BrAmp_DLBCL_0002_control	124.23	D_BrAmp_DLBCL	BrAmp	variant_000445
D_BrAmp_DLBCL_0002	LY_metapool_12_HWI-ST1337	12	150	23	0.1533	1406	0	0.0	0.184	0	0	0	Absent	300.74	D_BrAmp_DLBCL_0002_control	124.23	D_BrAmp_DLBCL	BrAmp	variant_000446
D_BrAmp_DLBCL_0002	LY_metapool_12_HWI-ST1337	12	304	32	0.1053	1875	1	0.0005	0.184	0	0	0	Absent	300.74	D_BrAmp_DLBCL_0002_control	124.23	D_BrAmp_DLBCL	BrAmp	variant_000447
D_BrAmp_DLBCL_0002	LY_metapool_12_HWI-ST1337	12	35	8	0.2286	147	0	0.0	0.184	0	0	0	Absent	300.74	D_BrAmp_DLBCL_0002_control	124.23	D_BrAmp_DLBCL	BrAmp	variant_000448
D_BrAmp_DLBCL_0002	LY_metapool_12_HWI-ST1337	12	274	42	0.1533	1967	0	0.0	0.184	0	0	0	Absent	300.74	D_BrAmp_DLBCL_0002_control	124.23	D_BrAmp_DLBCL	BrAmp	variant_000449
D_BrAmp_DLBCL_0002	LY_metapool_12_HWI-ST1337	12	310	32	0.1032	3121	0	0.0	0.184	0	0	0	Absent	300.74	D_BrAmp_DLBCL_0002_control	124.23	D_BrAmp_DLBCL	BrAmp	variant_000450
D_BrAmp_DLBCL_0002	LY_metapool_12_HWI-ST1337	12	304	30	0.0987	3019	0	0.0	0.184	0	0	0	Absent	300.74	D_BrAmp_DLBCL_0002_control	124.23	D_BrAmp_DLBCL	BrAmp	variant_000451
D_BrAmp_DLBCL_0002	LY_metapool_12_HWI-ST1337	12	168	43	0.256	4880	0	0.0	0.184	0	0	0	Absent	300.74	D_BrAmp_DLBCL_0002_control	124.23	D_BrAmp_DLBCL	BrAmp	variant_000452
D_BrAmp_DLBCL_0002	LY_metapool_12_HWI-ST1337	12	95	20	0.2105	2513	0	0.0	0.184	0	0	0	Absent	300.74	D_BrAmp_DLBCL_0002_control	124.23	D_BrAmp_DLBCL	BrAmp	variant_000453
D_BrAmp_DLBCL_0002	LY_metapool_12_HWI-ST1337	12	762	54	0.0709	9683	1	0.0001	0.184	0	0	0	Absent	300.74	D_BrAmp_DLBCL_0002_control	124.23	D_BrAmp_DLBCL	BrAmp	variant_000454
D_BrAmp_DLBCL_0002	LY_metapool_12_HWI-ST1337	12	707	44	0.0622	9439	0	0.0	0.184	0	0	0	Absent	300.74	D_BrAmp_DLBCL_0002_control	124.23	D_BrAmp_DLBCL	BrAmp	variant_000455
D_BrAmp_DLBCL_0002	LY_metapool_12_HWI-ST1337	12	643	44	0.0684	8624	0	0.0	0.184	0	0	0	Absent	300.74	D_BrAmp_DLBCL_0002_control	124.23	D_BrAmp_DLBCL	BrAmp	variant_000456
D_BrAmp_DLBCL_0002	LY_metapool_12_HWI-ST1337	12	416	52	0.125	7111	1	0.0001	0.184	0	0	0	Absent	300.74	D_BrAmp_DLBCL_0002_control	124.23	D_BrAmp_DLBCL	BrAmp	variant_000457
D_BrAmp_DLBCL_0002	LY_metapool_12_HWI-ST1337	12	266	30	0.1128	3198	0	0.0	0.184	0	0	0	Absent	300.74	D_BrAmp_DLBCL_0002_control	124.23	D_BrAmp_DLBCL	BrAmp	variant_000458
D_BrAmp_DLBCL_0002	LY_metapool_12_HWI-ST1337	12	69	9	0.1304	872	0	0.0	0.184	0	0	0	Absent	300.74	D_BrAmp_DLBCL_0002_control	124.23	D_BrAmp_DLBCL	BrAmp	variant_000459
D_BrAmp_DLBCL_0002	LY_metapool_12_HWI-ST1337	12	103	6	0.0583	1442	0	0.0	0.184	0	0	0	Absent	300.74	D_BrAmp_DLBCL_0002_control	124.23	D_BrAmp_DLBCL	BrAmp	variant_000460
D_BrAmp_DLBCL_0002	LY_metapool_12_HWI-ST1337	12	343	12	0.035	4032	0	0.0	0.184	0	0	0	Absent	300.74	D_BrAmp_DLBCL_0002_control	124.23	D_BrAmp_DLBCL	BrAmp	variant_000461
D_BrAmp_DLBCL_0002	LY_metapool_12_HWI-ST1337	12	155	15	0.0968	1740	0	0.0	0.184	0	0	0	Absent	300.74	D_BrAmp_DLBCL_0002_control	124.23	D_BrAmp_DLBCL	BrAmp	variant_000462
D_BrAmp_DLBCL_0002	LY_metapool_12_HWI-ST1337	12	407	36	0.0885	5400	0	0.0	0.184	0	0	0	Absent	300.74	D_BrAmp_DLBCL_0002_control	124.23	D_BrAmp_DLBCL	BrAmp	variant_000463
D_BrAmp_DLBCL_0002	LY_metapool_12_HWI-ST1337	12	567	56	0.0988	8064	2	0.0002	0.184	0	0	0	Absent	300.74	D_BrAmp_DLBCL_0002_control	124.23	D_BrAmp_DLBCL	BrAmp	variant_000464
D_BrAmp_DLBCL_0002	LY_metapool_12_HWI-ST1337	12	153	16	0.1046	2072	1	0.0005	0.184	0	0	0	Absent	300.74	D_BrAmp_DLBCL_0002_control	124.23	D_BrAmp_DLBCL	BrAmp	variant_000465
D_BrAmp_DLBCL_0002	LY_metapool_12_HWI-ST1337	12	67	11	0.1642	587	28	0.0477	0.184	63	1208	0.052152318	Common	300.74	D_BrAmp_DLBCL_0002_control	124.23	D_BrAmp_DLBCL	BrAmp	variant_000466
D_BrAmp_DLBCL_0002	LY_metapool_12_HWI-ST1337	12	321	19	0.0592	3519	2	0.0006	0.184	0	0	0	Absent	300.74	D_BrAmp_DLBCL_0002_control	124.23	D_BrAmp_DLBCL	BrAmp	variant_000467
D_BrAmp_DLBCL_0002	LY_metapool_12_HWI-ST1337	12	110	8	0.0727	1204	0	0.0	0.184	0	0	0	Absent	300.74	D_BrAmp_DLBCL_0002_control	124.23	D_BrAmp_DLBCL	BrAmp	variant_000468
D_BrAmp_DLBCL_0002	LY_metapool_12_HWI-ST1337	12	303	8	0.0264	3279	0	0.0	0.184	0	0	0	Absent	300.74	D_BrAmp_DLBCL_0002_control	124.23	D_BrAmp_DLBCL	BrAmp	variant_000469
D_BrAmp_DLBCL_0002	LY_metapool_12_HWI-ST1337	12	515	50	0.0971	5604	1	0.0002	0.184	0	0	0	Absent	300.74	D_BrAmp_DLBCL_0002_control	124.23	D_BrAmp_DLBCL	BrAmp	variant_000470
D_BrAmp_DLBCL_0002	LY_metapool_12_HWI-ST1337	12	291	34	0.1168	3295	2	0.0006	0.184	0	0	0	Absent	300.74	D_BrAmp_DLBCL_0002_control	124.23	D_BrAmp_DLBCL	BrAmp	variant_000471
D_BrAmp_DLBCL_0002	LY_metapool_12_HWI-ST1337	12	146	13	0.089	1628	15	0.0092	0.184	0	0	0	Absent	300.74	D_BrAmp_DLBCL_0002_control	124.23	D_BrAmp_DLBCL	BrAmp	variant_000472
D_BrAmp_DLBCL_0002	LY_metapool_12_HWI-ST1337	12	79	14	0.1772	881	1	0.0011	0.184	0	0	0	Absent	300.74	D_BrAmp_DLBCL_0002_control	124.23	D_BrAmp_DLBCL	BrAmp	variant_000473
D_BrAmp_DLBCL_0002	LY_metapool_12_HWI-ST1337	12	185	5	0.027	2290	0	0.0	0.184	0	0	0	Absent	300.74	D_BrAmp_DLBCL_0002_control	124.23	D_BrAmp_DLBCL	BrAmp	variant_000474
D_BrAmp_DLBCL_0002	LY_metapool_12_HWI-ST1337	12	478	73	0.1527	5346	0	0.0	0.184	0	0	0	Absent	300.74	D_BrAmp_DLBCL_0002_control	124.23	D_BrAmp_DLBCL	BrAmp	variant_000475
D_BrAmp_DLBCL_0002	LY_metapool_12_HWI-ST1337	12	221	30	0.1357	2847	0	0.0	0.184	0	0	0	Absent	300.74	D_BrAmp_DLBCL_0002_control	124.23	D_BrAmp_DLBCL	BrAmp	variant_000476
D_BrAmp_DLBCL_0002	LY_metapool_12_HWI-ST1337	12	321	35	0.109	3370	0	0.0	0.184	0	0	0	Absent	300.74	D_BrAmp_DLBCL_0002_control	124.23	D_BrAmp_DLBCL	BrAmp	variant_000477
D_BrAmp_DLBCL_0002	LY_metapool_12_HWI-ST1337	12	219	21	0.0959	2533	3	0.0012	0.184	0	0	0	Absent	300.74	D_BrAmp_DLBCL_0002_control	124.23	D_BrAmp_DLBCL	BrAmp	variant_000478
D_BrAmp_DLBCL_0002	LY_metapool_12_HWI-ST1337	12	268	38	0.1418	3734	2	0.0005	0.184	0	0	0	Absent	300.74	D_BrAmp_DLBCL_0002_control	124.23	D_BrAmp_DLBCL	BrAmp	variant_000479
D_BrAmp_DLBCL_0002	LY_metapool_12_HWI-ST1337	12	366	37	0.1011	4334	0	0.0	0.184	0	0	0	Absent	300.74	D_BrAmp_DLBCL_0002_control	124.23	D_BrAmp_DLBCL	BrAmp	variant_000480
D_BrAmp_DLBCL_0002	LY_metapool_12_HWI-ST1337	12	544	56	0.1029	6386	1	0.0002	0.184	0	0	0	Absent	300.74	D_BrAmp_DLBCL_0002_control	124.23	D_BrAmp_DLBCL	BrAmp	variant_000481
D_BrAmp_DLBCL_0002	LY_metapool_12_HWI-ST1337	12	293	34	0.116	4136	2	0.0005	0.184	0	0	0	Absent	300.74	D_BrAmp_DLBCL_0002_control	124.23	D_BrAmp_DLBCL	BrAmp	variant_000482
D_BrAmp_DLBCL_0002	LY_metapool_12_HWI-ST1337	12	444	40	0.0901	5171	0	0.0	0.184	0	0	0	Absent	300.74	D_BrAmp_DLBCL_0002_control	124.23	D_BrAmp_DLBCL	BrAmp	variant_000483
D_BrAmp_DLBCL_0002	LY_metapool_12_HWI-ST1337	12	831	82	0.0987	9802	0	0.0	0.184	0	0	0	Absent	300.74	D_BrAmp_DLBCL_0002_control	124.23	D_BrAmp_DLBCL	BrAmp	variant_000484
D_BrAmp_DLBCL_0002	LY_metapool_12_HWI-ST1337	12	204	11	0.0539	2582	0	0.0	0.184	0	0	0	Absent	300.74	D_BrAmp_DLBCL_0002_control	124.23	D_BrAmp_DLBCL	BrAmp	variant_000485
D_BrAmp_DLBCL_0002	LY_metapool_12_HWI-ST1337	12	276	26	0.0942	3377	4	0.0012	0.184	0	0	0	Absent	300.74	D_BrAmp_DLBCL_0002_control	124.23	D_BrAmp_DLBCL	BrAmp	variant_000486
D_BrAmp_DLBCL_0002	LY_metapool_12_HWI-ST1337	12	104	9	0.0865	1528	0	0.0	0.184	0	0	0	Absent	300.74	D_BrAmp_DLBCL_0002_control	124.23	D_BrAmp_DLBCL	BrAmp	variant_000487
D_BrAmp_DLBCL_0002	LY_metapool_12_HWI-ST1337	12	54	10	0.1852	821	0	0.0	0.184	0	0	0	Absent	300.74	D_BrAmp_DLBCL_0002_control	124.23	D_BrAmp_DLBCL	BrAmp	variant_000488
D_BrAmp_DLBCL_0002	LY_metapool_12_HWI-ST1337	12	114	12	0.1053	1422	0	0.0	0.184	0	0	0	Absent	300.74	D_BrAmp_DLBCL_0002_control	124.23	D_BrAmp_DLBCL	BrAmp	variant_000489
D_BrAmp_DLBCL_0002	LY_metapool_12_HWI-ST1337	12	422	38	0.09	4666	1	0.0002	0.184	0	0	0	Absent	300.74	D_BrAmp_DLBCL_0002_control	124.23	D_BrAmp_DLBCL	BrAmp	variant_000490
D_BrAmp_DLBCL_0002	LY_metapool_12_HWI-ST1337	12	322	10	0.0311	3673	0	0.0	0.184	0	0	0	Absent	300.74	D_BrAmp_DLBCL_0002_control	124.23	D_BrAmp_DLBCL	BrAmp	variant_000491
D_BrAmp_DLBCL_0002	LY_metapool_12_HWI-ST1337	12	375	55	0.1467	4635	2	0.0004	0.184	0	0	0	Absent	300.74	D_BrAmp_DLBCL_0002_control	124.23	D_BrAmp_DLBCL	BrAmp	variant_000492
D_BrAmp_DLBCL_0002	LY_metapool_12_HWI-ST1337	12	273	25	0.0916	3831	1	0.0003	0.184	0	0	0	Absent	300.74	D_BrAmp_DLBCL_0002_control	124.23	D_BrAmp_DLBCL	BrAmp	variant_000493
D_BrAmp_DLBCL_0002	LY_metapool_12_HWI-ST1337	12	177	26	0.1469	3345	0	0.0	0.184	0	0	0	Absent	300.74	D_BrAmp_DLBCL_0002_control	124.23	D_BrAmp_DLBCL	BrAmp	variant_000494
D_BrAmp_DLBCL_0002	LY_metapool_12_HWI-ST1337	12	423	73	0.1726	5238	0	0.0	0.184	0	0	0	Absent	300.74	D_BrAmp_DLBCL_0002_control	124.23	D_BrAmp_DLBCL	BrAmp	variant_000495
D_BrAmp_DLBCL_0002	LY_metapool_12_HWI-ST1337	12	96	16	0.1667	1272	0	0.0	0.184	0	0	0	Absent	300.74	D_BrAmp_DLBCL_0002_control	124.23	D_BrAmp_DLBCL	BrAmp	variant_000496
D_BrAmp_DLBCL_0002	LY_metapool_12_HWI-ST1337	12	71	9	0.1268	878	0	0.0	0.184	0	0	0	Absent	300.74	D_BrAmp_DLBCL_0002_control	124.23	D_BrAmp_DLBCL	BrAmp	variant_000497
D_BrAmp_DLBCL_0002	LY_metapool_12_HWI-ST1337	12	203	36	0.1773	2313	0	0.0	0.184	0	0	0	Absent	300.74	D_BrAmp_DLBCL_0002_control	124.23	D_BrAmp_DLBCL	BrAmp	variant_000498
D_BrAmp_DLBCL_0002	LY_metapool_12_HWI-ST1337	12	196	40	0.2041	2364	0	0.0	0.184	0	0	0	Absent	300.74	D_BrAmp_DLBCL_0002_control	124.23	D_BrAmp_DLBCL	BrAmp	variant_000499
D_BrAmp_DLBCL_0002	LY_metapool_12_HWI-ST1337	12	331	16	0.0483	3388	1	0.0003	0.184	0	0	0	Absent	300.74	D_BrAmp_DLBCL_0002_control	124.23	D_BrAmp_DLBCL	BrAmp	variant_000500
D_BrAmp_DLBCL_0002	LY_metapool_12_HWI-ST1337	12	603	100	0.1658	7128	1	0.0001	0.184	0	0	0	Absent	300.74	D_BrAmp_DLBCL_0002_control	124.23	D_BrAmp_DLBCL	BrAmp	variant_000501
D_BrAmp_DLBCL_0002	LY_metapool_12_HWI-ST1337	12	381	39	0.1024	4372	1	0.0002	0.184	0	0	0	Absent	300.74	D_BrAmp_DLBCL_0002_control	124.23	D_BrAmp_DLBCL	BrAmp	variant_000502
D_BrAmp_DLBCL_0002	LY_metapool_12_HWI-ST1337	12	275	24	0.0873	3745	1	0.0003	0.184	0	0	0	Absent	300.74	D_BrAmp_DLBCL_0002_control	124.23	D_BrAmp_DLBCL	BrAmp	variant_000503
D_BrAmp_DLBCL_0002	LY_metapool_12_HWI-ST1337	12	330	46	0.1394	4552	1	0.0002	0.184	0	0	0	Absent	300.74	D_BrAmp_DLBCL_0002_control	124.23	D_BrAmp_DLBCL	BrAmp	variant_000504
D_BrAmp_DLBCL_0002	LY_metapool_12_HWI-ST1337	12	284	8	0.0282	3367	0	0.0	0.184	0	0	0	Absent	300.74	D_BrAmp_DLBCL_0002_control	124.23	D_BrAmp_DLBCL	BrAmp	variant_000505
D_BrAmp_DLBCL_0002	LY_metapool_12_HWI-ST1337	12	272	44	0.1618	3095	0	0.0	0.184	0	0	0	Absent	300.74	D_BrAmp_DLBCL_0002_control	124.23	D_BrAmp_DLBCL	BrAmp	variant_000506
D_BrAmp_DLBCL_0002	LY_metapool_12_HWI-ST1337	12	80	16	0.2	881	0	0.0	0.184	0	0	0	Absent	300.74	D_BrAmp_DLBCL_0002_control	124.23	D_BrAmp_DLBCL	BrAmp	variant_000507
D_BrAmp_DLBCL_0002	LY_metapool_12_HWI-ST1337	12	86	9	0.1047	1203	1	0.0008	0.184	0	0	0	Absent	300.74	D_BrAmp_DLBCL_0002_control	124.23	D_BrAmp_DLBCL	BrAmp	variant_000508
D_BrAmp_DLBCL_0002	LY_metapool_12_HWI-ST1337	12	800	80	0.1	8770	0	0.0	0.184	0	0	0	Absent	300.74	D_BrAmp_DLBCL_0002_control	124.23	D_BrAmp_DLBCL	BrAmp	variant_000509
D_BrAmp_DLBCL_0002	LY_metapool_12_HWI-ST1337	12	144	16	0.1111	1771	0	0.0	0.184	0	0	0	Absent	300.74	D_BrAmp_DLBCL_0002_control	124.23	D_BrAmp_DLBCL	BrAmp	variant_000510
D_BrAmp_DLBCL_0002	LY_metapool_12_HWI-ST1337	12	84	12	0.1429	1283	0	0.0	0.184	0	0	0	Absent	300.74	D_BrAmp_DLBCL_0002_control	124.23	D_BrAmp_DLBCL	BrAmp	variant_000511
D_BrAmp_DLBCL_0002	LY_metapool_12_HWI-ST1337	12	47	6	0.1277	777	1	0.0013	0.184	0	0	0	Absent	300.74	D_BrAmp_DLBCL_0002_control	124.23	D_BrAmp_DLBCL	BrAmp	variant_000512
D_BrAmp_DLBCL_0002	LY_metapool_12_HWI-ST1337	12	485	49	0.101	6578	0	0.0	0.184	0	0	0	Absent	300.74	D_BrAmp_DLBCL_0002_control	124.23	D_BrAmp_DLBCL	BrAmp	variant_000513
D_BrAmp_DLBCL_0002	LY_metapool_12_HWI-ST1337	12	238	23	0.0966	3038	1	0.0003	0.184	0	0	0	Absent	300.74	D_BrAmp_DLBCL_0002_control	124.23	D_BrAmp_DLBCL	BrAmp	variant_000514
D_BrAmp_DLBCL_0002	LY_metapool_12_HWI-ST1337	12	293	21	0.0717	4531	0	0.0	0.184	0	0	0	Absent	300.74	D_BrAmp_DLBCL_0002_control	124.23	D_BrAmp_DLBCL	BrAmp	variant_000515
D_BrAmp_DLBCL_0002	LY_metapool_12_HWI-ST1337	12	597	63	0.1055	6987	0	0.0	0.184	0	0	0	Absent	300.74	D_BrAmp_DLBCL_0002_control	124.23	D_BrAmp_DLBCL	BrAmp	variant_000516
D_BrAmp_DLBCL_0002	LY_metapool_12_HWI-ST1337	12	285	34	0.1193	3637	0	0.0	0.184	0	0	0	Absent	300.74	D_BrAmp_DLBCL_0002_control	124.23	D_BrAmp_DLBCL	BrAmp	variant_000517
D_BrAmp_DLBCL_0002	LY_metapool_12_HWI-ST1337	12	183	25	0.1366	2053	0	0.0	0.184	0	0	0	Absent	300.74	D_BrAmp_DLBCL_0002_control	124.23	D_BrAmp_DLBCL	BrAmp	variant_000518
D_BrAmp_DLBCL_0002	LY_metapool_12_HWI-ST1337	12	185	18	0.0973	2085	0	0.0	0.184	0	0	0	Absent	300.74	D_BrAmp_DLBCL_0002_control	124.23	D_BrAmp_DLBCL	BrAmp	variant_000519
D_BrAmp_DLBCL_0002	LY_metapool_12_HWI-ST1337	12	123	14	0.1138	1492	0	0.0	0.184	0	0	0	Absent	300.74	D_BrAmp_DLBCL_0002_control	124.23	D_BrAmp_DLBCL	BrAmp	variant_000520
D_BrAmp_DLBCL_0002	LY_metapool_12_HWI-ST1337	12	135	13	0.0963	1970	0	0.0	0.184	0	0	0	Absent	300.74	D_BrAmp_DLBCL_0002_control	124.23	D_BrAmp_DLBCL	BrAmp	variant_000521
D_BrAmp_DLBCL_0002	LY_metapool_12_HWI-ST1337	12	227	21	0.0925	2416	1	0.0004	0.184	0	0	0	Absent	300.74	D_BrAmp_DLBCL_0002_control	124.23	D_BrAmp_DLBCL	BrAmp	variant_000522
D_BrAmp_DLBCL_0002	LY_metapool_12_HWI-ST1337	12	162	22	0.1358	1904	0	0.0	0.184	0	0	0	Absent	300.74	D_BrAmp_DLBCL_0002_control	124.23	D_BrAmp_DLBCL	BrAmp	variant_000523
D_BrAmp_DLBCL_0002	LY_metapool_12_HWI-ST1337	12	430	52	0.1209	5796	4	0.0007	0.184	0	0	0	Absent	300.74	D_BrAmp_DLBCL_0002_control	124.23	D_BrAmp_DLBCL	BrAmp	variant_000524
D_BrAmp_DLBCL_0002	LY_metapool_12_HWI-ST1337	12	62	7	0.1129	829	0	0.0	0.184	0	0	0	Absent	300.74	D_BrAmp_DLBCL_0002_control	124.23	D_BrAmp_DLBCL	BrAmp	variant_000525
D_BrAmp_DLBCL_0002	LY_metapool_12_HWI-ST1337	12	157	19	0.121	1651	0	0.0	0.184	0	0	0	Absent	300.74	D_BrAmp_DLBCL_0002_control	124.23	D_BrAmp_DLBCL	BrAmp	variant_000526
D_BrAmp_DLBCL_0002	LY_metapool_12_HWI-ST1337	12	65	6	0.0923	782	0	0.0	0.184	0	0	0	Absent	300.74	D_BrAmp_DLBCL_0002_control	124.23	D_BrAmp_DLBCL	BrAmp	variant_000527
D_BrAmp_DLBCL_0002	LY_metapool_12_HWI-ST1337	12	115	15	0.1304	1322	0	0.0	0.184	0	0	0	Absent	300.74	D_BrAmp_DLBCL_0002_control	124.23	D_BrAmp_DLBCL	BrAmp	variant_000528
D_BrAmp_DLBCL_0002	LY_metapool_12_HWI-ST1337	12	103	11	0.1068	1062	0	0.0	0.184	0	0	0	Absent	300.74	D_BrAmp_DLBCL_0002_control	124.23	D_BrAmp_DLBCL	BrAmp	variant_000529
D_BrAmp_DLBCL_0002	LY_metapool_12_HWI-ST1337	12	389	47	0.1208	4556	1	0.0002	0.184	0	0	0	Absent	300.74	D_BrAmp_DLBCL_0002_control	124.23	D_BrAmp_DLBCL	BrAmp	variant_000530
D_BrAmp_DLBCL_0002	LY_metapool_12_HWI-ST1337	12	112	16	0.1429	1497	2	0.0013	0.184	0	0	0	Absent	300.74	D_BrAmp_DLBCL_0002_control	124.23	D_BrAmp_DLBCL	BrAmp	variant_000531
D_BrAmp_DLBCL_0002	LY_metapool_12_HWI-ST1337	12	506	58	0.1146	5537	1	0.0002	0.184	0	0	0	Absent	300.74	D_BrAmp_DLBCL_0002_control	124.23	D_BrAmp_DLBCL	BrAmp	variant_000532
D_BrAmp_DLBCL_0002	LY_metapool_12_HWI-ST1337	12	113	14	0.1239	1278	0	0.0	0.184	0	0	0	Absent	300.74	D_BrAmp_DLBCL_0002_control	124.23	D_BrAmp_DLBCL	BrAmp	variant_000533
D_BrAmp_DLBCL_0002	LY_metapool_12_HWI-ST1337	12	117	21	0.1795	1532	0	0.0	0.184	0	0	0	Absent	300.74	D_BrAmp_DLBCL_0002_control	124.23	D_BrAmp_DLBCL	BrAmp	variant_000534
D_BrAmp_DLBCL_0002	LY_metapool_12_HWI-ST1337	12	128	11	0.0859	1430	0	0.0	0.184	0	0	0	Absent	300.74	D_BrAmp_DLBCL_0002_control	124.23	D_BrAmp_DLBCL	BrAmp	variant_000535
D_BrAmp_DLBCL_0002	LY_metapool_12_HWI-ST1337	12	307	29	0.0945	4006	2	0.0005	0.184	0	0	0	Absent	300.74	D_BrAmp_DLBCL_0002_control	124.23	D_BrAmp_DLBCL	BrAmp	variant_000536
D_BrAmp_DLBCL_0002	LY_metapool_12_HWI-ST1337	12	464	46	0.0991	5679	2	0.0004	0.184	0	0	0	Absent	300.74	D_BrAmp_DLBCL_0002_control	124.23	D_BrAmp_DLBCL	BrAmp	variant_000537
D_BrAmp_DLBCL_0002	LY_metapool_12_HWI-ST1337	12	108	8	0.0741	1116	0	0.0	0.184	0	0	0	Absent	300.74	D_BrAmp_DLBCL_0002_control	124.23	D_BrAmp_DLBCL	BrAmp	variant_000538
D_BrAmp_DLBCL_0002	LY_metapool_12_HWI-ST1337	12	328	36	0.1098	3841	1	0.0003	0.184	0	0	0	Absent	300.74	D_BrAmp_DLBCL_0002_control	124.23	D_BrAmp_DLBCL	BrAmp	variant_000539
D_BrAmp_DLBCL_0002	LY_metapool_12_HWI-ST1337	12	415	16	0.0386	5401	4	0.0007	0.184	0	0	0	Absent	300.74	D_BrAmp_DLBCL_0002_control	124.23	D_BrAmp_DLBCL	BrAmp	variant_000540
D_BrAmp_DLBCL_0002	LY_metapool_12_HWI-ST1337	12	110	15	0.1364	1662	0	0.0	0.184	0	0	0	Absent	300.74	D_BrAmp_DLBCL_0002_control	124.23	D_BrAmp_DLBCL	BrAmp	variant_000541
D_BrAmp_DLBCL_0002	LY_metapool_12_HWI-ST1337	12	312	24	0.0769	3903	0	0.0	0.184	0	0	0	Absent	300.74	D_BrAmp_DLBCL_0002_control	124.23	D_BrAmp_DLBCL	BrAmp	variant_000542
D_BrAmp_DLBCL_0002	LY_metapool_12_HWI-ST1337	12	195	28	0.1436	2915	0	0.0	0.184	0	0	0	Absent	300.74	D_BrAmp_DLBCL_0002_control	124.23	D_BrAmp_DLBCL	BrAmp	variant_000543
D_BrAmp_DLBCL_0002	LY_metapool_12_HWI-ST1337	12	598	72	0.1204	7843	1	0.0001	0.184	0	0	0	Absent	300.74	D_BrAmp_DLBCL_0002_control	124.23	D_BrAmp_DLBCL	BrAmp	variant_000544
D_BrAmp_DLBCL_0002	LY_metapool_12_HWI-ST1337	12	902	97	0.1075	9728	2	0.0002	0.184	0	0	0	Absent	300.74	D_BrAmp_DLBCL_0002_control	124.23	D_BrAmp_DLBCL	BrAmp	variant_000545
D_BrAmp_DLBCL_0002	LY_metapool_12_HWI-ST1337	12	250	34	0.136	3364	0	0.0	0.184	0	0	0	Absent	300.74	D_BrAmp_DLBCL_0002_control	124.23	D_BrAmp_DLBCL	BrAmp	variant_000546
D_BrAmp_DLBCL_0002	LY_metapool_12_HWI-ST1337	12	198	26	0.1313	2308	0	0.0	0.184	0	0	0	Absent	300.74	D_BrAmp_DLBCL_0002_control	124.23	D_BrAmp_DLBCL	BrAmp	variant_000547
D_BrAmp_DLBCL_0002	LY_metapool_12_HWI-ST1337	12	298	31	0.104	3643	0	0.0	0.184	0	0	0	Absent	300.74	D_BrAmp_DLBCL_0002_control	124.23	D_BrAmp_DLBCL	BrAmp	variant_000548
D_BrAmp_DLBCL_0002	LY_metapool_12_HWI-ST1337	12	442	48	0.1086	6193	0	0.0	0.184	0	0	0	Absent	300.74	D_BrAmp_DLBCL_0002_control	124.23	D_BrAmp_DLBCL	BrAmp	variant_000549
D_BrAmp_DLBCL_0002	LY_metapool_12_HWI-ST1337	12	481	49	0.1019	7085	0	0.0	0.184	0	0	0	Absent	300.74	D_BrAmp_DLBCL_0002_control	124.23	D_BrAmp_DLBCL	BrAmp	variant_000550
D_BrAmp_DLBCL_0002	LY_metapool_12_HWI-ST1337	12	240	13	0.0542	3938	0	0.0	0.184	0	0	0	Absent	300.74	D_BrAmp_DLBCL_0002_control	124.23	D_BrAmp_DLBCL	BrAmp	variant_000551
D_BrAmp_DLBCL_0002	LY_metapool_12_HWI-ST1337	12	178	24	0.1348	2021	0	0.0	0.184	0	0	0	Absent	300.74	D_BrAmp_DLBCL_0002_control	124.23	D_BrAmp_DLBCL	BrAmp	variant_000552
D_BrAmp_DLBCL_0002	LY_metapool_12_HWI-ST1337	12	217	18	0.0829	2606	0	0.0	0.184	0	0	0	Absent	300.74	D_BrAmp_DLBCL_0002_control	124.23	D_BrAmp_DLBCL	BrAmp	variant_000553
D_BrAmp_DLBCL_0002	LY_metapool_12_HWI-ST1337	12	201	36	0.1791	2409	0	0.0	0.184	0	0	0	Absent	300.74	D_BrAmp_DLBCL_0002_control	124.23	D_BrAmp_DLBCL	BrAmp	variant_000554
D_BrAmp_DLBCL_0002	LY_metapool_12_HWI-ST1337	12	185	22	0.1189	1986	0	0.0	0.184	0	0	0	Absent	300.74	D_BrAmp_DLBCL_0002_control	124.23	D_BrAmp_DLBCL	BrAmp	variant_000555
D_BrAmp_DLBCL_0002	LY_metapool_12_HWI-ST1337	12	188	23	0.1223	2069	0	0.0	0.184	0	0	0	Absent	300.74	D_BrAmp_DLBCL_0002_control	124.23	D_BrAmp_DLBCL	BrAmp	variant_000556
D_BrAmp_DLBCL_0002	LY_metapool_12_HWI-ST1337	12	276	20	0.0725	3213	0	0.0	0.184	0	0	0	Absent	300.74	D_BrAmp_DLBCL_0002_control	124.23	D_BrAmp_DLBCL	BrAmp	variant_000557
D_BrAmp_DLBCL_0002	LY_metapool_12_HWI-ST1337	12	144	21	0.1458	1444	0	0.0	0.184	0	0	0	Absent	300.74	D_BrAmp_DLBCL_0002_control	124.23	D_BrAmp_DLBCL	BrAmp	variant_000558
D_BrAmp_DLBCL_0002	LY_metapool_12_HWI-ST1337	12	137	12	0.0876	1603	0	0.0	0.184	0	0	0	Absent	300.74	D_BrAmp_DLBCL_0002_control	124.23	D_BrAmp_DLBCL	BrAmp	variant_000559
D_BrAmp_DLBCL_0002	LY_metapool_12_HWI-ST1337	12	359	48	0.1337	4525	3	0.0007	0.184	0	0	0	Absent	300.74	D_BrAmp_DLBCL_0002_control	124.23	D_BrAmp_DLBCL	BrAmp	variant_000560
D_BrAmp_DLBCL_0002	LY_metapool_12_HWI-ST1337	12	753	105	0.1394	8076	0	0.0	0.184	0	0	0	Absent	300.74	D_BrAmp_DLBCL_0002_control	124.23	D_BrAmp_DLBCL	BrAmp	variant_000561
D_BrAmp_DLBCL_0002	LY_metapool_12_HWI-ST1337	12	47	9	0.1915	783	0	0.0	0.184	0	0	0	Absent	300.74	D_BrAmp_DLBCL_0002_control	124.23	D_BrAmp_DLBCL	BrAmp	variant_000562
D_BrAmp_DLBCL_0002	LY_metapool_12_HWI-ST1337	12	120	19	0.1583	1353	0	0.0	0.184	0	0	0	Absent	300.74	D_BrAmp_DLBCL_0002_control	124.23	D_BrAmp_DLBCL	BrAmp	variant_000563
D_BrAmp_DLBCL_0002	LY_metapool_12_HWI-ST1337	12	536	31	0.0578	6464	1	0.0002	0.184	0	0	0	Absent	300.74	D_BrAmp_DLBCL_0002_control	124.23	D_BrAmp_DLBCL	BrAmp	variant_000564
D_BrAmp_DLBCL_0002	LY_metapool_12_HWI-ST1337	12	257	30	0.1167	3184	0	0.0	0.184	0	0	0	Absent	300.74	D_BrAmp_DLBCL_0002_control	124.23	D_BrAmp_DLBCL	BrAmp	variant_000565
D_BrAmp_DLBCL_0002	LY_metapool_12_HWI-ST1337	12	550	60	0.1091	6163	0	0.0	0.184	0	0	0	Absent	300.74	D_BrAmp_DLBCL_0002_control	124.23	D_BrAmp_DLBCL	BrAmp	variant_000566
D_BrAmp_DLBCL_0002	LY_metapool_12_HWI-ST1337	12	145	16	0.1103	1533	1	0.0007	0.184	0	0	0	Absent	300.74	D_BrAmp_DLBCL_0002_control	124.23	D_BrAmp_DLBCL	BrAmp	variant_000567
D_BrAmp_DLBCL_0002	LY_metapool_12_HWI-ST1337	12	319	30	0.094	3611	0	0.0	0.184	0	0	0	Absent	300.74	D_BrAmp_DLBCL_0002_control	124.23	D_BrAmp_DLBCL	BrAmp	variant_000568
D_BrAmp_DLBCL_0002	LY_metapool_12_HWI-ST1337	12	353	50	0.1416	3718	0	0.0	0.184	0	0	0	Absent	300.74	D_BrAmp_DLBCL_0002_control	124.23	D_BrAmp_DLBCL	BrAmp	variant_000569
D_BrAmp_DLBCL_0002	LY_metapool_12_HWI-ST1337	12	365	65	0.1781	4270	3	0.0007	0.184	0	0	0	Absent	300.74	D_BrAmp_DLBCL_0002_control	124.23	D_BrAmp_DLBCL	BrAmp	variant_000570
D_BrAmp_DLBCL_0002	LY_metapool_12_HWI-ST1337	12	731	31	0.0424	8118	0	0.0	0.184	0	0	0	Absent	300.74	D_BrAmp_DLBCL_0002_control	124.23	D_BrAmp_DLBCL	BrAmp	variant_000571
D_BrAmp_DLBCL_0002	LY_metapool_12_HWI-ST1337	12	294	37	0.1259	3898	0	0.0	0.184	0	0	0	Absent	300.74	D_BrAmp_DLBCL_0002_control	124.23	D_BrAmp_DLBCL	BrAmp	variant_000572
D_BrAmp_DLBCL_0002	LY_metapool_12_HWI-ST1337	12	191	6	0.0314	2558	0	0.0	0.184	0	0	0	Absent	300.74	D_BrAmp_DLBCL_0002_control	124.23	D_BrAmp_DLBCL	BrAmp	variant_000573
D_BrAmp_DLBCL_0002	LY_metapool_12_HWI-ST1337	12	336	30	0.0893	4286	1	0.0002	0.184	0	0	0	Absent	300.74	D_BrAmp_DLBCL_0002_control	124.23	D_BrAmp_DLBCL	BrAmp	variant_000574
D_BrAmp_DLBCL_0002	LY_metapool_12_HWI-ST1337	12	330	29	0.0879	3828	2	0.0005	0.184	0	0	0	Absent	300.74	D_BrAmp_DLBCL_0002_control	124.23	D_BrAmp_DLBCL	BrAmp	variant_000575
D_BrAmp_DLBCL_0002	LY_metapool_12_HWI-ST1337	12	373	31	0.0831	4302	0	0.0	0.184	0	0	0	Absent	300.74	D_BrAmp_DLBCL_0002_control	124.23	D_BrAmp_DLBCL	BrAmp	variant_000576
D_BrAmp_DLBCL_0002	LY_metapool_12_HWI-ST1337	12	294	35	0.119	3101	0	0.0	0.184	0	0	0	Absent	300.74	D_BrAmp_DLBCL_0002_control	124.23	D_BrAmp_DLBCL	BrAmp	variant_000577
D_BrAmp_DLBCL_0002	LY_metapool_12_HWI-ST1337	12	191	33	0.1728	2407	0	0.0	0.184	0	0	0	Absent	300.74	D_BrAmp_DLBCL_0002_control	124.23	D_BrAmp_DLBCL	BrAmp	variant_000578
D_BrAmp_DLBCL_0002	LY_metapool_12_HWI-ST1337	12	65	16	0.2462	730	0	0.0	0.184	10	1254	0.007974482	Rare	300.74	D_BrAmp_DLBCL_0002_control	124.23	D_BrAmp_DLBCL	BrAmp	variant_000579
D_BrAmp_DLBCL_0002	LY_metapool_12_HWI-ST1337	12	377	65	0.1724	4447	0	0.0	0.184	0	0	0	Absent	300.74	D_BrAmp_DLBCL_0002_control	124.23	D_BrAmp_DLBCL	BrAmp	variant_000580
D_BrAmp_DLBCL_0002	LY_metapool_12_HWI-ST1337	12	242	28	0.1157	2828	1	0.0004	0.184	0	0	0	Absent	300.74	D_BrAmp_DLBCL_0002_control	124.23	D_BrAmp_DLBCL	BrAmp	variant_000581
D_BrAmp_DLBCL_0002	LY_metapool_12_HWI-ST1337	12	327	30	0.0917	4440	2	0.0005	0.184	0	0	0	Absent	300.74	D_BrAmp_DLBCL_0002_control	124.23	D_BrAmp_DLBCL	BrAmp	variant_000582
D_BrAmp_DLBCL_0002	LY_metapool_12_HWI-ST1337	12	245	28	0.1143	2947	1	0.0003	0.184	0	0	0	Absent	300.74	D_BrAmp_DLBCL_0002_control	124.23	D_BrAmp_DLBCL	BrAmp	variant_000583
D_BrAmp_DLBCL_0002	LY_metapool_12_HWI-ST1337	12	283	39	0.1378	3280	1	0.0003	0.184	0	0	0	Absent	300.74	D_BrAmp_DLBCL_0002_control	124.23	D_BrAmp_DLBCL	BrAmp	variant_000584
D_BrAmp_DLBCL_0002	LY_metapool_12_HWI-ST1337	12	312	50	0.1603	3608	0	0.0	0.184	0	0	0	Absent	300.74	D_BrAmp_DLBCL_0002_control	124.23	D_BrAmp_DLBCL	BrAmp	variant_000585
D_BrAmp_DLBCL_0002	LY_metapool_12_HWI-ST1337	12	151	30	0.1987	1555	0	0.0	0.184	0	0	0	Absent	300.74	D_BrAmp_DLBCL_0002_control	124.23	D_BrAmp_DLBCL	BrAmp	variant_000586
D_BrAmp_DLBCL_0002	LY_metapool_12_HWI-ST1337	12	214	26	0.1215	2696	1	0.0004	0.184	0	0	0	Absent	300.74	D_BrAmp_DLBCL_0002_control	124.23	D_BrAmp_DLBCL	BrAmp	variant_000587
D_BrAmp_DLBCL_0002	LY_metapool_12_HWI-ST1337	12	625	52	0.0832	6393	3	0.0005	0.184	0	0	0	Absent	300.74	D_BrAmp_DLBCL_0002_control	124.23	D_BrAmp_DLBCL	BrAmp	variant_000588
D_BrAmp_DLBCL_0002	LY_metapool_12_HWI-ST1337	12	99	20	0.202	1139	1	0.0009	0.184	0	0	0	Absent	300.74	D_BrAmp_DLBCL_0002_control	124.23	D_BrAmp_DLBCL	BrAmp	variant_000589
D_BrAmp_DLBCL_0002	LY_metapool_12_HWI-ST1337	12	142	10	0.0704	1778	0	0.0	0.184	0	0	0	Absent	300.74	D_BrAmp_DLBCL_0002_control	124.23	D_BrAmp_DLBCL	BrAmp	variant_000590
D_BrAmp_DLBCL_0002	LY_metapool_12_HWI-ST1337	12	257	31	0.1206	3226	1	0.0003	0.184	0	0	0	Absent	300.74	D_BrAmp_DLBCL_0002_control	124.23	D_BrAmp_DLBCL	BrAmp	variant_000591
D_BrAmp_DLBCL_0002	LY_metapool_12_HWI-ST1337	12	49	8	0.1633	840	0	0.0	0.184	0	0	0	Absent	300.74	D_BrAmp_DLBCL_0002_control	124.23	D_BrAmp_DLBCL	BrAmp	variant_000592
D_BrAmp_DLBCL_0002	LY_metapool_12_HWI-ST1337	12	131	5	0.0382	1903	0	0.0	0.184	0	0	0	Absent	300.74	D_BrAmp_DLBCL_0002_control	124.23	D_BrAmp_DLBCL	BrAmp	variant_000593
D_BrAmp_DLBCL_0002	LY_metapool_12_HWI-ST1337	12	716	97	0.1355	8651	0	0.0	0.184	0	0	0	Absent	300.74	D_BrAmp_DLBCL_0002_control	124.23	D_BrAmp_DLBCL	BrAmp	variant_000594
D_BrAmp_DLBCL_0002	LY_metapool_12_HWI-ST1337	12	107	14	0.1308	1153	0	0.0	0.184	0	0	0	Absent	300.74	D_BrAmp_DLBCL_0002_control	124.23	D_BrAmp_DLBCL	BrAmp	variant_000595
D_BrAmp_DLBCL_0002	LY_metapool_12_HWI-ST1337	12	648	53	0.0818	8122	1	0.0001	0.184	0	0	0	Absent	300.74	D_BrAmp_DLBCL_0002_control	124.23	D_BrAmp_DLBCL	BrAmp	variant_000596
D_BrAmp_DLBCL_0002	LY_metapool_12_HWI-ST1337	12	175	18	0.1029	1809	0	0.0	0.184	0	0	0	Absent	300.74	D_BrAmp_DLBCL_0002_control	124.23	D_BrAmp_DLBCL	BrAmp	variant_000597
D_BrAmp_DLBCL_0002	LY_metapool_12_HWI-ST1337	12	283	27	0.0954	3903	0	0.0	0.184	0	0	0	Absent	300.74	D_BrAmp_DLBCL_0002_control	124.23	D_BrAmp_DLBCL	BrAmp	variant_000598
D_BrAmp_DLBCL_0002	LY_metapool_12_HWI-ST1337	12	175	23	0.1314	2253	0	0.0	0.184	0	0	0	Absent	300.74	D_BrAmp_DLBCL_0002_control	124.23	D_BrAmp_DLBCL	BrAmp	variant_000599
D_BrAmp_DLBCL_0002	LY_metapool_12_HWI-ST1337	12	157	21	0.1338	1639	0	0.0	0.184	0	0	0	Absent	300.74	D_BrAmp_DLBCL_0002_control	124.23	D_BrAmp_DLBCL	BrAmp	variant_000600
D_BrAmp_DLBCL_0002	LY_metapool_12_HWI-ST1337	12	186	23	0.1237	1608	41	0.0255	0.184	0	0	0	Absent	300.74	D_BrAmp_DLBCL_0002_control	124.23	D_BrAmp_DLBCL	BrAmp	variant_000601
D_BrAmp_DLBCL_0002	LY_metapool_12_HWI-ST1337	12	184	23	0.125	1602	89	0.0556	0.184	0	0	0	Absent	300.74	D_BrAmp_DLBCL_0002_control	124.23	D_BrAmp_DLBCL	BrAmp	variant_000602
D_BrAmp_DLBCL_0002	LY_metapool_12_HWI-ST1337	12	208	24	0.1154	1673	27	0.0161	0.184	1	1576	0.000634518	Very_rare	300.74	D_BrAmp_DLBCL_0002_control	124.23	D_BrAmp_DLBCL	BrAmp	variant_000603
D_BrAmp_DLBCL_0002	LY_metapool_12_HWI-ST1337	12	471	50	0.1062	3737	27	0.0072	0.184	0	0	0	Absent	300.74	D_BrAmp_DLBCL_0002_control	124.23	D_BrAmp_DLBCL	BrAmp	variant_000604
D_BrAmp_DLBCL_0002	LY_metapool_12_HWI-ST1337	12	58	6	0.1034	530	0	0.0	0.184	0	0	0	Absent	300.74	D_BrAmp_DLBCL_0002_control	124.23	D_BrAmp_DLBCL	BrAmp	variant_000605
D_BrAmp_DLBCL_0002	LY_metapool_12_HWI-ST1337	12	187	14	0.0749	1679	0	0.0	0.184	0	0	0	Absent	300.74	D_BrAmp_DLBCL_0002_control	124.23	D_BrAmp_DLBCL	BrAmp	variant_000606
D_BrAmp_DLBCL_0002	LY_metapool_12_HWI-ST1337	12	175	15	0.0857	1547	0	0.0	0.184	0	0	0	Absent	300.74	D_BrAmp_DLBCL_0002_control	124.23	D_BrAmp_DLBCL	BrAmp	variant_000607
D_BrAmp_DLBCL_0002	LY_metapool_12_HWI-ST1337	12	285	37	0.1298	3162	37	0.0117	0.184	0	0	0	Absent	300.74	D_BrAmp_DLBCL_0002_control	124.23	D_BrAmp_DLBCL	BrAmp	variant_000608
D_BrAmp_DLBCL_0002	LY_metapool_12_HWI-ST1337	12	244	16	0.0656	3619	2	0.0006	0.184	0	0	0	Absent	300.74	D_BrAmp_DLBCL_0002_control	124.23	D_BrAmp_DLBCL	BrAmp	variant_000609
D_BrAmp_DLBCL_0002	LY_metapool_12_HWI-ST1337	12	295	51	0.1729	3794	1	0.0003	0.184	0	0	0	Absent	300.74	D_BrAmp_DLBCL_0002_control	124.23	D_BrAmp_DLBCL	BrAmp	variant_000610
D_BrAmp_DLBCL_0002	LY_metapool_12_HWI-ST1337	12	105	19	0.181	1404	0	0.0	0.184	0	0	0	Absent	300.74	D_BrAmp_DLBCL_0002_control	124.23	D_BrAmp_DLBCL	BrAmp	variant_000611
D_BrAmp_DLBCL_0002	LY_metapool_12_HWI-ST1337	12	403	52	0.129	4571	0	0.0	0.184	0	0	0	Absent	300.74	D_BrAmp_DLBCL_0002_control	124.23	D_BrAmp_DLBCL	BrAmp	variant_000612
D_BrAmp_DLBCL_0002	LY_metapool_12_HWI-ST1337	12	236	30	0.1271	2716	0	0.0	0.184	0	0	0	Absent	300.74	D_BrAmp_DLBCL_0002_control	124.23	D_BrAmp_DLBCL	BrAmp	variant_000613
D_BrAmp_DLBCL_0002	LY_metapool_12_HWI-ST1337	12	108	17	0.1574	1446	0	0.0	0.184	0	0	0	Absent	300.74	D_BrAmp_DLBCL_0002_control	124.23	D_BrAmp_DLBCL	BrAmp	variant_000614
D_BrAmp_DLBCL_0002	LY_metapool_12_HWI-ST1337	12	275	44	0.16	2941	0	0.0	0.184	0	0	0	Absent	300.74	D_BrAmp_DLBCL_0002_control	124.23	D_BrAmp_DLBCL	BrAmp	variant_000615
D_BrAmp_DLBCL_0002	LY_metapool_12_HWI-ST1337	12	958	126	0.1315	10072	2	0.0002	0.184	0	0	0	Absent	300.74	D_BrAmp_DLBCL_0002_control	124.23	D_BrAmp_DLBCL	BrAmp	variant_000616
D_BrAmp_DLBCL_0002	LY_metapool_12_HWI-ST1337	12	959	125	0.1303	9995	0	0.0	0.184	0	0	0	Absent	300.74	D_BrAmp_DLBCL_0002_control	124.23	D_BrAmp_DLBCL	BrAmp	variant_000617
D_BrAmp_DLBCL_0002	LY_metapool_12_HWI-ST1337	12	175	18	0.1029	1856	0	0.0	0.184	0	0	0	Absent	300.74	D_BrAmp_DLBCL_0002_control	124.23	D_BrAmp_DLBCL	BrAmp	variant_000618
D_BrAmp_DLBCL_0002	LY_metapool_12_HWI-ST1337	12	200	27	0.135	2443	1	0.0004	0.184	0	0	0	Absent	300.74	D_BrAmp_DLBCL_0002_control	124.23	D_BrAmp_DLBCL	BrAmp	variant_000619
D_BrAmp_DLBCL_0002	LY_metapool_12_HWI-ST1337	12	479	30	0.0626	7145	0	0.0	0.184	0	0	0	Absent	300.74	D_BrAmp_DLBCL_0002_control	124.23	D_BrAmp_DLBCL	BrAmp	variant_000620
D_BrAmp_DLBCL_0002	LY_metapool_12_HWI-ST1337	12	227	23	0.1013	2617	0	0.0	0.184	0	0	0	Absent	300.74	D_BrAmp_DLBCL_0002_control	124.23	D_BrAmp_DLBCL	BrAmp	variant_000621
D_BrAmp_DLBCL_0002	LY_metapool_12_HWI-ST1337	12	153	19	0.1242	2130	0	0.0	0.184	0	0	0	Absent	300.74	D_BrAmp_DLBCL_0002_control	124.23	D_BrAmp_DLBCL	BrAmp	variant_000622
D_BrAmp_DLBCL_0002	LY_metapool_12_HWI-ST1337	12	219	32	0.1461	2602	0	0.0	0.184	0	0	0	Absent	300.74	D_BrAmp_DLBCL_0002_control	124.23	D_BrAmp_DLBCL	BrAmp	variant_000623
D_BrAmp_DLBCL_0002	LY_metapool_12_HWI-ST1337	12	104	17	0.1635	1514	0	0.0	0.184	0	0	0	Absent	300.74	D_BrAmp_DLBCL_0002_control	124.23	D_BrAmp_DLBCL	BrAmp	variant_000624
D_BrAmp_DLBCL_0002	LY_metapool_12_HWI-ST1337	12	435	41	0.0943	4363	0	0.0	0.184	0	0	0	Absent	300.74	D_BrAmp_DLBCL_0002_control	124.23	D_BrAmp_DLBCL	BrAmp	variant_000625
D_BrAmp_DLBCL_0002	LY_metapool_12_HWI-ST1337	12	422	40	0.0948	4342	1	0.0002	0.184	0	0	0	Absent	300.74	D_BrAmp_DLBCL_0002_control	124.23	D_BrAmp_DLBCL	BrAmp	variant_000626
D_BrAmp_DLBCL_0002	LY_metapool_12_HWI-ST1337	12	262	41	0.1565	2494	2	0.0008	0.184	0	0	0	Absent	300.74	D_BrAmp_DLBCL_0002_control	124.23	D_BrAmp_DLBCL	BrAmp	variant_000627
D_BrAmp_DLBCL_0002	LY_metapool_12_HWI-ST1337	12	274	41	0.1496	2651	1	0.0004	0.184	0	0	0	Absent	300.74	D_BrAmp_DLBCL_0002_control	124.23	D_BrAmp_DLBCL	BrAmp	variant_000628
D_BrAmp_DLBCL_0002	LY_metapool_12_HWI-ST1337	12	314	22	0.0701	2946	0	0.0	0.184	0	0	0	Absent	300.74	D_BrAmp_DLBCL_0002_control	124.23	D_BrAmp_DLBCL	BrAmp	variant_000629
D_BrAmp_DLBCL_0002	LY_metapool_12_HWI-ST1337	12	456	52	0.114	4450	2	0.0004	0.184	1	1578	0.000633714	Very_rare	300.74	D_BrAmp_DLBCL_0002_control	124.23	D_BrAmp_DLBCL	BrAmp	variant_000630
D_BrAmp_DLBCL_0002	LY_metapool_12_HWI-ST1337	12	449	94	0.2094	4358	2	0.0005	0.184	0	0	0	Absent	300.74	D_BrAmp_DLBCL_0002_control	124.23	D_BrAmp_DLBCL	BrAmp	variant_000631
D_BrAmp_DLBCL_0002	LY_metapool_12_HWI-ST1337	12	364	34	0.0934	3362	1	0.0003	0.184	0	0	0	Absent	300.74	D_BrAmp_DLBCL_0002_control	124.23	D_BrAmp_DLBCL	BrAmp	variant_000632
D_BrAmp_DLBCL_0002	LY_metapool_12_HWI-ST1337	12	426	42	0.0986	3629	1	0.0003	0.184	0	0	0	Absent	300.74	D_BrAmp_DLBCL_0002_control	124.23	D_BrAmp_DLBCL	BrAmp	variant_000633
D_BrAmp_DLBCL_0002	LY_metapool_12_HWI-ST1337	12	388	32	0.0825	3551	0	0.0	0.184	0	0	0	Absent	300.74	D_BrAmp_DLBCL_0002_control	124.23	D_BrAmp_DLBCL	BrAmp	variant_000634
D_BrAmp_DLBCL_0002	LY_metapool_12_HWI-ST1337	12	169	11	0.0651	1677	0	0.0	0.184	0	0	0	Absent	300.74	D_BrAmp_DLBCL_0002_control	124.23	D_BrAmp_DLBCL	BrAmp	variant_000635
D_BrAmp_DLBCL_0002	LY_metapool_12_HWI-ST1337	12	165	9	0.0545	1584	0	0.0	0.184	0	0	0	Absent	300.74	D_BrAmp_DLBCL_0002_control	124.23	D_BrAmp_DLBCL	BrAmp	variant_000636
D_BrAmp_DLBCL_0002	LY_metapool_12_HWI-ST1337	12	199	23	0.1156	2577	0	0.0	0.184	0	0	0	Absent	300.74	D_BrAmp_DLBCL_0002_control	124.23	D_BrAmp_DLBCL	BrAmp	variant_000637
D_BrAmp_DLBCL_0002	LY_metapool_12_HWI-ST1337	12	357	46	0.1289	4662	0	0.0	0.184	0	0	0	Absent	300.74	D_BrAmp_DLBCL_0002_control	124.23	D_BrAmp_DLBCL	BrAmp	variant_000638
D_BrAmp_DLBCL_0002	LY_metapool_12_HWI-ST1337	12	255	25	0.098	3463	0	0.0	0.184	0	0	0	Absent	300.74	D_BrAmp_DLBCL_0002_control	124.23	D_BrAmp_DLBCL	BrAmp	variant_000639
D_BrAmp_DLBCL_0002	LY_metapool_12_HWI-ST1337	12	171	19	0.1111	2380	1	0.0004	0.184	0	0	0	Absent	300.74	D_BrAmp_DLBCL_0002_control	124.23	D_BrAmp_DLBCL	BrAmp	variant_000640
D_BrAmp_DLBCL_0002	LY_metapool_12_HWI-ST1337	12	284	31	0.1092	3993	1	0.0003	0.184	0	0	0	Absent	300.74	D_BrAmp_DLBCL_0002_control	124.23	D_BrAmp_DLBCL	BrAmp	variant_000641
D_BrAmp_DLBCL_0002	LY_metapool_12_HWI-ST1337	12	258	28	0.1085	3494	0	0.0	0.184	0	0	0	Absent	300.74	D_BrAmp_DLBCL_0002_control	124.23	D_BrAmp_DLBCL	BrAmp	variant_000642
D_BrAmp_DLBCL_0002	LY_metapool_12_HWI-ST1337	12	350	18	0.0514	3910	0	0.0	0.184	0	0	0	Absent	300.74	D_BrAmp_DLBCL_0002_control	124.23	D_BrAmp_DLBCL	BrAmp	variant_000643
D_BrAmp_DLBCL_0002	LY_metapool_12_HWI-ST1337	12	264	37	0.1402	2953	1	0.0003	0.184	0	0	0	Absent	300.74	D_BrAmp_DLBCL_0002_control	124.23	D_BrAmp_DLBCL	BrAmp	variant_000644
D_BrAmp_DLBCL_0002	LY_metapool_12_HWI-ST1337	12	139	16	0.1151	1368	0	0.0	0.184	0	0	0	Absent	300.74	D_BrAmp_DLBCL_0002_control	124.23	D_BrAmp_DLBCL	BrAmp	variant_000645
D_BrAmp_DLBCL_0002	LY_metapool_12_HWI-ST1337	12	210	24	0.1143	2744	0	0.0	0.184	0	0	0	Absent	300.74	D_BrAmp_DLBCL_0002_control	124.23	D_BrAmp_DLBCL	BrAmp	variant_000646
D_BrAmp_DLBCL_0002	LY_metapool_12_HWI-ST1337	12	299	12	0.0401	3884	0	0.0	0.184	0	0	0	Absent	300.74	D_BrAmp_DLBCL_0002_control	124.23	D_BrAmp_DLBCL	BrAmp	variant_000647
D_BrAmp_DLBCL_0002	LY_metapool_12_HWI-ST1337	12	87	14	0.1609	1185	1	0.0008	0.184	0	0	0	Absent	300.74	D_BrAmp_DLBCL_0002_control	124.23	D_BrAmp_DLBCL	BrAmp	variant_000648
D_BrAmp_DLBCL_0002	LY_metapool_12_HWI-ST1337	12	405	63	0.1556	4967	0	0.0	0.184	0	0	0	Absent	300.74	D_BrAmp_DLBCL_0002_control	124.23	D_BrAmp_DLBCL	BrAmp	variant_000649
D_BrAmp_DLBCL_0002	LY_metapool_12_HWI-ST1337	12	377	13	0.0345	4850	0	0.0	0.184	0	0	0	Absent	300.74	D_BrAmp_DLBCL_0002_control	124.23	D_BrAmp_DLBCL	BrAmp	variant_000650
D_BrAmp_DLBCL_0002	LY_metapool_12_HWI-ST1337	12	334	36	0.1078	4213	1	0.0002	0.184	0	0	0	Absent	300.74	D_BrAmp_DLBCL_0002_control	124.23	D_BrAmp_DLBCL	BrAmp	variant_000651
D_BrAmp_DLBCL_0002	LY_metapool_12_HWI-ST1337	12	419	55	0.1313	4650	2	0.0004	0.184	0	0	0	Absent	300.74	D_BrAmp_DLBCL_0002_control	124.23	D_BrAmp_DLBCL	BrAmp	variant_000652
D_BrAmp_DLBCL_0002	LY_metapool_12_HWI-ST1337	12	616	65	0.1055	7285	2	0.0003	0.184	0	0	0	Absent	300.74	D_BrAmp_DLBCL_0002_control	124.23	D_BrAmp_DLBCL	BrAmp	variant_000653
D_BrAmp_DLBCL_0002	LY_metapool_12_HWI-ST1337	12	189	22	0.1164	2320	0	0.0	0.184	0	0	0	Absent	300.74	D_BrAmp_DLBCL_0002_control	124.23	D_BrAmp_DLBCL	BrAmp	variant_000654
D_BrAmp_DLBCL_0002	LY_metapool_12_HWI-ST1337	12	326	36	0.1104	3516	2	0.0006	0.184	0	0	0	Absent	300.74	D_BrAmp_DLBCL_0002_control	124.23	D_BrAmp_DLBCL	BrAmp	variant_000655
D_BrAmp_DLBCL_0002	LY_metapool_12_HWI-ST1337	12	277	27	0.0975	3660	2	0.0005	0.184	0	0	0	Absent	300.74	D_BrAmp_DLBCL_0002_control	124.23	D_BrAmp_DLBCL	BrAmp	variant_000656
D_BrAmp_DLBCL_0002	LY_metapool_12_HWI-ST1337	12	98	14	0.1429	1301	1	0.0008	0.184	0	0	0	Absent	300.74	D_BrAmp_DLBCL_0002_control	124.23	D_BrAmp_DLBCL	BrAmp	variant_000657
D_BrAmp_DLBCL_0002	LY_metapool_12_HWI-ST1337	12	124	17	0.1371	1312	0	0.0	0.184	0	0	0	Absent	300.74	D_BrAmp_DLBCL_0002_control	124.23	D_BrAmp_DLBCL	BrAmp	variant_000658
D_BrAmp_DLBCL_0002	LY_metapool_12_HWI-ST1337	12	294	30	0.102	3988	0	0.0	0.184	0	0	0	Absent	300.74	D_BrAmp_DLBCL_0002_control	124.23	D_BrAmp_DLBCL	BrAmp	variant_000659
D_BrAmp_DLBCL_0002	LY_metapool_12_HWI-ST1337	12	971	43	0.0443	10585	0	0.0	0.184	0	0	0	Absent	300.74	D_BrAmp_DLBCL_0002_control	124.23	D_BrAmp_DLBCL	BrAmp	variant_000660
D_BrAmp_DLBCL_0002	LY_metapool_12_HWI-ST1337	12	251	23	0.0916	2892	0	0.0	0.184	0	0	0	Absent	300.74	D_BrAmp_DLBCL_0002_control	124.23	D_BrAmp_DLBCL	BrAmp	variant_000661
D_BrAmp_DLBCL_0002	LY_metapool_12_HWI-ST1337	12	279	28	0.1004	3162	0	0.0	0.184	0	0	0	Absent	300.74	D_BrAmp_DLBCL_0002_control	124.23	D_BrAmp_DLBCL	BrAmp	variant_000662
D_BrAmp_DLBCL_0002	LY_metapool_12_HWI-ST1337	12	363	28	0.0771	4285	1	0.0002	0.184	0	0	0	Absent	300.74	D_BrAmp_DLBCL_0002_control	124.23	D_BrAmp_DLBCL	BrAmp	variant_000663
D_BrAmp_DLBCL_0002	LY_metapool_12_HWI-ST1337	12	164	18	0.1098	1959	0	0.0	0.184	0	0	0	Absent	300.74	D_BrAmp_DLBCL_0002_control	124.23	D_BrAmp_DLBCL	BrAmp	variant_000664
D_BrAmp_DLBCL_0002	LY_metapool_12_HWI-ST1337	12	523	56	0.1071	5843	1	0.0002	0.184	0	0	0	Absent	300.74	D_BrAmp_DLBCL_0002_control	124.23	D_BrAmp_DLBCL	BrAmp	variant_000665
D_BrAmp_DLBCL_0002	LY_metapool_12_HWI-ST1337	12	370	27	0.073	4128	2	0.0005	0.184	0	0	0	Absent	300.74	D_BrAmp_DLBCL_0002_control	124.23	D_BrAmp_DLBCL	BrAmp	variant_000666
D_BrAmp_DLBCL_0002	LY_metapool_12_HWI-ST1337	12	610	43	0.0705	7557	1	0.0001	0.184	0	0	0	Absent	300.74	D_BrAmp_DLBCL_0002_control	124.23	D_BrAmp_DLBCL	BrAmp	variant_000667
D_BrAmp_DLBCL_0002	LY_metapool_12_HWI-ST1337	12	82	8	0.0976	1074	0	0.0	0.184	0	0	0	Absent	300.74	D_BrAmp_DLBCL_0002_control	124.23	D_BrAmp_DLBCL	BrAmp	variant_000668
D_BrAmp_DLBCL_0002	LY_metapool_12_HWI-ST1337	12	150	7	0.0467	1585	0	0.0	0.184	0	0	0	Absent	300.74	D_BrAmp_DLBCL_0002_control	124.23	D_BrAmp_DLBCL	BrAmp	variant_000669
D_BrAmp_DLBCL_0002	LY_metapool_12_HWI-ST1337	12	415	17	0.041	5519	0	0.0	0.184	0	0	0	Absent	300.74	D_BrAmp_DLBCL_0002_control	124.23	D_BrAmp_DLBCL	BrAmp	variant_000670
D_BrAmp_DLBCL_0002	LY_metapool_12_HWI-ST1337	12	120	11	0.0917	1400	1	0.0007	0.184	0	0	0	Absent	300.74	D_BrAmp_DLBCL_0002_control	124.23	D_BrAmp_DLBCL	BrAmp	variant_000671
D_BrAmp_DLBCL_0002	LY_metapool_12_HWI-ST1337	12	140	36	0.2571	1561	3	0.0019	0.184	0	0	0	Absent	300.74	D_BrAmp_DLBCL_0002_control	124.23	D_BrAmp_DLBCL	BrAmp	variant_000672
D_BrAmp_DLBCL_0002	LY_metapool_12_HWI-ST1337	12	90	16	0.1778	970	0	0.0	0.184	0	0	0	Absent	300.74	D_BrAmp_DLBCL_0002_control	124.23	D_BrAmp_DLBCL	BrAmp	variant_000673
D_BrAmp_DLBCL_0002	LY_metapool_12_HWI-ST1337	12	196	20	0.102	1944	0	0.0	0.184	0	0	0	Absent	300.74	D_BrAmp_DLBCL_0002_control	124.23	D_BrAmp_DLBCL	BrAmp	variant_000674
D_BrAmp_DLBCL_0002	LY_metapool_12_HWI-ST1337	12	443	71	0.1603	4598	2	0.0004	0.184	0	0	0	Absent	300.74	D_BrAmp_DLBCL_0002_control	124.23	D_BrAmp_DLBCL	BrAmp	variant_000675
D_BrAmp_DLBCL_0002	LY_metapool_12_HWI-ST1337	12	402	69	0.1716	4364	1	0.0002	0.184	0	0	0	Absent	300.74	D_BrAmp_DLBCL_0002_control	124.23	D_BrAmp_DLBCL	BrAmp	variant_000676
D_BrAmp_DLBCL_0002	LY_metapool_12_HWI-ST1337	12	317	83	0.2618	2869	2	0.0007	0.184	0	0	0	Absent	300.74	D_BrAmp_DLBCL_0002_control	124.23	D_BrAmp_DLBCL	BrAmp	variant_000677
D_BrAmp_DLBCL_0002	LY_metapool_12_HWI-ST1337	12	393	32	0.0814	5012	1	0.0002	0.184	0	0	0	Absent	300.74	D_BrAmp_DLBCL_0002_control	124.23	D_BrAmp_DLBCL	BrAmp	variant_000678
D_BrAmp_DLBCL_0002	LY_metapool_12_HWI-ST1337	12	373	32	0.0858	3717	0	0.0	0.184	0	0	0	Absent	300.74	D_BrAmp_DLBCL_0002_control	124.23	D_BrAmp_DLBCL	BrAmp	variant_000679
D_BrAmp_DLBCL_0002	LY_metapool_12_HWI-ST1337	12	189	11	0.0582	2316	1	0.0004	0.184	0	0	0	Absent	300.74	D_BrAmp_DLBCL_0002_control	124.23	D_BrAmp_DLBCL	BrAmp	variant_000680
D_BrAmp_DLBCL_0002	LY_metapool_12_HWI-ST1337	12	162	34	0.2099	1687	0	0.0	0.184	0	0	0	Absent	300.74	D_BrAmp_DLBCL_0002_control	124.23	D_BrAmp_DLBCL	BrAmp	variant_000681
D_BrAmp_DLBCL_0002	LY_metapool_12_HWI-ST1337	12	714	75	0.105	7921	2	0.0003	0.184	0	0	0	Absent	300.74	D_BrAmp_DLBCL_0002_control	124.23	D_BrAmp_DLBCL	BrAmp	variant_000682
D_BrAmp_DLBCL_0002	LY_metapool_12_HWI-ST1337	12	527	79	0.1499	6391	1	0.0002	0.184	0	0	0	Absent	300.74	D_BrAmp_DLBCL_0002_control	124.23	D_BrAmp_DLBCL	BrAmp	variant_000683
D_BrAmp_DLBCL_0002	LY_metapool_12_HWI-ST1337	12	167	19	0.1138	2297	0	0.0	0.184	0	0	0	Absent	300.74	D_BrAmp_DLBCL_0002_control	124.23	D_BrAmp_DLBCL	BrAmp	variant_000684
D_BrAmp_DLBCL_0002	LY_metapool_12_HWI-ST1337	12	339	22	0.0649	3470	0	0.0	0.184	0	0	0	Absent	300.74	D_BrAmp_DLBCL_0002_control	124.23	D_BrAmp_DLBCL	BrAmp	variant_000685
D_BrAmp_DLBCL_0002	LY_metapool_12_HWI-ST1337	12	426	28	0.0657	5044	1	0.0002	0.184	0	0	0	Absent	300.74	D_BrAmp_DLBCL_0002_control	124.23	D_BrAmp_DLBCL	BrAmp	variant_000686
D_BrAmp_DLBCL_0002	LY_metapool_12_HWI-ST1337	12	604	39	0.0646	6283	1	0.0002	0.184	0	0	0	Absent	300.74	D_BrAmp_DLBCL_0002_control	124.23	D_BrAmp_DLBCL	BrAmp	variant_000687
D_BrAmp_DLBCL_0002	LY_metapool_12_HWI-ST1337	12	342	51	0.1491	3971	0	0.0	0.184	0	0	0	Absent	300.74	D_BrAmp_DLBCL_0002_control	124.23	D_BrAmp_DLBCL	BrAmp	variant_000688
D_BrAmp_DLBCL_0002	LY_metapool_12_HWI-ST1337	12	742	69	0.093	7465	2	0.0003	0.184	0	0	0	Absent	300.74	D_BrAmp_DLBCL_0002_control	124.23	D_BrAmp_DLBCL	BrAmp	variant_000689
D_BrAmp_DLBCL_0002	LY_metapool_12_HWI-ST1337	12	139	10	0.0719	1303	0	0.0	0.184	0	0	0	Absent	300.74	D_BrAmp_DLBCL_0002_control	124.23	D_BrAmp_DLBCL	BrAmp	variant_000690
D_BrAmp_DLBCL_0002	LY_metapool_12_HWI-ST1337	12	337	39	0.1157	3834	2	0.0005	0.184	0	0	0	Absent	300.74	D_BrAmp_DLBCL_0002_control	124.23	D_BrAmp_DLBCL	BrAmp	variant_000691
D_BrAmp_DLBCL_0002	LY_metapool_12_HWI-ST1337	12	581	88	0.1515	6979	2	0.0003	0.184	0	0	0	Absent	300.74	D_BrAmp_DLBCL_0002_control	124.23	D_BrAmp_DLBCL	BrAmp	variant_000692
D_BrAmp_DLBCL_0002	LY_metapool_12_HWI-ST1337	12	174	7	0.0402	2311	0	0.0	0.184	0	0	0	Absent	300.74	D_BrAmp_DLBCL_0002_control	124.23	D_BrAmp_DLBCL	BrAmp	variant_000693
D_BrAmp_DLBCL_0002	LY_metapool_12_HWI-ST1337	12	209	46	0.2201	2526	0	0.0	0.184	0	0	0	Absent	300.74	D_BrAmp_DLBCL_0002_control	124.23	D_BrAmp_DLBCL	BrAmp	variant_000694
D_BrAmp_DLBCL_0002	LY_metapool_12_HWI-ST1337	12	290	39	0.1345	3569	0	0.0	0.184	0	0	0	Absent	300.74	D_BrAmp_DLBCL_0002_control	124.23	D_BrAmp_DLBCL	BrAmp	variant_000695
D_BrAmp_DLBCL_0002	LY_metapool_12_HWI-ST1337	12	254	39	0.1535	2906	1	0.0003	0.184	0	0	0	Absent	300.74	D_BrAmp_DLBCL_0002_control	124.23	D_BrAmp_DLBCL	BrAmp	variant_000696
D_BrAmp_DLBCL_0002	LY_metapool_12_HWI-ST1337	12	368	69	0.1875	4162	3	0.0007	0.184	0	0	0	Absent	300.74	D_BrAmp_DLBCL_0002_control	124.23	D_BrAmp_DLBCL	BrAmp	variant_000697
D_BrAmp_DLBCL_0002	LY_metapool_12_HWI-ST1337	12	425	65	0.1529	4949	1	0.0002	0.184	0	0	0	Absent	300.74	D_BrAmp_DLBCL_0002_control	124.23	D_BrAmp_DLBCL	BrAmp	variant_000698
D_BrAmp_DLBCL_0002	LY_metapool_12_HWI-ST1337	12	79	11	0.1392	892	0	0.0	0.184	0	0	0	Absent	300.74	D_BrAmp_DLBCL_0002_control	124.23	D_BrAmp_DLBCL	BrAmp	variant_000699
D_BrAmp_DLBCL_0002	LY_metapool_12_HWI-ST1337	12	442	12	0.0271	4804	0	0.0	0.184	0	0	0	Absent	300.74	D_BrAmp_DLBCL_0002_control	124.23	D_BrAmp_DLBCL	BrAmp	variant_000700
D_BrAmp_DLBCL_0002	LY_metapool_12_HWI-ST1337	12	309	30	0.0971	3403	1	0.0003	0.184	0	0	0	Absent	300.74	D_BrAmp_DLBCL_0002_control	124.23	D_BrAmp_DLBCL	BrAmp	variant_000701
D_BrAmp_DLBCL_0002	LY_metapool_12_HWI-ST1337	12	444	34	0.0766	4867	2	0.0004	0.184	0	0	0	Absent	300.74	D_BrAmp_DLBCL_0002_control	124.23	D_BrAmp_DLBCL	BrAmp	variant_000702
D_BrAmp_DLBCL_0002	LY_metapool_12_HWI-ST1337	12	67	15	0.2239	742	1	0.0013	0.184	0	0	0	Absent	300.74	D_BrAmp_DLBCL_0002_control	124.23	D_BrAmp_DLBCL	BrAmp	variant_000703
D_BrAmp_DLBCL_0002	LY_metapool_12_HWI-ST1337	12	91	16	0.1758	890	0	0.0	0.184	0	0	0	Absent	300.74	D_BrAmp_DLBCL_0002_control	124.23	D_BrAmp_DLBCL	BrAmp	variant_000704
D_BrAmp_DLBCL_0002	LY_metapool_12_HWI-ST1337	12	512	75	0.1465	6488	1	0.0002	0.184	0	0	0	Absent	300.74	D_BrAmp_DLBCL_0002_control	124.23	D_BrAmp_DLBCL	BrAmp	variant_000705
D_BrAmp_DLBCL_0002	LY_metapool_12_HWI-ST1337	12	141	20	0.1418	1812	0	0.0	0.184	0	0	0	Absent	300.74	D_BrAmp_DLBCL_0002_control	124.23	D_BrAmp_DLBCL	BrAmp	variant_000706
D_BrAmp_DLBCL_0002	LY_metapool_12_HWI-ST1337	12	348	51	0.1466	4058	0	0.0	0.184	0	0	0	Absent	300.74	D_BrAmp_DLBCL_0002_control	124.23	D_BrAmp_DLBCL	BrAmp	variant_000707
D_BrAmp_DLBCL_0002	LY_metapool_12_HWI-ST1337	12	100	13	0.13	1101	0	0.0	0.184	0	0	0	Absent	300.74	D_BrAmp_DLBCL_0002_control	124.23	D_BrAmp_DLBCL	BrAmp	variant_000708
D_BrAmp_DLBCL_0002	LY_metapool_12_HWI-ST1337	12	100	14	0.14	1271	2	0.0016	0.184	0	0	0	Absent	300.74	D_BrAmp_DLBCL_0002_control	124.23	D_BrAmp_DLBCL	BrAmp	variant_000709
D_BrAmp_DLBCL_0002	LY_metapool_12_HWI-ST1337	12	282	22	0.078	3498	0	0.0	0.184	0	0	0	Absent	300.74	D_BrAmp_DLBCL_0002_control	124.23	D_BrAmp_DLBCL	BrAmp	variant_000710
D_BrAmp_DLBCL_0002	LY_metapool_12_HWI-ST1337	12	488	15	0.0307	6288	1	0.0002	0.184	0	0	0	Absent	300.74	D_BrAmp_DLBCL_0002_control	124.23	D_BrAmp_DLBCL	BrAmp	variant_000711
D_BrAmp_DLBCL_0002	LY_metapool_12_HWI-ST1337	12	118	22	0.1864	1358	2	0.0015	0.184	0	0	0	Absent	300.74	D_BrAmp_DLBCL_0002_control	124.23	D_BrAmp_DLBCL	BrAmp	variant_000712
D_BrAmp_DLBCL_0002	LY_metapool_12_HWI-ST1337	12	487	75	0.154	5359	0	0.0	0.184	0	0	0	Absent	300.74	D_BrAmp_DLBCL_0002_control	124.23	D_BrAmp_DLBCL	BrAmp	variant_000713
D_BrAmp_DLBCL_0002	LY_metapool_12_HWI-ST1337	12	603	17	0.0282	7714	1	0.0001	0.184	0	0	0	Absent	300.74	D_BrAmp_DLBCL_0002_control	124.23	D_BrAmp_DLBCL	BrAmp	variant_000714
D_BrAmp_DLBCL_0002	LY_metapool_12_HWI-ST1337	12	289	33	0.1142	3000	0	0.0	0.184	0	0	0	Absent	300.74	D_BrAmp_DLBCL_0002_control	124.23	D_BrAmp_DLBCL	BrAmp	variant_000715
D_BrAmp_DLBCL_0002	LY_metapool_12_HWI-ST1337	12	496	83	0.1673	6459	1	0.0002	0.184	0	0	0	Absent	300.74	D_BrAmp_DLBCL_0002_control	124.23	D_BrAmp_DLBCL	BrAmp	variant_000716
D_BrAmp_DLBCL_0002	LY_metapool_12_HWI-ST1337	12	266	30	0.1128	2744	1	0.0004	0.184	0	0	0	Absent	300.74	D_BrAmp_DLBCL_0002_control	124.23	D_BrAmp_DLBCL	BrAmp	variant_000717
D_BrAmp_DLBCL_0002	LY_metapool_12_HWI-ST1337	12	669	37	0.0553	7983	0	0.0	0.184	0	0	0	Absent	300.74	D_BrAmp_DLBCL_0002_control	124.23	D_BrAmp_DLBCL	BrAmp	variant_000718
D_BrAmp_DLBCL_0002	LY_metapool_12_HWI-ST1337	12	347	32	0.0922	3896	0	0.0	0.184	0	0	0	Absent	300.74	D_BrAmp_DLBCL_0002_control	124.23	D_BrAmp_DLBCL	BrAmp	variant_000719
D_BrAmp_DLBCL_0002	LY_metapool_12_HWI-ST1337	12	386	30	0.0777	4801	2	0.0004	0.184	0	0	0	Absent	300.74	D_BrAmp_DLBCL_0002_control	124.23	D_BrAmp_DLBCL	BrAmp	variant_000720
D_BrAmp_DLBCL_0002	LY_metapool_12_HWI-ST1337	12	176	22	0.125	1991	0	0.0	0.184	0	0	0	Absent	300.74	D_BrAmp_DLBCL_0002_control	124.23	D_BrAmp_DLBCL	BrAmp	variant_000721
D_BrAmp_DLBCL_0002	LY_metapool_12_HWI-ST1337	12	252	13	0.0516	2924	1	0.0003	0.184	0	0	0	Absent	300.74	D_BrAmp_DLBCL_0002_control	124.23	D_BrAmp_DLBCL	BrAmp	variant_000722
D_BrAmp_DLBCL_0002	LY_metapool_12_HWI-ST1337	12	413	51	0.1235	4375	3	0.0007	0.184	0	0	0	Absent	300.74	D_BrAmp_DLBCL_0002_control	124.23	D_BrAmp_DLBCL	BrAmp	variant_000723
D_BrAmp_DLBCL_0002	LY_metapool_12_HWI-ST1337	12	189	14	0.0741	2159	1	0.0005	0.184	0	0	0	Absent	300.74	D_BrAmp_DLBCL_0002_control	124.23	D_BrAmp_DLBCL	BrAmp	variant_000724
D_BrAmp_DLBCL_0002	LY_metapool_12_HWI-ST1337	12	105	12	0.1143	1546	0	0.0	0.184	0	0	0	Absent	300.74	D_BrAmp_DLBCL_0002_control	124.23	D_BrAmp_DLBCL	BrAmp	variant_000725
D_BrAmp_DLBCL_0002	LY_metapool_12_HWI-ST1337	12	264	14	0.053	3265	0	0.0	0.184	0	0	0	Absent	300.74	D_BrAmp_DLBCL_0002_control	124.23	D_BrAmp_DLBCL	BrAmp	variant_000726
D_BrAmp_DLBCL_0002	LY_metapool_12_HWI-ST1337	12	438	63	0.1438	5673	1	0.0002	0.184	0	0	0	Absent	300.74	D_BrAmp_DLBCL_0002_control	124.23	D_BrAmp_DLBCL	BrAmp	variant_000727
D_BrAmp_DLBCL_0002	LY_metapool_12_HWI-ST1337	12	329	58	0.1763	3825	0	0.0	0.184	0	0	0	Absent	300.74	D_BrAmp_DLBCL_0002_control	124.23	D_BrAmp_DLBCL	BrAmp	variant_000728
D_BrAmp_DLBCL_0002	LY_metapool_12_HWI-ST1337	12	560	97	0.1732	6732	0	0.0	0.184	0	0	0	Absent	300.74	D_BrAmp_DLBCL_0002_control	124.23	D_BrAmp_DLBCL	BrAmp	variant_000729
D_BrAmp_DLBCL_0002	LY_metapool_12_HWI-ST1337	12	195	16	0.0821	2060	0	0.0	0.184	0	0	0	Absent	300.74	D_BrAmp_DLBCL_0002_control	124.23	D_BrAmp_DLBCL	BrAmp	variant_000730
D_BrAmp_DLBCL_0002	LY_metapool_12_HWI-ST1337	12	802	76	0.0948	9833	0	0.0	0.184	0	0	0	Absent	300.74	D_BrAmp_DLBCL_0002_control	124.23	D_BrAmp_DLBCL	BrAmp	variant_000731
D_BrAmp_DLBCL_0002	LY_metapool_12_HWI-ST1337	12	537	91	0.1695	6255	0	0.0	0.184	0	0	0	Absent	300.74	D_BrAmp_DLBCL_0002_control	124.23	D_BrAmp_DLBCL	BrAmp	variant_000732
D_BrAmp_DLBCL_0002	LY_metapool_12_HWI-ST1337	12	506	96	0.1897	6434	0	0.0	0.184	0	0	0	Absent	300.74	D_BrAmp_DLBCL_0002_control	124.23	D_BrAmp_DLBCL	BrAmp	variant_000733
D_BrAmp_DLBCL_0002	LY_metapool_12_HWI-ST1337	12	96	10	0.1042	1212	0	0.0	0.184	0	0	0	Absent	300.74	D_BrAmp_DLBCL_0002_control	124.23	D_BrAmp_DLBCL	BrAmp	variant_000734
D_BrAmp_DLBCL_0002	LY_metapool_12_HWI-ST1337	12	174	12	0.069	2521	0	0.0	0.184	0	0	0	Absent	300.74	D_BrAmp_DLBCL_0002_control	124.23	D_BrAmp_DLBCL	BrAmp	variant_000735
D_BrAmp_DLBCL_0002	LY_metapool_12_HWI-ST1337	12	149	16	0.1074	1917	0	0.0	0.184	0	0	0	Absent	300.74	D_BrAmp_DLBCL_0002_control	124.23	D_BrAmp_DLBCL	BrAmp	variant_000736
D_BrAmp_DLBCL_0002	LY_metapool_12_HWI-ST1337	12	133	14	0.1053	1674	0	0.0	0.184	0	0	0	Absent	300.74	D_BrAmp_DLBCL_0002_control	124.23	D_BrAmp_DLBCL	BrAmp	variant_000737
D_BrAmp_DLBCL_0002	LY_metapool_12_HWI-ST1337	12	336	38	0.1131	4189	0	0.0	0.184	0	0	0	Absent	300.74	D_BrAmp_DLBCL_0002_control	124.23	D_BrAmp_DLBCL	BrAmp	variant_000738
D_BrAmp_DLBCL_0002	LY_metapool_12_HWI-ST1337	12	318	34	0.1069	3916	0	0.0	0.184	0	0	0	Absent	300.74	D_BrAmp_DLBCL_0002_control	124.23	D_BrAmp_DLBCL	BrAmp	variant_000739
D_BrAmp_DLBCL_0002	LY_metapool_12_HWI-ST1337	12	373	17	0.0456	4518	6	0.0013	0.184	0	0	0	Absent	300.74	D_BrAmp_DLBCL_0002_control	124.23	D_BrAmp_DLBCL	BrAmp	variant_000740
D_BrAmp_DLBCL_0002	LY_metapool_12_HWI-ST1337	12	405	24	0.0593	5843	79	0.0135	0.184	0	0	0	Absent	300.74	D_BrAmp_DLBCL_0002_control	124.23	D_BrAmp_DLBCL	BrAmp	variant_000741
D_BrAmp_DLBCL_0002	LY_metapool_12_HWI-ST1337	12	463	20	0.0432	5874	0	0.0	0.184	0	0	0	Absent	300.74	D_BrAmp_DLBCL_0002_control	124.23	D_BrAmp_DLBCL	BrAmp	variant_000742
D_BrAmp_DLBCL_0002	LY_metapool_12_HWI-ST1337	12	441	66	0.1497	6076	1	0.0002	0.184	0	0	0	Absent	300.74	D_BrAmp_DLBCL_0002_control	124.23	D_BrAmp_DLBCL	BrAmp	variant_000743
D_BrAmp_DLBCL_0002	LY_metapool_12_HWI-ST1337	12	210	25	0.119	2335	1	0.0004	0.184	0	0	0	Absent	300.74	D_BrAmp_DLBCL_0002_control	124.23	D_BrAmp_DLBCL	BrAmp	variant_000744
D_BrAmp_DLBCL_0002	LY_metapool_12_HWI-ST1337	12	129	14	0.1085	1525	0	0.0	0.184	0	0	0	Absent	300.74	D_BrAmp_DLBCL_0002_control	124.23	D_BrAmp_DLBCL	BrAmp	variant_000745
D_BrAmp_DLBCL_0002	LY_metapool_12_HWI-ST1337	12	213	30	0.1408	2302	0	0.0	0.184	0	0	0	Absent	300.74	D_BrAmp_DLBCL_0002_control	124.23	D_BrAmp_DLBCL	BrAmp	variant_000746
D_BrAmp_DLBCL_0002	LY_metapool_12_HWI-ST1337	12	187	26	0.139	2377	0	0.0	0.184	0	0	0	Absent	300.74	D_BrAmp_DLBCL_0002_control	124.23	D_BrAmp_DLBCL	BrAmp	variant_000747
D_BrAmp_DLBCL_0002	LY_metapool_12_HWI-ST1337	12	209	35	0.1675	3095	1	0.0003	0.184	0	0	0	Absent	300.74	D_BrAmp_DLBCL_0002_control	124.23	D_BrAmp_DLBCL	BrAmp	variant_000748
D_BrAmp_DLBCL_0002	LY_metapool_12_HWI-ST1337	12	354	36	0.1017	4190	0	0.0	0.184	0	0	0	Absent	300.74	D_BrAmp_DLBCL_0002_control	124.23	D_BrAmp_DLBCL	BrAmp	variant_000749
D_BrAmp_DLBCL_0002	LY_metapool_12_HWI-ST1337	12	81	11	0.1358	1001	0	0.0	0.184	0	0	0	Absent	300.74	D_BrAmp_DLBCL_0002_control	124.23	D_BrAmp_DLBCL	BrAmp	variant_000750
D_BrAmp_DLBCL_0002	LY_metapool_12_HWI-ST1337	12	553	47	0.085	6871	0	0.0	0.184	0	0	0	Absent	300.74	D_BrAmp_DLBCL_0002_control	124.23	D_BrAmp_DLBCL	BrAmp	variant_000751
D_BrAmp_DLBCL_0002	LY_metapool_12_HWI-ST1337	12	153	26	0.1699	1632	0	0.0	0.184	0	0	0	Absent	300.74	D_BrAmp_DLBCL_0002_control	124.23	D_BrAmp_DLBCL	BrAmp	variant_000752
D_BrAmp_DLBCL_0002	LY_metapool_12_HWI-ST1337	12	167	33	0.1976	2290	0	0.0	0.184	0	0	0	Absent	300.74	D_BrAmp_DLBCL_0002_control	124.23	D_BrAmp_DLBCL	BrAmp	variant_000753
D_BrAmp_DLBCL_0002	LY_metapool_12_HWI-ST1337	12	490	64	0.1306	6599	2	0.0003	0.184	0	0	0	Absent	300.74	D_BrAmp_DLBCL_0002_control	124.23	D_BrAmp_DLBCL	BrAmp	variant_000754
D_BrAmp_DLBCL_0002	LY_metapool_12_HWI-ST1337	12	263	44	0.1673	3212	0	0.0	0.184	0	0	0	Absent	300.74	D_BrAmp_DLBCL_0002_control	124.23	D_BrAmp_DLBCL	BrAmp	variant_000755
D_BrAmp_DLBCL_0002	LY_metapool_12_HWI-ST1337	12	282	23	0.0816	4122	0	0.0	0.184	0	0	0	Absent	300.74	D_BrAmp_DLBCL_0002_control	124.23	D_BrAmp_DLBCL	BrAmp	variant_000756
D_BrAmp_DLBCL_0002	LY_metapool_12_HWI-ST1337	12	375	32	0.0853	4901	1	0.0002	0.184	0	0	0	Absent	300.74	D_BrAmp_DLBCL_0002_control	124.23	D_BrAmp_DLBCL	BrAmp	variant_000757
D_BrAmp_DLBCL_0002	LY_metapool_12_HWI-ST1337	12	143	22	0.1538	1570	0	0.0	0.184	0	0	0	Absent	300.74	D_BrAmp_DLBCL_0002_control	124.23	D_BrAmp_DLBCL	BrAmp	variant_000758
D_BrAmp_DLBCL_0002	LY_metapool_12_HWI-ST1337	12	99	18	0.1818	1590	0	0.0	0.184	0	0	0	Absent	300.74	D_BrAmp_DLBCL_0002_control	124.23	D_BrAmp_DLBCL	BrAmp	variant_000759
D_BrAmp_DLBCL_0002	LY_metapool_12_HWI-ST1337	12	195	12	0.0615	2228	0	0.0	0.184	0	0	0	Absent	300.74	D_BrAmp_DLBCL_0002_control	124.23	D_BrAmp_DLBCL	BrAmp	variant_000760
D_BrAmp_DLBCL_0002	LY_metapool_12_HWI-ST1337	12	293	37	0.1263	3648	0	0.0	0.184	0	0	0	Absent	300.74	D_BrAmp_DLBCL_0002_control	124.23	D_BrAmp_DLBCL	BrAmp	variant_000761
D_BrAmp_DLBCL_0002	LY_metapool_12_HWI-ST1337	12	531	76	0.1431	7750	0	0.0	0.184	0	0	0	Absent	300.74	D_BrAmp_DLBCL_0002_control	124.23	D_BrAmp_DLBCL	BrAmp	variant_000762
D_BrAmp_DLBCL_0002	LY_metapool_12_HWI-ST1337	12	281	11	0.0391	3622	0	0.0	0.184	0	0	0	Absent	300.74	D_BrAmp_DLBCL_0002_control	124.23	D_BrAmp_DLBCL	BrAmp	variant_000763
D_BrAmp_DLBCL_0002	LY_metapool_12_HWI-ST1337	12	225	27	0.12	2843	0	0.0	0.184	0	0	0	Absent	300.74	D_BrAmp_DLBCL_0002_control	124.23	D_BrAmp_DLBCL	BrAmp	variant_000764
D_BrAmp_DLBCL_0002	LY_metapool_12_HWI-ST1337	12	649	89	0.1371	8422	0	0.0	0.184	0	0	0	Absent	300.74	D_BrAmp_DLBCL_0002_control	124.23	D_BrAmp_DLBCL	BrAmp	variant_000765
D_BrAmp_DLBCL_0002	LY_metapool_12_HWI-ST1337	12	128	23	0.1797	1715	1	0.0006	0.184	0	0	0	Absent	300.74	D_BrAmp_DLBCL_0002_control	124.23	D_BrAmp_DLBCL	BrAmp	variant_000766
D_BrAmp_DLBCL_0002	LY_metapool_12_HWI-ST1337	12	71	12	0.169	1070	0	0.0	0.184	0	0	0	Absent	300.74	D_BrAmp_DLBCL_0002_control	124.23	D_BrAmp_DLBCL	BrAmp	variant_000767
D_BrAmp_DLBCL_0002	LY_metapool_12_HWI-ST1337	12	766	22	0.0287	8983	0	0.0	0.184	0	0	0	Absent	300.74	D_BrAmp_DLBCL_0002_control	124.23	D_BrAmp_DLBCL	BrAmp	variant_000768
D_BrAmp_DLBCL_0002	LY_metapool_12_HWI-ST1337	12	265	44	0.166	3850	4	0.001	0.184	0	0	0	Absent	300.74	D_BrAmp_DLBCL_0002_control	124.23	D_BrAmp_DLBCL	BrAmp	variant_000769
D_BrAmp_DLBCL_0002	LY_metapool_12_HWI-ST1337	12	86	6	0.0698	792	0	0.0	0.184	0	0	0	Absent	300.74	D_BrAmp_DLBCL_0002_control	124.23	D_BrAmp_DLBCL	BrAmp	variant_000770
D_BrAmp_DLBCL_0002	LY_metapool_12_HWI-ST1337	12	87	6	0.069	1060	0	0.0	0.184	0	0	0	Absent	300.74	D_BrAmp_DLBCL_0002_control	124.23	D_BrAmp_DLBCL	BrAmp	variant_000771
D_BrAmp_DLBCL_0002	LY_metapool_12_HWI-ST1337	12	251	27	0.1076	3224	0	0.0	0.184	0	0	0	Absent	300.74	D_BrAmp_DLBCL_0002_control	124.23	D_BrAmp_DLBCL	BrAmp	variant_000772
D_BrAmp_DLBCL_0002	LY_metapool_12_HWI-ST1337	12	579	52	0.0898	7273	0	0.0	0.184	0	0	0	Absent	300.74	D_BrAmp_DLBCL_0002_control	124.23	D_BrAmp_DLBCL	BrAmp	variant_000773
D_BrAmp_DLBCL_0002	LY_metapool_12_HWI-ST1337	12	418	57	0.1364	5664	0	0.0	0.184	0	0	0	Absent	300.74	D_BrAmp_DLBCL_0002_control	124.23	D_BrAmp_DLBCL	BrAmp	variant_000774
D_BrAmp_DLBCL_0002	LY_metapool_12_HWI-ST1337	12	338	26	0.0769	4803	0	0.0	0.184	0	0	0	Absent	300.74	D_BrAmp_DLBCL_0002_control	124.23	D_BrAmp_DLBCL	BrAmp	variant_000775
D_BrAmp_DLBCL_0002	LY_metapool_12_HWI-ST1337	12	183	25	0.1366	2356	0	0.0	0.184	0	0	0	Absent	300.74	D_BrAmp_DLBCL_0002_control	124.23	D_BrAmp_DLBCL	BrAmp	variant_000776
D_BrAmp_DLBCL_0002	LY_metapool_12_HWI-ST1337	12	113	9	0.0796	1563	0	0.0	0.184	0	0	0	Absent	300.74	D_BrAmp_DLBCL_0002_control	124.23	D_BrAmp_DLBCL	BrAmp	variant_000777
D_BrAmp_DLBCL_0002	LY_metapool_12_HWI-ST1337	12	260	35	0.1346	3505	1	0.0003	0.184	0	0	0	Absent	300.74	D_BrAmp_DLBCL_0002_control	124.23	D_BrAmp_DLBCL	BrAmp	variant_000778
D_BrAmp_DLBCL_0002	LY_metapool_12_HWI-ST1337	12	238	49	0.2059	3454	0	0.0	0.184	0	0	0	Absent	300.74	D_BrAmp_DLBCL_0002_control	124.23	D_BrAmp_DLBCL	BrAmp	variant_000779
D_BrAmp_DLBCL_0002	LY_metapool_12_HWI-ST1337	12	512	47	0.0918	6436	1	0.0002	0.184	0	0	0	Absent	300.74	D_BrAmp_DLBCL_0002_control	124.23	D_BrAmp_DLBCL	BrAmp	variant_000780
D_BrAmp_DLBCL_0002	LY_metapool_12_HWI-ST1337	12	372	40	0.1075	4246	0	0.0	0.184	0	0	0	Absent	300.74	D_BrAmp_DLBCL_0002_control	124.23	D_BrAmp_DLBCL	BrAmp	variant_000781
D_BrAmp_DLBCL_0002	LY_metapool_12_HWI-ST1337	12	512	56	0.1094	6734	1	0.0001	0.184	0	0	0	Absent	300.74	D_BrAmp_DLBCL_0002_control	124.23	D_BrAmp_DLBCL	BrAmp	variant_000782
D_BrAmp_DLBCL_0002	LY_metapool_12_HWI-ST1337	12	178	13	0.073	2050	0	0.0	0.184	0	0	0	Absent	300.74	D_BrAmp_DLBCL_0002_control	124.23	D_BrAmp_DLBCL	BrAmp	variant_000783
D_BrAmp_DLBCL_0002	LY_metapool_12_HWI-ST1337	12	182	11	0.0604	2508	0	0.0	0.184	0	0	0	Absent	300.74	D_BrAmp_DLBCL_0002_control	124.23	D_BrAmp_DLBCL	BrAmp	variant_000784
D_BrAmp_DLBCL_0002	LY_metapool_12_HWI-ST1337	12	464	72	0.1552	6225	4	0.0006	0.184	0	0	0	Absent	300.74	D_BrAmp_DLBCL_0002_control	124.23	D_BrAmp_DLBCL	BrAmp	variant_000785
D_BrAmp_DLBCL_0002	LY_metapool_12_HWI-ST1337	12	156	24	0.1538	2179	2	0.0009	0.184	0	0	0	Absent	300.74	D_BrAmp_DLBCL_0002_control	124.23	D_BrAmp_DLBCL	BrAmp	variant_000786
D_BrAmp_DLBCL_0002	LY_metapool_12_HWI-ST1337	12	185	39	0.2108	2562	0	0.0	0.184	0	0	0	Absent	300.74	D_BrAmp_DLBCL_0002_control	124.23	D_BrAmp_DLBCL	BrAmp	variant_000787
D_BrAmp_DLBCL_0002	LY_metapool_12_HWI-ST1337	12	548	76	0.1387	7362	3	0.0004	0.184	0	0	0	Absent	300.74	D_BrAmp_DLBCL_0002_control	124.23	D_BrAmp_DLBCL	BrAmp	variant_000788
D_BrAmp_DLBCL_0002	LY_metapool_12_HWI-ST1337	12	91	9	0.0989	1023	0	0.0	0.184	0	0	0	Absent	300.74	D_BrAmp_DLBCL_0002_control	124.23	D_BrAmp_DLBCL	BrAmp	variant_000789
D_BrAmp_DLBCL_0002	LY_metapool_12_HWI-ST1337	12	744	107	0.1438	9381	1	0.0001	0.184	0	0	0	Absent	300.74	D_BrAmp_DLBCL_0002_control	124.23	D_BrAmp_DLBCL	BrAmp	variant_000790
D_BrAmp_DLBCL_0002	LY_metapool_12_HWI-ST1337	12	622	95	0.1527	7958	0	0.0	0.184	0	0	0	Absent	300.74	D_BrAmp_DLBCL_0002_control	124.23	D_BrAmp_DLBCL	BrAmp	variant_000791
D_BrAmp_DLBCL_0002	LY_metapool_12_HWI-ST1337	12	848	70	0.0825	9338	1	0.0001	0.184	0	0	0	Absent	300.74	D_BrAmp_DLBCL_0002_control	124.23	D_BrAmp_DLBCL	BrAmp	variant_000792
D_BrAmp_DLBCL_0002	LY_metapool_12_HWI-ST1337	12	51	14	0.2745	468	0	0.0	0.184	0	0	0	Absent	300.74	D_BrAmp_DLBCL_0002_control	124.23	D_BrAmp_DLBCL	BrAmp	variant_000793
D_BrAmp_DLBCL_0002	LY_metapool_12_HWI-ST1337	12	109	10	0.0917	1225	0	0.0	0.184	0	0	0	Absent	300.74	D_BrAmp_DLBCL_0002_control	124.23	D_BrAmp_DLBCL	BrAmp	variant_000794
D_BrAmp_DLBCL_0002	LY_metapool_12_HWI-ST1337	12	461	75	0.1627	5363	2	0.0004	0.184	0	0	0	Absent	300.74	D_BrAmp_DLBCL_0002_control	124.23	D_BrAmp_DLBCL	BrAmp	variant_000795
D_BrAmp_DLBCL_0002	LY_metapool_12_HWI-ST1337	12	518	86	0.166	6227	0	0.0	0.184	0	0	0	Absent	300.74	D_BrAmp_DLBCL_0002_control	124.23	D_BrAmp_DLBCL	BrAmp	variant_000796
D_BrAmp_DLBCL_0002	LY_metapool_12_HWI-ST1337	12	190	11	0.0579	2348	1	0.0004	0.184	0	0	0	Absent	300.74	D_BrAmp_DLBCL_0002_control	124.23	D_BrAmp_DLBCL	BrAmp	variant_000797
D_BrAmp_DLBCL_0002	LY_metapool_12_HWI-ST1337	12	642	53	0.0826	8146	0	0.0	0.184	0	0	0	Absent	300.74	D_BrAmp_DLBCL_0002_control	124.23	D_BrAmp_DLBCL	BrAmp	variant_000798
D_BrAmp_DLBCL_0002	LY_metapool_12_HWI-ST1337	12	373	29	0.0777	4689	1	0.0002	0.184	0	0	0	Absent	300.74	D_BrAmp_DLBCL_0002_control	124.23	D_BrAmp_DLBCL	BrAmp	variant_000799
D_BrAmp_DLBCL_0002	LY_metapool_12_HWI-ST1337	12	395	57	0.1443	5291	2	0.0004	0.184	0	0	0	Absent	300.74	D_BrAmp_DLBCL_0002_control	124.23	D_BrAmp_DLBCL	BrAmp	variant_000800
D_BrAmp_DLBCL_0002	LY_metapool_12_HWI-ST1337	12	141	20	0.1418	1875	0	0.0	0.184	0	0	0	Absent	300.74	D_BrAmp_DLBCL_0002_control	124.23	D_BrAmp_DLBCL	BrAmp	variant_000801
D_BrAmp_DLBCL_0002	LY_metapool_12_HWI-ST1337	12	740	62	0.0838	9359	0	0.0	0.184	0	0	0	Absent	300.74	D_BrAmp_DLBCL_0002_control	124.23	D_BrAmp_DLBCL	BrAmp	variant_000802
D_BrAmp_DLBCL_0002	LY_metapool_12_HWI-ST1337	12	382	47	0.123	4881	2	0.0004	0.184	0	0	0	Absent	300.74	D_BrAmp_DLBCL_0002_control	124.23	D_BrAmp_DLBCL	BrAmp	variant_000803
D_BrAmp_DLBCL_0002	LY_metapool_12_HWI-ST1337	12	508	54	0.1063	6386	0	0.0	0.184	0	0	0	Absent	300.74	D_BrAmp_DLBCL_0002_control	124.23	D_BrAmp_DLBCL	BrAmp	variant_000804
D_BrAmp_DLBCL_0002	LY_metapool_12_HWI-ST1337	12	171	20	0.117	1698	0	0.0	0.184	0	0	0	Absent	300.74	D_BrAmp_DLBCL_0002_control	124.23	D_BrAmp_DLBCL	BrAmp	variant_000805
D_BrAmp_DLBCL_0002	LY_metapool_12_HWI-ST1337	12	215	21	0.0977	3022	0	0.0	0.184	0	0	0	Absent	300.74	D_BrAmp_DLBCL_0002_control	124.23	D_BrAmp_DLBCL	BrAmp	variant_000806
D_BrAmp_DLBCL_0002	LY_metapool_12_HWI-ST1337	12	101	12	0.1188	1061	0	0.0	0.184	0	0	0	Absent	300.74	D_BrAmp_DLBCL_0002_control	124.23	D_BrAmp_DLBCL	BrAmp	variant_000807
D_BrAmp_DLBCL_0002	LY_metapool_12_HWI-ST1337	12	301	37	0.1229	3646	0	0.0	0.184	0	0	0	Absent	300.74	D_BrAmp_DLBCL_0002_control	124.23	D_BrAmp_DLBCL	BrAmp	variant_000808
D_BrAmp_DLBCL_0002	LY_metapool_12_HWI-ST1337	12	240	20	0.0833	3507	0	0.0	0.184	0	0	0	Absent	300.74	D_BrAmp_DLBCL_0002_control	124.23	D_BrAmp_DLBCL	BrAmp	variant_000809
D_BrAmp_DLBCL_0002	LY_metapool_12_HWI-ST1337	12	578	36	0.0623	6926	0	0.0	0.184	0	0	0	Absent	300.74	D_BrAmp_DLBCL_0002_control	124.23	D_BrAmp_DLBCL	BrAmp	variant_000810
D_BrAmp_DLBCL_0002	LY_metapool_12_HWI-ST1337	12	143	11	0.0769	2050	1	0.0005	0.184	0	0	0	Absent	300.74	D_BrAmp_DLBCL_0002_control	124.23	D_BrAmp_DLBCL	BrAmp	variant_000811
D_BrAmp_DLBCL_0002	LY_metapool_12_HWI-ST1337	12	238	18	0.0756	3298	1	0.0003	0.184	0	0	0	Absent	300.74	D_BrAmp_DLBCL_0002_control	124.23	D_BrAmp_DLBCL	BrAmp	variant_000812
D_BrAmp_DLBCL_0002	LY_metapool_12_HWI-ST1337	12	395	35	0.0886	5955	1	0.0002	0.184	0	0	0	Absent	300.74	D_BrAmp_DLBCL_0002_control	124.23	D_BrAmp_DLBCL	BrAmp	variant_000813
D_BrAmp_DLBCL_0002	LY_metapool_12_HWI-ST1337	12	198	37	0.1869	2536	1	0.0004	0.184	0	0	0	Absent	300.74	D_BrAmp_DLBCL_0002_control	124.23	D_BrAmp_DLBCL	BrAmp	variant_000814
D_BrAmp_DLBCL_0002	LY_metapool_12_HWI-ST1337	12	257	37	0.144	3372	0	0.0	0.184	0	0	0	Absent	300.74	D_BrAmp_DLBCL_0002_control	124.23	D_BrAmp_DLBCL	BrAmp	variant_000815
D_BrAmp_DLBCL_0002	LY_metapool_12_HWI-ST1337	12	200	29	0.145	2813	1	0.0004	0.184	0	0	0	Absent	300.74	D_BrAmp_DLBCL_0002_control	124.23	D_BrAmp_DLBCL	BrAmp	variant_000816
D_BrAmp_DLBCL_0002	LY_metapool_12_HWI-ST1337	12	208	14	0.0673	2259	0	0.0	0.184	0	0	0	Absent	300.74	D_BrAmp_DLBCL_0002_control	124.23	D_BrAmp_DLBCL	BrAmp	variant_000817
D_BrAmp_DLBCL_0002	LY_metapool_12_HWI-ST1337	12	503	62	0.1233	6193	1	0.0002	0.184	0	0	0	Absent	300.74	D_BrAmp_DLBCL_0002_control	124.23	D_BrAmp_DLBCL	BrAmp	variant_000818
D_BrAmp_DLBCL_0002	LY_metapool_12_HWI-ST1337	12	543	51	0.0939	7017	0	0.0	0.184	0	0	0	Absent	300.74	D_BrAmp_DLBCL_0002_control	124.23	D_BrAmp_DLBCL	BrAmp	variant_000819
D_BrAmp_DLBCL_0002	LY_metapool_12_HWI-ST1337	12	104	26	0.25	2257	0	0.0	0.184	0	0	0	Absent	300.74	D_BrAmp_DLBCL_0002_control	124.23	D_BrAmp_DLBCL	BrAmp	variant_000820
D_BrAmp_DLBCL_0002	LY_metapool_12_HWI-ST1337	12	160	35	0.2188	2774	0	0.0	0.184	0	0	0	Absent	300.74	D_BrAmp_DLBCL_0002_control	124.23	D_BrAmp_DLBCL	BrAmp	variant_000821
D_BrAmp_DLBCL_0002	LY_metapool_12_HWI-ST1337	12	175	11	0.0629	3725	1	0.0003	0.184	0	0	0	Absent	300.74	D_BrAmp_DLBCL_0002_control	124.23	D_BrAmp_DLBCL	BrAmp	variant_000822
D_BrAmp_DLBCL_0002	LY_metapool_12_HWI-ST1337	12	79	14	0.1772	1155	0	0.0	0.184	0	0	0	Absent	300.74	D_BrAmp_DLBCL_0002_control	124.23	D_BrAmp_DLBCL	BrAmp	variant_000823
D_BrAmp_DLBCL_0002	LY_metapool_12_HWI-ST1337	12	167	6	0.0359	3174	1	0.0003	0.184	0	0	0	Absent	300.74	D_BrAmp_DLBCL_0002_control	124.23	D_BrAmp_DLBCL	BrAmp	variant_000824
D_BrAmp_DLBCL_0002	LY_metapool_12_HWI-ST1337	12	160	44	0.275	2808	0	0.0	0.184	0	0	0	Absent	300.74	D_BrAmp_DLBCL_0002_control	124.23	D_BrAmp_DLBCL	BrAmp	variant_000825
D_BrAmp_DLBCL_0002	LY_metapool_12_HWI-ST1337	12	258	38	0.1473	4282	0	0.0	0.184	0	0	0	Absent	300.74	D_BrAmp_DLBCL_0002_control	124.23	D_BrAmp_DLBCL	BrAmp	variant_000826
D_BrAmp_DLBCL_0002	LY_metapool_12_HWI-ST1337	12	137	29	0.2117	2303	1	0.0004	0.184	0	0	0	Absent	300.74	D_BrAmp_DLBCL_0002_control	124.23	D_BrAmp_DLBCL	BrAmp	variant_000827
D_BrAmp_DLBCL_0002	LY_metapool_12_HWI-ST1337	12	157	28	0.1783	1243	0	0.0	0.184	0	0	0	Absent	300.74	D_BrAmp_DLBCL_0002_control	124.23	D_BrAmp_DLBCL	BrAmp	variant_000828
D_BrAmp_DLBCL_0003	LY_metapool_12_HWI-ST1337	12	198	64	0.3232	2802	1	0.0004	0.234	0	0	0	Absent	312.46	D_BrAmp_DLBCL_0003_control	164.27	D_BrAmp_DLBCL	BrAmp	variant_000829
D_BrAmp_DLBCL_0003	LY_metapool_12_HWI-ST1337	12	165	7	0.0424	3277	421	0.1285	0.234	403	1578	0.255386565	Common	312.46	D_BrAmp_DLBCL_0003_control	164.27	D_BrAmp_DLBCL	BrAmp	variant_000830
D_BrAmp_DLBCL_0003	LY_metapool_12_HWI-ST1337	12	221	50	0.2262	2333	0	0.0	0.234	0	0	0	Absent	312.46	D_BrAmp_DLBCL_0003_control	164.27	D_BrAmp_DLBCL	BrAmp	variant_000831
D_BrAmp_DLBCL_0003	LY_metapool_12_HWI-ST1337	12	308	42	0.1364	4594	1	0.0002	0.234	0	0	0	Absent	312.46	D_BrAmp_DLBCL_0003_control	164.27	D_BrAmp_DLBCL	BrAmp	variant_000832
D_BrAmp_DLBCL_0003	LY_metapool_12_HWI-ST1337	12	676	48	0.071	9217	2	0.0002	0.234	0	0	0	Absent	312.46	D_BrAmp_DLBCL_0003_control	164.27	D_BrAmp_DLBCL	BrAmp	variant_000833
D_BrAmp_DLBCL_0003	LY_metapool_12_HWI-ST1337	12	344	72	0.2093	6106	0	0.0	0.234	0	0	0	Absent	312.46	D_BrAmp_DLBCL_0003_control	164.27	D_BrAmp_DLBCL	BrAmp	variant_000834
D_BrAmp_DLBCL_0003	LY_metapool_12_HWI-ST1337	12	180	32	0.1778	2152	0	0.0	0.234	0	0	0	Absent	312.46	D_BrAmp_DLBCL_0003_control	164.27	D_BrAmp_DLBCL	BrAmp	variant_000835
D_BrAmp_DLBCL_0003	LY_metapool_12_HWI-ST1337	12	372	55	0.1478	4323	0	0.0	0.234	0	0	0	Absent	312.46	D_BrAmp_DLBCL_0003_control	164.27	D_BrAmp_DLBCL	BrAmp	variant_000836
D_BrAmp_DLBCL_0003	LY_metapool_12_HWI-ST1337	12	198	23	0.1162	2167	0	0.0	0.234	0	0	0	Absent	312.46	D_BrAmp_DLBCL_0003_control	164.27	D_BrAmp_DLBCL	BrAmp	variant_000837
D_BrAmp_DLBCL_0003	LY_metapool_12_HWI-ST1337	12	128	33	0.2578	2164	1	0.0005	0.234	0	0	0	Absent	312.46	D_BrAmp_DLBCL_0003_control	164.27	D_BrAmp_DLBCL	BrAmp	variant_000838
D_BrAmp_DLBCL_0003	LY_metapool_12_HWI-ST1337	12	238	42	0.1765	3594	0	0.0	0.234	0	0	0	Absent	312.46	D_BrAmp_DLBCL_0003_control	164.27	D_BrAmp_DLBCL	BrAmp	variant_000839
D_BrAmp_DLBCL_0003	LY_metapool_12_HWI-ST1337	12	353	64	0.1813	5221	0	0.0	0.234	0	0	0	Absent	312.46	D_BrAmp_DLBCL_0003_control	164.27	D_BrAmp_DLBCL	BrAmp	variant_000840
D_BrAmp_DLBCL_0003	LY_metapool_12_HWI-ST1337	12	173	36	0.2081	2516	0	0.0	0.234	0	0	0	Absent	312.46	D_BrAmp_DLBCL_0003_control	164.27	D_BrAmp_DLBCL	BrAmp	variant_000841
D_BrAmp_DLBCL_0003	LY_metapool_12_HWI-ST1337	12	164	35	0.2134	2056	2	0.001	0.234	0	0	0	Absent	312.46	D_BrAmp_DLBCL_0003_control	164.27	D_BrAmp_DLBCL	BrAmp	variant_000842
D_BrAmp_DLBCL_0003	LY_metapool_12_HWI-ST1337	12	466	73	0.1567	5649	1	0.0002	0.234	0	0	0	Absent	312.46	D_BrAmp_DLBCL_0003_control	164.27	D_BrAmp_DLBCL	BrAmp	variant_000843
D_BrAmp_DLBCL_0003	LY_metapool_12_HWI-ST1337	12	395	86	0.2177	5226	2	0.0004	0.234	0	0	0	Absent	312.46	D_BrAmp_DLBCL_0003_control	164.27	D_BrAmp_DLBCL	BrAmp	variant_000844
D_BrAmp_DLBCL_0003	LY_metapool_12_HWI-ST1337	12	297	59	0.1987	4420	0	0.0	0.234	0	0	0	Absent	312.46	D_BrAmp_DLBCL_0003_control	164.27	D_BrAmp_DLBCL	BrAmp	variant_000845
D_BrAmp_DLBCL_0003	LY_metapool_12_HWI-ST1337	12	168	73	0.4345	1824	0	0.0	0.234	0	0	0	Absent	312.46	D_BrAmp_DLBCL_0003_control	164.27	D_BrAmp_DLBCL	BrAmp	variant_000846
D_BrAmp_DLBCL_0003	LY_metapool_12_HWI-ST1337	12	288	55	0.191	4476	0	0.0	0.234	0	0	0	Absent	312.46	D_BrAmp_DLBCL_0003_control	164.27	D_BrAmp_DLBCL	BrAmp	variant_000847
D_BrAmp_DLBCL_0003	LY_metapool_12_HWI-ST1337	12	228	50	0.2193	3526	0	0.0	0.234	0	0	0	Absent	312.46	D_BrAmp_DLBCL_0003_control	164.27	D_BrAmp_DLBCL	BrAmp	variant_000848
D_BrAmp_DLBCL_0003	LY_metapool_12_HWI-ST1337	12	239	60	0.251	3795	0	0.0	0.234	0	0	0	Absent	312.46	D_BrAmp_DLBCL_0003_control	164.27	D_BrAmp_DLBCL	BrAmp	variant_000849
D_BrAmp_DLBCL_0003	LY_metapool_12_HWI-ST1337	12	108	40	0.3704	1820	0	0.0	0.234	0	0	0	Absent	312.46	D_BrAmp_DLBCL_0003_control	164.27	D_BrAmp_DLBCL	BrAmp	variant_000850
D_BrAmp_DLBCL_0003	LY_metapool_12_HWI-ST1337	12	264	82	0.3106	4580	0	0.0	0.234	0	0	0	Absent	312.46	D_BrAmp_DLBCL_0003_control	164.27	D_BrAmp_DLBCL	BrAmp	variant_000851
D_BrAmp_DLBCL_0003	LY_metapool_12_HWI-ST1337	12	303	86	0.2838	5512	0	0.0	0.234	0	0	0	Absent	312.46	D_BrAmp_DLBCL_0003_control	164.27	D_BrAmp_DLBCL	BrAmp	variant_000852
D_BrAmp_DLBCL_0003	LY_metapool_12_HWI-ST1337	12	225	66	0.2933	4030	0	0.0	0.234	0	0	0	Absent	312.46	D_BrAmp_DLBCL_0003_control	164.27	D_BrAmp_DLBCL	BrAmp	variant_000853
D_BrAmp_DLBCL_0003	LY_metapool_12_HWI-ST1337	12	193	59	0.3057	2779	0	0.0	0.234	0	0	0	Absent	312.46	D_BrAmp_DLBCL_0003_control	164.27	D_BrAmp_DLBCL	BrAmp	variant_000854
D_BrAmp_DLBCL_0003	LY_metapool_12_HWI-ST1337	12	142	63	0.4437	2651	0	0.0	0.234	0	0	0	Absent	312.46	D_BrAmp_DLBCL_0003_control	164.27	D_BrAmp_DLBCL	BrAmp	variant_000855
D_BrAmp_DLBCL_0003	LY_metapool_12_HWI-ST1337	12	238	54	0.2269	1761	0	0.0	0.234	0	0	0	Absent	312.46	D_BrAmp_DLBCL_0003_control	164.27	D_BrAmp_DLBCL	BrAmp	variant_000856
D_BrAmp_DLBCL_0003	LY_metapool_12_HWI-ST1337	12	458	57	0.1245	3613	0	0.0	0.234	0	0	0	Absent	312.46	D_BrAmp_DLBCL_0003_control	164.27	D_BrAmp_DLBCL	BrAmp	variant_000857
D_BrAmp_DLBCL_0003	LY_metapool_12_HWI-ST1337	12	81	43	0.5309	538	0	0.0	0.234	0	0	0	Absent	312.46	D_BrAmp_DLBCL_0003_control	164.27	D_BrAmp_DLBCL	BrAmp	variant_000858
D_BrAmp_DLBCL_0003	LY_metapool_12_HWI-ST1337	12	145	35	0.2414	1133	0	0.0	0.234	0	0	0	Absent	312.46	D_BrAmp_DLBCL_0003_control	164.27	D_BrAmp_DLBCL	BrAmp	variant_000859
D_BrAmp_DLBCL_0003	LY_metapool_12_HWI-ST1337	12	915	96	0.1049	7421	1	0.0001	0.234	0	0	0	Absent	312.46	D_BrAmp_DLBCL_0003_control	164.27	D_BrAmp_DLBCL	BrAmp	variant_000860
D_BrAmp_DLBCL_0003	LY_metapool_12_HWI-ST1337	12	531	49	0.0923	4064	0	0.0	0.234	0	0	0	Absent	312.46	D_BrAmp_DLBCL_0003_control	164.27	D_BrAmp_DLBCL	BrAmp	variant_000861
D_BrAmp_DLBCL_0003	LY_metapool_12_HWI-ST1337	12	575	19	0.033	4116	0	0.0	0.234	0	0	0	Absent	312.46	D_BrAmp_DLBCL_0003_control	164.27	D_BrAmp_DLBCL	BrAmp	variant_000862
D_BrAmp_DLBCL_0003	LY_metapool_12_HWI-ST1337	12	167	29	0.1737	2124	0	0.0	0.234	0	0	0	Absent	312.46	D_BrAmp_DLBCL_0003_control	164.27	D_BrAmp_DLBCL	BrAmp	variant_000863
D_BrAmp_DLBCL_0003	LY_metapool_12_HWI-ST1337	12	51	4	0.0784	301	0	0.0	0.234	0	0	0	Absent	312.46	D_BrAmp_DLBCL_0003_control	164.27	D_BrAmp_DLBCL	BrAmp	variant_000864
D_BrAmp_DLBCL_0003	LY_metapool_12_HWI-ST1337	12	586	213	0.3635	3421	0	0.0	0.234	0	0	0	Absent	312.46	D_BrAmp_DLBCL_0003_control	164.27	D_BrAmp_DLBCL	BrAmp	variant_000865
D_BrAmp_DLBCL_0003	LY_metapool_12_HWI-ST1337	12	487	46	0.0945	3083	0	0.0	0.234	0	0	0	Absent	312.46	D_BrAmp_DLBCL_0003_control	164.27	D_BrAmp_DLBCL	BrAmp	variant_000866
D_BrAmp_DLBCL_0003	LY_metapool_12_HWI-ST1337	12	444	60	0.1351	4013	2	0.0005	0.234	0	0	0	Absent	312.46	D_BrAmp_DLBCL_0003_control	164.27	D_BrAmp_DLBCL	BrAmp	variant_000867
D_BrAmp_DLBCL_0003	LY_metapool_12_HWI-ST1337	12	423	91	0.2151	3502	2	0.0006	0.234	0	0	0	Absent	312.46	D_BrAmp_DLBCL_0003_control	164.27	D_BrAmp_DLBCL	BrAmp	variant_000868
D_BrAmp_DLBCL_0003	LY_metapool_12_HWI-ST1337	12	220	28	0.1273	1717	0	0.0	0.234	0	0	0	Absent	312.46	D_BrAmp_DLBCL_0003_control	164.27	D_BrAmp_DLBCL	BrAmp	variant_000869
D_BrAmp_DLBCL_0003	LY_metapool_12_HWI-ST1337	12	124	19	0.1532	1115	0	0.0	0.234	0	0	0	Absent	312.46	D_BrAmp_DLBCL_0003_control	164.27	D_BrAmp_DLBCL	BrAmp	variant_000870
D_BrAmp_DLBCL_0003	LY_metapool_12_HWI-ST1337	12	935	49	0.0524	7941	2	0.0003	0.234	0	0	0	Absent	312.46	D_BrAmp_DLBCL_0003_control	164.27	D_BrAmp_DLBCL	BrAmp	variant_000871
D_BrAmp_DLBCL_0003	LY_metapool_12_HWI-ST1337	12	285	45	0.1579	2648	0	0.0	0.234	0	0	0	Absent	312.46	D_BrAmp_DLBCL_0003_control	164.27	D_BrAmp_DLBCL	BrAmp	variant_000872
D_BrAmp_DLBCL_0003	LY_metapool_12_HWI-ST1337	12	953	123	0.1291	8464	3	0.0004	0.234	0	0	0	Absent	312.46	D_BrAmp_DLBCL_0003_control	164.27	D_BrAmp_DLBCL	BrAmp	variant_000873
D_BrAmp_DLBCL_0003	LY_metapool_12_HWI-ST1337	12	264	64	0.2424	2991	0	0.0	0.234	0	0	0	Absent	312.46	D_BrAmp_DLBCL_0003_control	164.27	D_BrAmp_DLBCL	BrAmp	variant_000874
D_BrAmp_DLBCL_0003	LY_metapool_12_HWI-ST1337	12	537	87	0.162	4418	0	0.0	0.234	0	0	0	Absent	312.46	D_BrAmp_DLBCL_0003_control	164.27	D_BrAmp_DLBCL	BrAmp	variant_000875
D_BrAmp_DLBCL_0003	LY_metapool_12_HWI-ST1337	12	843	109	0.1293	6985	0	0.0	0.234	0	0	0	Absent	312.46	D_BrAmp_DLBCL_0003_control	164.27	D_BrAmp_DLBCL	BrAmp	variant_000876
D_BrAmp_DLBCL_0003	LY_metapool_12_HWI-ST1337	12	972	152	0.1564	9438	2	0.0002	0.234	0	0	0	Absent	312.46	D_BrAmp_DLBCL_0003_control	164.27	D_BrAmp_DLBCL	BrAmp	variant_000877
D_BrAmp_DLBCL_0003	LY_metapool_12_HWI-ST1337	12	174	38	0.2184	1641	0	0.0	0.234	0	0	0	Absent	312.46	D_BrAmp_DLBCL_0003_control	164.27	D_BrAmp_DLBCL	BrAmp	variant_000878
D_BrAmp_DLBCL_0003	LY_metapool_12_HWI-ST1337	12	128	25	0.1953	1422	0	0.0	0.234	0	0	0	Absent	312.46	D_BrAmp_DLBCL_0003_control	164.27	D_BrAmp_DLBCL	BrAmp	variant_000879
D_BrAmp_DLBCL_0003	LY_metapool_12_HWI-ST1337	12	607	183	0.3015	8154	1	0.0001	0.234	0	0	0	Absent	312.46	D_BrAmp_DLBCL_0003_control	164.27	D_BrAmp_DLBCL	BrAmp	variant_000880
D_BrAmp_DLBCL_0003	LY_metapool_12_HWI-ST1337	12	448	120	0.2679	6488	1	0.0002	0.234	0	0	0	Absent	312.46	D_BrAmp_DLBCL_0003_control	164.27	D_BrAmp_DLBCL	BrAmp	variant_000881
D_BrAmp_DLBCL_0003	LY_metapool_12_HWI-ST1337	12	67	37	0.5522	561	0	0.0	0.234	0	0	0	Absent	312.46	D_BrAmp_DLBCL_0003_control	164.27	D_BrAmp_DLBCL	BrAmp	variant_000882
D_BrAmp_DLBCL_0003	LY_metapool_12_HWI-ST1337	12	473	18	0.0381	4013	0	0.0	0.234	0	0	0	Absent	312.46	D_BrAmp_DLBCL_0003_control	164.27	D_BrAmp_DLBCL	BrAmp	variant_000883
D_BrAmp_DLBCL_0003	LY_metapool_12_HWI-ST1337	12	88	17	0.1932	824	0	0.0	0.234	0	0	0	Absent	312.46	D_BrAmp_DLBCL_0003_control	164.27	D_BrAmp_DLBCL	BrAmp	variant_000884
D_BrAmp_DLBCL_0003	LY_metapool_12_HWI-ST1337	12	460	41	0.0891	3731	1	0.0003	0.234	0	0	0	Absent	312.46	D_BrAmp_DLBCL_0003_control	164.27	D_BrAmp_DLBCL	BrAmp	variant_000885
D_BrAmp_DLBCL_0003	LY_metapool_12_HWI-ST1337	12	780	94	0.1205	5888	0	0.0	0.234	0	0	0	Absent	312.46	D_BrAmp_DLBCL_0003_control	164.27	D_BrAmp_DLBCL	BrAmp	variant_000886
D_BrAmp_DLBCL_0003	LY_metapool_12_HWI-ST1337	12	642	166	0.2586	4877	0	0.0	0.234	0	0	0	Absent	312.46	D_BrAmp_DLBCL_0003_control	164.27	D_BrAmp_DLBCL	BrAmp	variant_000887
D_BrAmp_DLBCL_0003	LY_metapool_12_HWI-ST1337	12	485	65	0.134	3220	0	0.0	0.234	0	0	0	Absent	312.46	D_BrAmp_DLBCL_0003_control	164.27	D_BrAmp_DLBCL	BrAmp	variant_000888
D_BrAmp_DLBCL_0003	LY_metapool_12_HWI-ST1337	12	115	44	0.3826	890	0	0.0	0.234	0	0	0	Absent	312.46	D_BrAmp_DLBCL_0003_control	164.27	D_BrAmp_DLBCL	BrAmp	variant_000889
D_BrAmp_DLBCL_0003	LY_metapool_12_HWI-ST1337	12	679	253	0.3726	5040	1	0.0002	0.234	0	0	0	Absent	312.46	D_BrAmp_DLBCL_0003_control	164.27	D_BrAmp_DLBCL	BrAmp	variant_000890
D_BrAmp_DLBCL_0003	LY_metapool_12_HWI-ST1337	12	478	88	0.1841	4185	2	0.0005	0.234	0	0	0	Absent	312.46	D_BrAmp_DLBCL_0003_control	164.27	D_BrAmp_DLBCL	BrAmp	variant_000891
D_BrAmp_DLBCL_0003	LY_metapool_12_HWI-ST1337	12	177	9	0.0508	1290	0	0.0	0.234	0	0	0	Absent	312.46	D_BrAmp_DLBCL_0003_control	164.27	D_BrAmp_DLBCL	BrAmp	variant_000892
D_BrAmp_DLBCL_0003	LY_metapool_12_HWI-ST1337	12	898	252	0.2806	7971	3	0.0004	0.234	0	0	0	Absent	312.46	D_BrAmp_DLBCL_0003_control	164.27	D_BrAmp_DLBCL	BrAmp	variant_000893
D_BrAmp_DLBCL_0003	LY_metapool_12_HWI-ST1337	12	445	152	0.3416	3385	0	0.0	0.234	0	0	0	Absent	312.46	D_BrAmp_DLBCL_0003_control	164.27	D_BrAmp_DLBCL	BrAmp	variant_000894
D_BrAmp_DLBCL_0003	LY_metapool_12_HWI-ST1337	12	228	62	0.2719	1928	0	0.0	0.234	0	0	0	Absent	312.46	D_BrAmp_DLBCL_0003_control	164.27	D_BrAmp_DLBCL	BrAmp	variant_000895
D_BrAmp_DLBCL_0003	LY_metapool_12_HWI-ST1337	12	930	125	0.1344	7004	0	0.0	0.234	0	0	0	Absent	312.46	D_BrAmp_DLBCL_0003_control	164.27	D_BrAmp_DLBCL	BrAmp	variant_000896
D_BrAmp_DLBCL_0003	LY_metapool_12_HWI-ST1337	12	178	21	0.118	1198	0	0.0	0.234	0	0	0	Absent	312.46	D_BrAmp_DLBCL_0003_control	164.27	D_BrAmp_DLBCL	BrAmp	variant_000897
D_BrAmp_DLBCL_0003	LY_metapool_12_HWI-ST1337	12	944	77	0.0816	7341	2	0.0003	0.234	0	0	0	Absent	312.46	D_BrAmp_DLBCL_0003_control	164.27	D_BrAmp_DLBCL	BrAmp	variant_000898
D_BrAmp_DLBCL_0003	LY_metapool_12_HWI-ST1337	12	76	13	0.1711	485	0	0.0	0.234	0	0	0	Absent	312.46	D_BrAmp_DLBCL_0003_control	164.27	D_BrAmp_DLBCL	BrAmp	variant_000899
D_BrAmp_DLBCL_0003	LY_metapool_12_HWI-ST1337	12	721	99	0.1373	4847	0	0.0	0.234	0	0	0	Absent	312.46	D_BrAmp_DLBCL_0003_control	164.27	D_BrAmp_DLBCL	BrAmp	variant_000900
D_BrAmp_DLBCL_0003	LY_metapool_12_HWI-ST1337	12	137	20	0.146	1692	0	0.0	0.234	0	0	0	Absent	312.46	D_BrAmp_DLBCL_0003_control	164.27	D_BrAmp_DLBCL	BrAmp	variant_000901
D_BrAmp_DLBCL_0003	LY_metapool_12_HWI-ST1337	12	364	24	0.0659	4535	1	0.0002	0.234	0	0	0	Absent	312.46	D_BrAmp_DLBCL_0003_control	164.27	D_BrAmp_DLBCL	BrAmp	variant_000902
D_BrAmp_DLBCL_0003	LY_metapool_12_HWI-ST1337	12	67	12	0.1791	908	0	0.0	0.234	0	0	0	Absent	312.46	D_BrAmp_DLBCL_0003_control	164.27	D_BrAmp_DLBCL	BrAmp	variant_000903
D_BrAmp_DLBCL_0003	LY_metapool_12_HWI-ST1337	12	115	10	0.087	1117	48	0.043	0.234	9	1398	0.006437768	Rare	312.46	D_BrAmp_DLBCL_0003_control	164.27	D_BrAmp_DLBCL	BrAmp	variant_000904
D_BrAmp_DLBCL_0003	LY_metapool_12_HWI-ST1337	12	118	15	0.1271	1218	2	0.0016	0.234	0	0	0	Absent	312.46	D_BrAmp_DLBCL_0003_control	164.27	D_BrAmp_DLBCL	BrAmp	variant_000905
D_BrAmp_DLBCL_0003	LY_metapool_12_HWI-ST1337	12	152	31	0.2039	1819	0	0.0	0.234	0	0	0	Absent	312.46	D_BrAmp_DLBCL_0003_control	164.27	D_BrAmp_DLBCL	BrAmp	variant_000906
D_BrAmp_DLBCL_0003	LY_metapool_12_HWI-ST1337	12	259	42	0.1622	3415	1	0.0003	0.234	0	0	0	Absent	312.46	D_BrAmp_DLBCL_0003_control	164.27	D_BrAmp_DLBCL	BrAmp	variant_000907
D_BrAmp_DLBCL_0003	LY_metapool_12_HWI-ST1337	12	509	88	0.1729	5754	1	0.0002	0.234	0	0	0	Absent	312.46	D_BrAmp_DLBCL_0003_control	164.27	D_BrAmp_DLBCL	BrAmp	variant_000908
D_BrAmp_DLBCL_0003	LY_metapool_12_HWI-ST1337	12	80	10	0.125	972	0	0.0	0.234	0	0	0	Absent	312.46	D_BrAmp_DLBCL_0003_control	164.27	D_BrAmp_DLBCL	BrAmp	variant_000909
D_BrAmp_DLBCL_0003	LY_metapool_12_HWI-ST1337	12	282	38	0.1348	3239	0	0.0	0.234	0	0	0	Absent	312.46	D_BrAmp_DLBCL_0003_control	164.27	D_BrAmp_DLBCL	BrAmp	variant_000910
D_BrAmp_DLBCL_0003	LY_metapool_12_HWI-ST1337	12	478	90	0.1883	4986	1	0.0002	0.234	0	0	0	Absent	312.46	D_BrAmp_DLBCL_0003_control	164.27	D_BrAmp_DLBCL	BrAmp	variant_000911
D_BrAmp_DLBCL_0003	LY_metapool_12_HWI-ST1337	12	376	57	0.1516	4386	0	0.0	0.234	0	0	0	Absent	312.46	D_BrAmp_DLBCL_0003_control	164.27	D_BrAmp_DLBCL	BrAmp	variant_000912
D_BrAmp_DLBCL_0003	LY_metapool_12_HWI-ST1337	12	489	87	0.1779	5451	0	0.0	0.234	0	0	0	Absent	312.46	D_BrAmp_DLBCL_0003_control	164.27	D_BrAmp_DLBCL	BrAmp	variant_000913
D_BrAmp_DLBCL_0003	LY_metapool_12_HWI-ST1337	12	373	48	0.1287	4340	0	0.0	0.234	0	0	0	Absent	312.46	D_BrAmp_DLBCL_0003_control	164.27	D_BrAmp_DLBCL	BrAmp	variant_000914
D_BrAmp_DLBCL_0003	LY_metapool_12_HWI-ST1337	12	199	65	0.3266	2570	1	0.0004	0.234	0	0	0	Absent	312.46	D_BrAmp_DLBCL_0003_control	164.27	D_BrAmp_DLBCL	BrAmp	variant_000915
D_BrAmp_DLBCL_0003	LY_metapool_12_HWI-ST1337	12	96	21	0.2188	995	0	0.0	0.234	0	0	0	Absent	312.46	D_BrAmp_DLBCL_0003_control	164.27	D_BrAmp_DLBCL	BrAmp	variant_000916
D_BrAmp_DLBCL_0003	LY_metapool_12_HWI-ST1337	12	82	20	0.2439	839	0	0.0	0.234	0	0	0	Absent	312.46	D_BrAmp_DLBCL_0003_control	164.27	D_BrAmp_DLBCL	BrAmp	variant_000917
D_BrAmp_DLBCL_0003	LY_metapool_12_HWI-ST1337	12	585	78	0.1333	6937	3	0.0004	0.234	0	0	0	Absent	312.46	D_BrAmp_DLBCL_0003_control	164.27	D_BrAmp_DLBCL	BrAmp	variant_000918
D_BrAmp_DLBCL_0003	LY_metapool_12_HWI-ST1337	12	342	74	0.2164	4095	0	0.0	0.234	0	0	0	Absent	312.46	D_BrAmp_DLBCL_0003_control	164.27	D_BrAmp_DLBCL	BrAmp	variant_000919
D_BrAmp_DLBCL_0003	LY_metapool_12_HWI-ST1337	12	436	63	0.1445	6077	1	0.0002	0.234	0	0	0	Absent	312.46	D_BrAmp_DLBCL_0003_control	164.27	D_BrAmp_DLBCL	BrAmp	variant_000920
D_BrAmp_DLBCL_0003	LY_metapool_12_HWI-ST1337	12	89	36	0.4045	1122	0	0.0	0.234	0	0	0	Absent	312.46	D_BrAmp_DLBCL_0003_control	164.27	D_BrAmp_DLBCL	BrAmp	variant_000921
D_BrAmp_DLBCL_0003	LY_metapool_12_HWI-ST1337	12	135	15	0.1111	1855	0	0.0	0.234	0	0	0	Absent	312.46	D_BrAmp_DLBCL_0003_control	164.27	D_BrAmp_DLBCL	BrAmp	variant_000922
D_BrAmp_DLBCL_0003	LY_metapool_12_HWI-ST1337	12	480	148	0.3083	6079	1	0.0002	0.234	0	0	0	Absent	312.46	D_BrAmp_DLBCL_0003_control	164.27	D_BrAmp_DLBCL	BrAmp	variant_000923
D_BrAmp_DLBCL_0003	LY_metapool_12_HWI-ST1337	12	70	32	0.4571	801	0	0.0	0.234	0	0	0	Absent	312.46	D_BrAmp_DLBCL_0003_control	164.27	D_BrAmp_DLBCL	BrAmp	variant_000924
D_BrAmp_DLBCL_0003	LY_metapool_12_HWI-ST1337	12	78	8	0.1026	1062	0	0.0	0.234	0	0	0	Absent	312.46	D_BrAmp_DLBCL_0003_control	164.27	D_BrAmp_DLBCL	BrAmp	variant_000925
D_BrAmp_DLBCL_0003	LY_metapool_12_HWI-ST1337	12	426	56	0.1315	5752	3	0.0005	0.234	0	0	0	Absent	312.46	D_BrAmp_DLBCL_0003_control	164.27	D_BrAmp_DLBCL	BrAmp	variant_000926
D_BrAmp_DLBCL_0003	LY_metapool_12_HWI-ST1337	12	31	11	0.3548	243	0	0.0	0.234	0	0	0	Absent	312.46	D_BrAmp_DLBCL_0003_control	164.27	D_BrAmp_DLBCL	BrAmp	variant_000927
D_BrAmp_DLBCL_0003	LY_metapool_12_HWI-ST1337	12	107	18	0.1682	1242	0	0.0	0.234	0	0	0	Absent	312.46	D_BrAmp_DLBCL_0003_control	164.27	D_BrAmp_DLBCL	BrAmp	variant_000928
D_BrAmp_DLBCL_0003	LY_metapool_12_HWI-ST1337	12	75	11	0.1467	933	0	0.0	0.234	0	0	0	Absent	312.46	D_BrAmp_DLBCL_0003_control	164.27	D_BrAmp_DLBCL	BrAmp	variant_000929
D_BrAmp_DLBCL_0003	LY_metapool_12_HWI-ST1337	12	257	56	0.2179	2854	0	0.0	0.234	0	0	0	Absent	312.46	D_BrAmp_DLBCL_0003_control	164.27	D_BrAmp_DLBCL	BrAmp	variant_000930
D_BrAmp_DLBCL_0003	LY_metapool_12_HWI-ST1337	12	458	38	0.083	4920	0	0.0	0.234	0	0	0	Absent	312.46	D_BrAmp_DLBCL_0003_control	164.27	D_BrAmp_DLBCL	BrAmp	variant_000931
D_BrAmp_DLBCL_0003	LY_metapool_12_HWI-ST1337	12	99	20	0.202	1016	0	0.0	0.234	0	0	0	Absent	312.46	D_BrAmp_DLBCL_0003_control	164.27	D_BrAmp_DLBCL	BrAmp	variant_000932
D_BrAmp_DLBCL_0003	LY_metapool_12_HWI-ST1337	12	253	47	0.1858	1765	0	0.0	0.234	0	0	0	Absent	312.46	D_BrAmp_DLBCL_0003_control	164.27	D_BrAmp_DLBCL	BrAmp	variant_000933
D_BrAmp_DLBCL_0003	LY_metapool_12_HWI-ST1337	12	352	62	0.1761	2634	0	0.0	0.234	0	0	0	Absent	312.46	D_BrAmp_DLBCL_0003_control	164.27	D_BrAmp_DLBCL	BrAmp	variant_000934
D_BrAmp_DLBCL_0003	LY_metapool_12_HWI-ST1337	12	36	6	0.1667	568	0	0.0	0.234	0	0	0	Absent	312.46	D_BrAmp_DLBCL_0003_control	164.27	D_BrAmp_DLBCL	BrAmp	variant_000935
D_BrAmp_DLBCL_0003	LY_metapool_12_HWI-ST1337	12	132	24	0.1818	1860	1	0.0005	0.234	0	0	0	Absent	312.46	D_BrAmp_DLBCL_0003_control	164.27	D_BrAmp_DLBCL	BrAmp	variant_000936
D_BrAmp_DLBCL_0003	LY_metapool_12_HWI-ST1337	12	568	124	0.2183	7270	3	0.0004	0.234	0	0	0	Absent	312.46	D_BrAmp_DLBCL_0003_control	164.27	D_BrAmp_DLBCL	BrAmp	variant_000937
D_BrAmp_DLBCL_0003	LY_metapool_12_HWI-ST1337	12	84	27	0.3214	1201	0	0.0	0.234	0	0	0	Absent	312.46	D_BrAmp_DLBCL_0003_control	164.27	D_BrAmp_DLBCL	BrAmp	variant_000938
D_BrAmp_DLBCL_0003	LY_metapool_12_HWI-ST1337	12	67	18	0.2687	1162	0	0.0	0.234	0	0	0	Absent	312.46	D_BrAmp_DLBCL_0003_control	164.27	D_BrAmp_DLBCL	BrAmp	variant_000939
D_BrAmp_DLBCL_0003	LY_metapool_12_HWI-ST1337	12	593	124	0.2091	8776	180	0.0205	0.234	0	0	0	Absent	312.46	D_BrAmp_DLBCL_0003_control	164.27	D_BrAmp_DLBCL	BrAmp	variant_000940
D_BrAmp_DLBCL_0003	LY_metapool_12_HWI-ST1337	12	353	154	0.4363	3954	1	0.0003	0.234	0	0	0	Absent	312.46	D_BrAmp_DLBCL_0003_control	164.27	D_BrAmp_DLBCL	BrAmp	variant_000941
D_BrAmp_DLBCL_0003	LY_metapool_12_HWI-ST1337	12	328	209	0.6372	3712	38	0.0102	0.234	2	1548	0.00129199	Rare	312.46	D_BrAmp_DLBCL_0003_control	164.27	D_BrAmp_DLBCL	BrAmp	variant_000942
D_BrAmp_DLBCL_0003	LY_metapool_12_HWI-ST1337	12	245	104	0.4245	3098	0	0.0	0.234	0	0	0	Absent	312.46	D_BrAmp_DLBCL_0003_control	164.27	D_BrAmp_DLBCL	BrAmp	variant_000943
D_BrAmp_DLBCL_0003	LY_metapool_12_HWI-ST1337	12	200	79	0.395	2402	0	0.0	0.234	0	0	0	Absent	312.46	D_BrAmp_DLBCL_0003_control	164.27	D_BrAmp_DLBCL	BrAmp	variant_000944
D_BrAmp_DLBCL_0003	LY_metapool_12_HWI-ST1337	12	226	72	0.3186	2272	0	0.0	0.234	0	0	0	Absent	312.46	D_BrAmp_DLBCL_0003_control	164.27	D_BrAmp_DLBCL	BrAmp	variant_000945
D_BrAmp_DLBCL_0003	LY_metapool_12_HWI-ST1337	12	188	34	0.1809	1893	0	0.0	0.234	0	0	0	Absent	312.46	D_BrAmp_DLBCL_0003_control	164.27	D_BrAmp_DLBCL	BrAmp	variant_000946
D_BrAmp_DLBCL_0003	LY_metapool_12_HWI-ST1337	12	414	102	0.2464	5510	2	0.0004	0.234	0	0	0	Absent	312.46	D_BrAmp_DLBCL_0003_control	164.27	D_BrAmp_DLBCL	BrAmp	variant_000947
D_BrAmp_DLBCL_0003	LY_metapool_12_HWI-ST1337	12	286	67	0.2343	3189	0	0.0	0.234	0	0	0	Absent	312.46	D_BrAmp_DLBCL_0003_control	164.27	D_BrAmp_DLBCL	BrAmp	variant_000948
D_BrAmp_DLBCL_0003	LY_metapool_12_HWI-ST1337	12	748	156	0.2086	7853	1	0.0001	0.234	0	0	0	Absent	312.46	D_BrAmp_DLBCL_0003_control	164.27	D_BrAmp_DLBCL	BrAmp	variant_000949
D_BrAmp_DLBCL_0003	LY_metapool_12_HWI-ST1337	12	67	30	0.4478	825	0	0.0	0.234	0	0	0	Absent	312.46	D_BrAmp_DLBCL_0003_control	164.27	D_BrAmp_DLBCL	BrAmp	variant_000950
D_BrAmp_DLBCL_0003	LY_metapool_12_HWI-ST1337	12	110	39	0.3545	1612	0	0.0	0.234	0	0	0	Absent	312.46	D_BrAmp_DLBCL_0003_control	164.27	D_BrAmp_DLBCL	BrAmp	variant_000951
D_BrAmp_DLBCL_0003	LY_metapool_12_HWI-ST1337	12	268	68	0.2537	4654	1	0.0002	0.234	0	0	0	Absent	312.46	D_BrAmp_DLBCL_0003_control	164.27	D_BrAmp_DLBCL	BrAmp	variant_000952
D_BrAmp_DLBCL_0003	LY_metapool_12_HWI-ST1337	12	475	266	0.56	7486	1	0.0001	0.234	0	0	0	Absent	312.46	D_BrAmp_DLBCL_0003_control	164.27	D_BrAmp_DLBCL	BrAmp	variant_000953
D_BrAmp_DLBCL_0003	LY_metapool_12_HWI-ST1337	12	239	67	0.2803	3589	0	0.0	0.234	0	0	0	Absent	312.46	D_BrAmp_DLBCL_0003_control	164.27	D_BrAmp_DLBCL	BrAmp	variant_000954
D_BrAmp_DLBCL_0003	LY_metapool_12_HWI-ST1337	12	266	100	0.3759	3042	0	0.0	0.234	0	0	0	Absent	312.46	D_BrAmp_DLBCL_0003_control	164.27	D_BrAmp_DLBCL	BrAmp	variant_000955
D_BrAmp_DLBCL_0003	LY_metapool_12_HWI-ST1337	12	102	34	0.3333	1181	0	0.0	0.234	0	0	0	Absent	312.46	D_BrAmp_DLBCL_0003_control	164.27	D_BrAmp_DLBCL	BrAmp	variant_000956
D_BrAmp_DLBCL_0003	LY_metapool_12_HWI-ST1337	12	217	18	0.0829	4137	1	0.0002	0.234	0	0	0	Absent	312.46	D_BrAmp_DLBCL_0003_control	164.27	D_BrAmp_DLBCL	BrAmp	variant_000957
D_BrAmp_DLBCL_0003	LY_metapool_12_HWI-ST1337	12	400	98	0.245	6020	0	0.0	0.234	0	0	0	Absent	312.46	D_BrAmp_DLBCL_0003_control	164.27	D_BrAmp_DLBCL	BrAmp	variant_000958
D_BrAmp_DLBCL_0003	LY_metapool_12_HWI-ST1337	12	148	36	0.2432	2126	1	0.0005	0.234	0	0	0	Absent	312.46	D_BrAmp_DLBCL_0003_control	164.27	D_BrAmp_DLBCL	BrAmp	variant_000959
D_BrAmp_DLBCL_0003	LY_metapool_12_HWI-ST1337	12	301	85	0.2824	4527	1	0.0002	0.234	0	0	0	Absent	312.46	D_BrAmp_DLBCL_0003_control	164.27	D_BrAmp_DLBCL	BrAmp	variant_000960
D_BrAmp_DLBCL_0003	LY_metapool_12_HWI-ST1337	12	57	19	0.3333	1228	0	0.0	0.234	0	0	0	Absent	312.46	D_BrAmp_DLBCL_0003_control	164.27	D_BrAmp_DLBCL	BrAmp	variant_000961
D_BrAmp_DLBCL_0003	LY_metapool_12_HWI-ST1337	12	462	130	0.2814	7047	0	0.0	0.234	0	0	0	Absent	312.46	D_BrAmp_DLBCL_0003_control	164.27	D_BrAmp_DLBCL	BrAmp	variant_000962
D_BrAmp_DLBCL_0003	LY_metapool_12_HWI-ST1337	12	313	89	0.2843	5020	13	0.0026	0.234	0	0	0	Absent	312.46	D_BrAmp_DLBCL_0003_control	164.27	D_BrAmp_DLBCL	BrAmp	variant_000963
D_BrAmp_DLBCL_0003	LY_metapool_12_HWI-ST1337	12	151	18	0.1192	1796	0	0.0	0.234	0	0	0	Absent	312.46	D_BrAmp_DLBCL_0003_control	164.27	D_BrAmp_DLBCL	BrAmp	variant_000964
D_BrAmp_DLBCL_0003	LY_metapool_12_HWI-ST1337	12	146	19	0.1301	1815	0	0.0	0.234	0	0	0	Absent	312.46	D_BrAmp_DLBCL_0003_control	164.27	D_BrAmp_DLBCL	BrAmp	variant_000965
D_BrAmp_DLBCL_0003	LY_metapool_12_HWI-ST1337	12	82	10	0.122	921	0	0.0	0.234	0	0	0	Absent	312.46	D_BrAmp_DLBCL_0003_control	164.27	D_BrAmp_DLBCL	BrAmp	variant_000966
D_BrAmp_DLBCL_0003	LY_metapool_12_HWI-ST1337	12	139	51	0.3669	1818	0	0.0	0.234	0	0	0	Absent	312.46	D_BrAmp_DLBCL_0003_control	164.27	D_BrAmp_DLBCL	BrAmp	variant_000967
D_BrAmp_DLBCL_0003	LY_metapool_12_HWI-ST1337	12	226	17	0.0752	2208	0	0.0	0.234	0	0	0	Absent	312.46	D_BrAmp_DLBCL_0003_control	164.27	D_BrAmp_DLBCL	BrAmp	variant_000968
D_BrAmp_DLBCL_0003	LY_metapool_12_HWI-ST1337	12	232	97	0.4181	2299	2	0.0009	0.234	0	0	0	Absent	312.46	D_BrAmp_DLBCL_0003_control	164.27	D_BrAmp_DLBCL	BrAmp	variant_000969
D_BrAmp_DLBCL_0003	LY_metapool_12_HWI-ST1337	12	194	152	0.7835	1824	1	0.0005	0.234	0	0	0	Absent	312.46	D_BrAmp_DLBCL_0003_control	164.27	D_BrAmp_DLBCL	BrAmp	variant_000970
D_BrAmp_DLBCL_0003	LY_metapool_12_HWI-ST1337	12	249	16	0.0643	2439	0	0.0	0.234	0	0	0	Absent	312.46	D_BrAmp_DLBCL_0003_control	164.27	D_BrAmp_DLBCL	BrAmp	variant_000971
D_BrAmp_DLBCL_0003	LY_metapool_12_HWI-ST1337	12	39	35	0.8974	431	0	0.0	0.234	0	0	0	Absent	312.46	D_BrAmp_DLBCL_0003_control	164.27	D_BrAmp_DLBCL	BrAmp	variant_000972
D_BrAmp_DLBCL_0003	LY_metapool_12_HWI-ST1337	12	217	149	0.6866	2116	0	0.0	0.234	0	0	0	Absent	312.46	D_BrAmp_DLBCL_0003_control	164.27	D_BrAmp_DLBCL	BrAmp	variant_000973
D_BrAmp_DLBCL_0003	LY_metapool_12_HWI-ST1337	12	439	30	0.0683	4424	0	0.0	0.234	0	0	0	Absent	312.46	D_BrAmp_DLBCL_0003_control	164.27	D_BrAmp_DLBCL	BrAmp	variant_000974
D_BrAmp_DLBCL_0003	LY_metapool_12_HWI-ST1337	12	856	23	0.0269	8859	1	0.0001	0.234	0	0	0	Absent	312.46	D_BrAmp_DLBCL_0003_control	164.27	D_BrAmp_DLBCL	BrAmp	variant_000975
D_BrAmp_DLBCL_0003	LY_metapool_12_HWI-ST1337	12	140	56	0.4	2478	3	0.0012	0.234	0	0	0	Absent	312.46	D_BrAmp_DLBCL_0003_control	164.27	D_BrAmp_DLBCL	BrAmp	variant_000976
D_BrAmp_DLBCL_0003	LY_metapool_12_HWI-ST1337	12	324	117	0.3611	5313	1	0.0002	0.234	0	0	0	Absent	312.46	D_BrAmp_DLBCL_0003_control	164.27	D_BrAmp_DLBCL	BrAmp	variant_000977
D_BrAmp_DLBCL_0003	LY_metapool_12_HWI-ST1337	12	350	140	0.4	3889	2	0.0005	0.234	0	0	0	Absent	312.46	D_BrAmp_DLBCL_0003_control	164.27	D_BrAmp_DLBCL	BrAmp	variant_000978
D_BrAmp_DLBCL_0003	LY_metapool_12_HWI-ST1337	12	136	52	0.3824	1734	0	0.0	0.234	0	0	0	Absent	312.46	D_BrAmp_DLBCL_0003_control	164.27	D_BrAmp_DLBCL	BrAmp	variant_000979
D_BrAmp_DLBCL_0003	LY_metapool_12_HWI-ST1337	12	116	21	0.181	1172	0	0.0	0.234	0	0	0	Absent	312.46	D_BrAmp_DLBCL_0003_control	164.27	D_BrAmp_DLBCL	BrAmp	variant_000980
D_BrAmp_DLBCL_0003	LY_metapool_12_HWI-ST1337	12	312	30	0.0962	3398	0	0.0	0.234	0	0	0	Absent	312.46	D_BrAmp_DLBCL_0003_control	164.27	D_BrAmp_DLBCL	BrAmp	variant_000981
D_BrAmp_DLBCL_0003	LY_metapool_12_HWI-ST1337	12	43	7	0.1628	1466	0	0.0	0.234	3	1574	0.001905972	Rare	312.46	D_BrAmp_DLBCL_0003_control	164.27	D_BrAmp_DLBCL	BrAmp	variant_000982
D_BrAmp_DLBCL_0003	LY_metapool_12_HWI-ST1337	12	759	139	0.1831	8181	0	0.0	0.234	0	0	0	Absent	312.46	D_BrAmp_DLBCL_0003_control	164.27	D_BrAmp_DLBCL	BrAmp	variant_000983
D_BrAmp_DLBCL_0003	LY_metapool_12_HWI-ST1337	12	245	79	0.3224	3065	0	0.0	0.234	7	1578	0.004435995	Rare	312.46	D_BrAmp_DLBCL_0003_control	164.27	D_BrAmp_DLBCL	BrAmp	variant_000984
D_BrAmp_DLBCL_0003	LY_metapool_12_HWI-ST1337	12	273	41	0.1502	2959	2	0.0007	0.234	0	0	0	Absent	312.46	D_BrAmp_DLBCL_0003_control	164.27	D_BrAmp_DLBCL	BrAmp	variant_000985
D_BrAmp_DLBCL_0003	LY_metapool_12_HWI-ST1337	12	60	31	0.5167	536	0	0.0	0.234	0	0	0	Absent	312.46	D_BrAmp_DLBCL_0003_control	164.27	D_BrAmp_DLBCL	BrAmp	variant_000986
D_BrAmp_DLBCL_0003	LY_metapool_12_HWI-ST1337	12	59	22	0.3729	548	0	0.0	0.234	0	0	0	Absent	312.46	D_BrAmp_DLBCL_0003_control	164.27	D_BrAmp_DLBCL	BrAmp	variant_000987
D_BrAmp_DLBCL_0003	LY_metapool_12_HWI-ST1337	12	183	38	0.2077	2486	0	0.0	0.234	0	0	0	Absent	312.46	D_BrAmp_DLBCL_0003_control	164.27	D_BrAmp_DLBCL	BrAmp	variant_000988
D_BrAmp_DLBCL_0003	LY_metapool_12_HWI-ST1337	12	185	33	0.1784	2435	0	0.0	0.234	0	0	0	Absent	312.46	D_BrAmp_DLBCL_0003_control	164.27	D_BrAmp_DLBCL	BrAmp	variant_000989
D_BrAmp_DLBCL_0003	LY_metapool_12_HWI-ST1337	12	932	138	0.1481	9938	4	0.0004	0.234	0	0	0	Absent	312.46	D_BrAmp_DLBCL_0003_control	164.27	D_BrAmp_DLBCL	BrAmp	variant_000990
D_BrAmp_DLBCL_0003	LY_metapool_12_HWI-ST1337	12	922	133	0.1443	9706	283	0.0292	0.234	0	0	0	Absent	312.46	D_BrAmp_DLBCL_0003_control	164.27	D_BrAmp_DLBCL	BrAmp	variant_000991
D_BrAmp_DLBCL_0003	LY_metapool_12_HWI-ST1337	12	708	213	0.3008	8251	1	0.0001	0.234	0	0	0	Absent	312.46	D_BrAmp_DLBCL_0003_control	164.27	D_BrAmp_DLBCL	BrAmp	variant_000992
D_BrAmp_DLBCL_0003	LY_metapool_12_HWI-ST1337	12	582	172	0.2955	7050	163	0.0231	0.234	0	0	0	Absent	312.46	D_BrAmp_DLBCL_0003_control	164.27	D_BrAmp_DLBCL	BrAmp	variant_000993
D_BrAmp_DLBCL_0003	LY_metapool_12_HWI-ST1337	12	313	109	0.3482	3766	0	0.0	0.234	1	1578	0.000633714	Very_rare	312.46	D_BrAmp_DLBCL_0003_control	164.27	D_BrAmp_DLBCL	BrAmp	variant_000994
D_BrAmp_DLBCL_0003	LY_metapool_12_HWI-ST1337	12	49	10	0.2041	459	0	0.0	0.234	0	0	0	Absent	312.46	D_BrAmp_DLBCL_0003_control	164.27	D_BrAmp_DLBCL	BrAmp	variant_000995
D_BrAmp_DLBCL_0003	LY_metapool_12_HWI-ST1337	12	305	61	0.2	4016	0	0.0	0.234	0	0	0	Absent	312.46	D_BrAmp_DLBCL_0003_control	164.27	D_BrAmp_DLBCL	BrAmp	variant_000996
D_BrAmp_DLBCL_0003	LY_metapool_12_HWI-ST1337	12	241	39	0.1618	3697	1	0.0003	0.234	0	0	0	Absent	312.46	D_BrAmp_DLBCL_0003_control	164.27	D_BrAmp_DLBCL	BrAmp	variant_000997
D_BrAmp_DLBCL_0003	LY_metapool_12_HWI-ST1337	12	280	15	0.0536	3953	0	0.0	0.234	0	0	0	Absent	312.46	D_BrAmp_DLBCL_0003_control	164.27	D_BrAmp_DLBCL	BrAmp	variant_000998
D_BrAmp_DLBCL_0003	LY_metapool_12_HWI-ST1337	12	240	49	0.2042	2946	1	0.0003	0.234	0	0	0	Absent	312.46	D_BrAmp_DLBCL_0003_control	164.27	D_BrAmp_DLBCL	BrAmp	variant_000999
D_BrAmp_DLBCL_0003	LY_metapool_12_HWI-ST1337	12	101	34	0.3366	2343	0	0.0	0.234	0	0	0	Absent	312.46	D_BrAmp_DLBCL_0003_control	164.27	D_BrAmp_DLBCL	BrAmp	variant_001000
D_BrAmp_DLBCL_0003	LY_metapool_12_HWI-ST1337	12	101	38	0.3762	1326	0	0.0	0.234	0	0	0	Absent	312.46	D_BrAmp_DLBCL_0003_control	164.27	D_BrAmp_DLBCL	BrAmp	variant_001001
D_BrAmp_DLBCL_0003	LY_metapool_12_HWI-ST1337	12	88	28	0.3182	1509	0	0.0	0.234	0	0	0	Absent	312.46	D_BrAmp_DLBCL_0003_control	164.27	D_BrAmp_DLBCL	BrAmp	variant_001002
D_BrAmp_DLBCL_0003	LY_metapool_12_HWI-ST1337	12	181	39	0.2155	1789	0	0.0	0.234	0	0	0	Absent	312.46	D_BrAmp_DLBCL_0003_control	164.27	D_BrAmp_DLBCL	BrAmp	variant_001003
D_BrAmp_DLBCL_0003	LY_metapool_12_HWI-ST1337	12	363	20	0.0551	3583	0	0.0	0.234	0	0	0	Absent	312.46	D_BrAmp_DLBCL_0003_control	164.27	D_BrAmp_DLBCL	BrAmp	variant_001004
D_BrAmp_DLBCL_0003	LY_metapool_12_HWI-ST1337	12	115	72	0.6261	1374	0	0.0	0.234	0	0	0	Absent	312.46	D_BrAmp_DLBCL_0003_control	164.27	D_BrAmp_DLBCL	BrAmp	variant_001005
D_BrAmp_DLBCL_0003	LY_metapool_12_HWI-ST1337	12	295	127	0.4305	3106	3	0.001	0.234	0	0	0	Absent	312.46	D_BrAmp_DLBCL_0003_control	164.27	D_BrAmp_DLBCL	BrAmp	variant_001006
D_BrAmp_DLBCL_0003	LY_metapool_12_HWI-ST1337	12	367	27	0.0736	2689	0	0.0	0.234	0	0	0	Absent	312.46	D_BrAmp_DLBCL_0003_control	164.27	D_BrAmp_DLBCL	BrAmp	variant_001007
D_BrAmp_DLBCL_0003	LY_metapool_12_HWI-ST1337	12	283	37	0.1307	2753	0	0.0	0.234	0	0	0	Absent	312.46	D_BrAmp_DLBCL_0003_control	164.27	D_BrAmp_DLBCL	BrAmp	variant_001008
D_BrAmp_DLBCL_0003	LY_metapool_12_HWI-ST1337	12	229	39	0.1703	2531	0	0.0	0.234	0	0	0	Absent	312.46	D_BrAmp_DLBCL_0003_control	164.27	D_BrAmp_DLBCL	BrAmp	variant_001009
D_BrAmp_DLBCL_0003	LY_metapool_12_HWI-ST1337	12	325	68	0.2092	4557	2	0.0004	0.234	0	0	0	Absent	312.46	D_BrAmp_DLBCL_0003_control	164.27	D_BrAmp_DLBCL	BrAmp	variant_001010
D_BrAmp_DLBCL_0003	LY_metapool_12_HWI-ST1337	12	113	28	0.2478	1818	0	0.0	0.234	0	0	0	Absent	312.46	D_BrAmp_DLBCL_0003_control	164.27	D_BrAmp_DLBCL	BrAmp	variant_001011
D_BrAmp_DLBCL_0003	LY_metapool_12_HWI-ST1337	12	265	99	0.3736	3307	0	0.0	0.234	0	0	0	Absent	312.46	D_BrAmp_DLBCL_0003_control	164.27	D_BrAmp_DLBCL	BrAmp	variant_001012
D_BrAmp_DLBCL_0003	LY_metapool_12_HWI-ST1337	12	204	12	0.0588	831	0	0.0	0.234	0	0	0	Absent	312.46	D_BrAmp_DLBCL_0003_control	164.27	D_BrAmp_DLBCL	BrAmp	variant_001013
D_BrAmp_DLBCL_0003	LY_metapool_12_HWI-ST1337	12	975	78	0.08	7739	1	0.0001	0.234	0	0	0	Absent	312.46	D_BrAmp_DLBCL_0003_control	164.27	D_BrAmp_DLBCL	BrAmp	variant_001014
D_BrAmp_DLBCL_0003	LY_metapool_12_HWI-ST1337	12	551	112	0.2033	7032	1	0.0001	0.234	0	0	0	Absent	312.46	D_BrAmp_DLBCL_0003_control	164.27	D_BrAmp_DLBCL	BrAmp	variant_001015
D_BrAmp_DLBCL_0003	LY_metapool_12_HWI-ST1337	12	65	14	0.2154	1213	0	0.0	0.234	0	0	0	Absent	312.46	D_BrAmp_DLBCL_0003_control	164.27	D_BrAmp_DLBCL	BrAmp	variant_001016
D_BrAmp_DLBCL_0003	LY_metapool_12_HWI-ST1337	12	289	74	0.2561	3223	0	0.0	0.234	0	0	0	Absent	312.46	D_BrAmp_DLBCL_0003_control	164.27	D_BrAmp_DLBCL	BrAmp	variant_001017
D_BrAmp_DLBCL_0003	LY_metapool_12_HWI-ST1337	12	349	61	0.1748	4452	0	0.0	0.234	0	0	0	Absent	312.46	D_BrAmp_DLBCL_0003_control	164.27	D_BrAmp_DLBCL	BrAmp	variant_001018
D_BrAmp_DLBCL_0003	LY_metapool_12_HWI-ST1337	12	110	11	0.1	1444	0	0.0	0.234	0	0	0	Absent	312.46	D_BrAmp_DLBCL_0003_control	164.27	D_BrAmp_DLBCL	BrAmp	variant_001019
D_BrAmp_DLBCL_0003	LY_metapool_12_HWI-ST1337	12	79	12	0.1519	1375	0	0.0	0.234	0	0	0	Absent	312.46	D_BrAmp_DLBCL_0003_control	164.27	D_BrAmp_DLBCL	BrAmp	variant_001020
D_BrAmp_DLBCL_0003	LY_metapool_12_HWI-ST1337	12	126	23	0.1825	1915	1	0.0005	0.234	0	0	0	Absent	312.46	D_BrAmp_DLBCL_0003_control	164.27	D_BrAmp_DLBCL	BrAmp	variant_001021
D_BrAmp_DLBCL_0003	LY_metapool_12_HWI-ST1337	12	146	28	0.1918	2148	1	0.0005	0.234	0	0	0	Absent	312.46	D_BrAmp_DLBCL_0003_control	164.27	D_BrAmp_DLBCL	BrAmp	variant_001022
D_BrAmp_DLBCL_0003	LY_metapool_12_HWI-ST1337	12	67	33	0.4925	873	0	0.0	0.234	0	0	0	Absent	312.46	D_BrAmp_DLBCL_0003_control	164.27	D_BrAmp_DLBCL	BrAmp	variant_001023
D_BrAmp_DLBCL_0003	LY_metapool_12_HWI-ST1337	12	215	37	0.1721	2599	1	0.0004	0.234	0	0	0	Absent	312.46	D_BrAmp_DLBCL_0003_control	164.27	D_BrAmp_DLBCL	BrAmp	variant_001024
D_BrAmp_DLBCL_0003	LY_metapool_12_HWI-ST1337	12	250	113	0.452	3285	0	0.0	0.234	0	0	0	Absent	312.46	D_BrAmp_DLBCL_0003_control	164.27	D_BrAmp_DLBCL	BrAmp	variant_001025
D_BrAmp_DLBCL_0003	LY_metapool_12_HWI-ST1337	12	449	107	0.2383	4958	0	0.0	0.234	0	0	0	Absent	312.46	D_BrAmp_DLBCL_0003_control	164.27	D_BrAmp_DLBCL	BrAmp	variant_001026
D_BrAmp_DLBCL_0003	LY_metapool_12_HWI-ST1337	12	268	74	0.2761	2945	0	0.0	0.234	0	0	0	Absent	312.46	D_BrAmp_DLBCL_0003_control	164.27	D_BrAmp_DLBCL	BrAmp	variant_001027
D_BrAmp_DLBCL_0003	LY_metapool_12_HWI-ST1337	12	106	30	0.283	1214	0	0.0	0.234	0	0	0	Absent	312.46	D_BrAmp_DLBCL_0003_control	164.27	D_BrAmp_DLBCL	BrAmp	variant_001028
D_BrAmp_DLBCL_0003	LY_metapool_12_HWI-ST1337	12	93	23	0.2473	961	0	0.0	0.234	0	0	0	Absent	312.46	D_BrAmp_DLBCL_0003_control	164.27	D_BrAmp_DLBCL	BrAmp	variant_001029
D_BrAmp_DLBCL_0003	LY_metapool_12_HWI-ST1337	12	707	135	0.1909	8874	1	0.0001	0.234	0	0	0	Absent	312.46	D_BrAmp_DLBCL_0003_control	164.27	D_BrAmp_DLBCL	BrAmp	variant_001030
D_BrAmp_DLBCL_0003	LY_metapool_12_HWI-ST1337	12	351	29	0.0826	4287	0	0.0	0.234	0	0	0	Absent	312.46	D_BrAmp_DLBCL_0003_control	164.27	D_BrAmp_DLBCL	BrAmp	variant_001031
D_BrAmp_DLBCL_0003	LY_metapool_12_HWI-ST1337	12	875	357	0.408	9513	3	0.0003	0.234	0	0	0	Absent	312.46	D_BrAmp_DLBCL_0003_control	164.27	D_BrAmp_DLBCL	BrAmp	variant_001032
D_BrAmp_DLBCL_0003	LY_metapool_12_HWI-ST1337	12	959	107	0.1116	8786	141	0.016	0.234	0	0	0	Absent	312.46	D_BrAmp_DLBCL_0003_control	164.27	D_BrAmp_DLBCL	BrAmp	variant_001033
D_BrAmp_DLBCL_0003	LY_metapool_12_HWI-ST1337	12	177	28	0.1582	1229	0	0.0	0.234	0	0	0	Absent	312.46	D_BrAmp_DLBCL_0003_control	164.27	D_BrAmp_DLBCL	BrAmp	variant_001034
D_BrAmp_DLBCL_0003	LY_metapool_12_HWI-ST1337	12	742	108	0.1456	6496	0	0.0	0.234	0	0	0	Absent	312.46	D_BrAmp_DLBCL_0003_control	164.27	D_BrAmp_DLBCL	BrAmp	variant_001035
D_BrAmp_DLBCL_0003	LY_metapool_12_HWI-ST1337	12	358	44	0.1229	3590	0	0.0	0.234	0	0	0	Absent	312.46	D_BrAmp_DLBCL_0003_control	164.27	D_BrAmp_DLBCL	BrAmp	variant_001036
D_BrAmp_DLBCL_0003	LY_metapool_12_HWI-ST1337	12	362	51	0.1409	3997	0	0.0	0.234	0	0	0	Absent	312.46	D_BrAmp_DLBCL_0003_control	164.27	D_BrAmp_DLBCL	BrAmp	variant_001037
D_BrAmp_DLBCL_0003	LY_metapool_12_HWI-ST1337	12	725	126	0.1738	7817	0	0.0	0.234	0	0	0	Absent	312.46	D_BrAmp_DLBCL_0003_control	164.27	D_BrAmp_DLBCL	BrAmp	variant_001038
D_BrAmp_DLBCL_0003	LY_metapool_12_HWI-ST1337	12	810	48	0.0593	8586	0	0.0	0.234	0	0	0	Absent	312.46	D_BrAmp_DLBCL_0003_control	164.27	D_BrAmp_DLBCL	BrAmp	variant_001039
D_BrAmp_DLBCL_0003	LY_metapool_12_HWI-ST1337	12	219	38	0.1735	2177	0	0.0	0.234	0	0	0	Absent	312.46	D_BrAmp_DLBCL_0003_control	164.27	D_BrAmp_DLBCL	BrAmp	variant_001040
D_BrAmp_DLBCL_0003	LY_metapool_12_HWI-ST1337	12	200	47	0.235	2379	0	0.0	0.234	0	0	0	Absent	312.46	D_BrAmp_DLBCL_0003_control	164.27	D_BrAmp_DLBCL	BrAmp	variant_001041
D_BrAmp_DLBCL_0003	LY_metapool_12_HWI-ST1337	12	420	133	0.3167	4222	1	0.0002	0.234	0	0	0	Absent	312.46	D_BrAmp_DLBCL_0003_control	164.27	D_BrAmp_DLBCL	BrAmp	variant_001042
D_BrAmp_DLBCL_0003	LY_metapool_12_HWI-ST1337	12	72	8	0.1111	1027	0	0.0	0.234	0	0	0	Absent	312.46	D_BrAmp_DLBCL_0003_control	164.27	D_BrAmp_DLBCL	BrAmp	variant_001043
D_BrAmp_DLBCL_0003	LY_metapool_12_HWI-ST1337	12	470	144	0.3064	5546	1	0.0002	0.234	0	0	0	Absent	312.46	D_BrAmp_DLBCL_0003_control	164.27	D_BrAmp_DLBCL	BrAmp	variant_001044
D_BrAmp_DLBCL_0003	LY_metapool_12_HWI-ST1337	12	324	102	0.3148	3724	1	0.0003	0.234	0	0	0	Absent	312.46	D_BrAmp_DLBCL_0003_control	164.27	D_BrAmp_DLBCL	BrAmp	variant_001045
D_BrAmp_DLBCL_0003	LY_metapool_12_HWI-ST1337	12	203	28	0.1379	2196	0	0.0	0.234	0	0	0	Absent	312.46	D_BrAmp_DLBCL_0003_control	164.27	D_BrAmp_DLBCL	BrAmp	variant_001046
D_BrAmp_DLBCL_0003	LY_metapool_12_HWI-ST1337	12	234	78	0.3333	2639	0	0.0	0.234	0	0	0	Absent	312.46	D_BrAmp_DLBCL_0003_control	164.27	D_BrAmp_DLBCL	BrAmp	variant_001047
D_BrAmp_DLBCL_0003	LY_metapool_12_HWI-ST1337	12	965	274	0.2839	10354	0	0.0	0.234	0	0	0	Absent	312.46	D_BrAmp_DLBCL_0003_control	164.27	D_BrAmp_DLBCL	BrAmp	variant_001048
D_BrAmp_DLBCL_0003	LY_metapool_12_HWI-ST1337	12	951	266	0.2797	10238	1	0.0001	0.234	0	0	0	Absent	312.46	D_BrAmp_DLBCL_0003_control	164.27	D_BrAmp_DLBCL	BrAmp	variant_001049
D_BrAmp_DLBCL_0003	LY_metapool_12_HWI-ST1337	12	265	74	0.2792	2878	1	0.0003	0.234	0	0	0	Absent	312.46	D_BrAmp_DLBCL_0003_control	164.27	D_BrAmp_DLBCL	BrAmp	variant_001050
D_BrAmp_DLBCL_0003	LY_metapool_12_HWI-ST1337	12	393	23	0.0585	5569	0	0.0	0.234	0	0	0	Absent	312.46	D_BrAmp_DLBCL_0003_control	164.27	D_BrAmp_DLBCL	BrAmp	variant_001051
D_BrAmp_DLBCL_0003	LY_metapool_12_HWI-ST1337	12	527	53	0.1006	5882	1	0.0002	0.234	0	0	0	Absent	312.46	D_BrAmp_DLBCL_0003_control	164.27	D_BrAmp_DLBCL	BrAmp	variant_001052
D_BrAmp_DLBCL_0003	LY_metapool_12_HWI-ST1337	12	121	25	0.2066	1551	0	0.0	0.234	0	0	0	Absent	312.46	D_BrAmp_DLBCL_0003_control	164.27	D_BrAmp_DLBCL	BrAmp	variant_001053
D_BrAmp_DLBCL_0003	LY_metapool_12_HWI-ST1337	12	152	19	0.125	1991	0	0.0	0.234	0	0	0	Absent	312.46	D_BrAmp_DLBCL_0003_control	164.27	D_BrAmp_DLBCL	BrAmp	variant_001054
D_BrAmp_DLBCL_0003	LY_metapool_12_HWI-ST1337	12	208	42	0.2019	2304	0	0.0	0.234	0	0	0	Absent	312.46	D_BrAmp_DLBCL_0003_control	164.27	D_BrAmp_DLBCL	BrAmp	variant_001055
D_BrAmp_DLBCL_0003	LY_metapool_12_HWI-ST1337	12	330	66	0.2	3545	1	0.0003	0.234	0	0	0	Absent	312.46	D_BrAmp_DLBCL_0003_control	164.27	D_BrAmp_DLBCL	BrAmp	variant_001056
D_BrAmp_DLBCL_0003	LY_metapool_12_HWI-ST1337	12	284	59	0.2077	3297	0	0.0	0.234	0	0	0	Absent	312.46	D_BrAmp_DLBCL_0003_control	164.27	D_BrAmp_DLBCL	BrAmp	variant_001057
D_BrAmp_DLBCL_0003	LY_metapool_12_HWI-ST1337	12	336	58	0.1726	4547	1	0.0002	0.234	0	0	0	Absent	312.46	D_BrAmp_DLBCL_0003_control	164.27	D_BrAmp_DLBCL	BrAmp	variant_001058
D_BrAmp_DLBCL_0003	LY_metapool_12_HWI-ST1337	12	340	31	0.0912	4468	1	0.0002	0.234	0	0	0	Absent	312.46	D_BrAmp_DLBCL_0003_control	164.27	D_BrAmp_DLBCL	BrAmp	variant_001059
D_BrAmp_DLBCL_0003	LY_metapool_12_HWI-ST1337	12	328	57	0.1738	4362	0	0.0	0.234	0	0	0	Absent	312.46	D_BrAmp_DLBCL_0003_control	164.27	D_BrAmp_DLBCL	BrAmp	variant_001060
D_BrAmp_DLBCL_0003	LY_metapool_12_HWI-ST1337	12	315	22	0.0698	4527	0	0.0	0.234	0	0	0	Absent	312.46	D_BrAmp_DLBCL_0003_control	164.27	D_BrAmp_DLBCL	BrAmp	variant_001061
D_BrAmp_DLBCL_0003	LY_metapool_12_HWI-ST1337	12	341	185	0.5425	5366	0	0.0	0.234	0	0	0	Absent	312.46	D_BrAmp_DLBCL_0003_control	164.27	D_BrAmp_DLBCL	BrAmp	variant_001062
D_BrAmp_DLBCL_0003	LY_metapool_12_HWI-ST1337	12	340	179	0.5265	5344	4	0.0007	0.234	0	0	0	Absent	312.46	D_BrAmp_DLBCL_0003_control	164.27	D_BrAmp_DLBCL	BrAmp	variant_001063
D_BrAmp_DLBCL_0003	LY_metapool_12_HWI-ST1337	12	199	66	0.3317	2395	32	0.0134	0.234	0	0	0	Absent	312.46	D_BrAmp_DLBCL_0003_control	164.27	D_BrAmp_DLBCL	BrAmp	variant_001064
D_BrAmp_DLBCL_0003	LY_metapool_12_HWI-ST1337	12	277	61	0.2202	4032	0	0.0	0.234	0	0	0	Absent	312.46	D_BrAmp_DLBCL_0003_control	164.27	D_BrAmp_DLBCL	BrAmp	variant_001065
D_BrAmp_DLBCL_0003	LY_metapool_12_HWI-ST1337	12	282	60	0.2128	4547	0	0.0	0.234	1	1578	0.000633714	Very_rare	312.46	D_BrAmp_DLBCL_0003_control	164.27	D_BrAmp_DLBCL	BrAmp	variant_001066
D_BrAmp_DLBCL_0003	LY_metapool_12_HWI-ST1337	12	237	64	0.27	3319	407	0.1226	0.234	0	0	0	Absent	312.46	D_BrAmp_DLBCL_0003_control	164.27	D_BrAmp_DLBCL	BrAmp	variant_000248
D_BrAmp_DLBCL_0003	LY_metapool_12_HWI-ST1337	12	253	65	0.2569	3627	0	0.0	0.234	0	0	0	Absent	312.46	D_BrAmp_DLBCL_0003_control	164.27	D_BrAmp_DLBCL	BrAmp	variant_001067
D_BrAmp_DLBCL_0003	LY_metapool_12_HWI-ST1337	12	203	50	0.2463	2037	21	0.0103	0.234	0	0	0	Absent	312.46	D_BrAmp_DLBCL_0003_control	164.27	D_BrAmp_DLBCL	BrAmp	variant_001068
D_BrAmp_DLBCL_0003	LY_metapool_12_HWI-ST1337	12	38	10	0.2632	621	0	0.0	0.234	0	0	0	Absent	312.46	D_BrAmp_DLBCL_0003_control	164.27	D_BrAmp_DLBCL	BrAmp	variant_001069
D_BrAmp_DLBCL_0003	LY_metapool_12_HWI-ST1337	12	82	27	0.3293	759	0	0.0	0.234	0	0	0	Absent	312.46	D_BrAmp_DLBCL_0003_control	164.27	D_BrAmp_DLBCL	BrAmp	variant_001070
D_BrAmp_DLBCL_0003	LY_metapool_12_HWI-ST1337	12	249	28	0.1124	3266	0	0.0	0.234	0	0	0	Absent	312.46	D_BrAmp_DLBCL_0003_control	164.27	D_BrAmp_DLBCL	BrAmp	variant_001071
D_BrAmp_DLBCL_0003	LY_metapool_12_HWI-ST1337	12	199	48	0.2412	2460	5	0.002	0.234	0	0	0	Absent	312.46	D_BrAmp_DLBCL_0003_control	164.27	D_BrAmp_DLBCL	BrAmp	variant_001072
D_BrAmp_DLBCL_0003	LY_metapool_12_HWI-ST1337	12	231	77	0.3333	2690	0	0.0	0.234	0	0	0	Absent	312.46	D_BrAmp_DLBCL_0003_control	164.27	D_BrAmp_DLBCL	BrAmp	variant_001073
D_BrAmp_DLBCL_0003	LY_metapool_12_HWI-ST1337	12	381	136	0.357	4727	0	0.0	0.234	0	0	0	Absent	312.46	D_BrAmp_DLBCL_0003_control	164.27	D_BrAmp_DLBCL	BrAmp	variant_001074
D_BrAmp_DLBCL_0003	LY_metapool_12_HWI-ST1337	12	249	48	0.1928	3224	0	0.0	0.234	0	0	0	Absent	312.46	D_BrAmp_DLBCL_0003_control	164.27	D_BrAmp_DLBCL	BrAmp	variant_001075
D_BrAmp_DLBCL_0003	LY_metapool_12_HWI-ST1337	12	284	65	0.2289	4388	3	0.0007	0.234	0	0	0	Absent	312.46	D_BrAmp_DLBCL_0003_control	164.27	D_BrAmp_DLBCL	BrAmp	variant_001076
D_BrAmp_DLBCL_0003	LY_metapool_12_HWI-ST1337	12	225	42	0.1867	2824	0	0.0	0.234	0	0	0	Absent	312.46	D_BrAmp_DLBCL_0003_control	164.27	D_BrAmp_DLBCL	BrAmp	variant_001077
D_BrAmp_DLBCL_0003	LY_metapool_12_HWI-ST1337	12	304	74	0.2434	3563	2	0.0006	0.234	0	0	0	Absent	312.46	D_BrAmp_DLBCL_0003_control	164.27	D_BrAmp_DLBCL	BrAmp	variant_001078
D_BrAmp_DLBCL_0003	LY_metapool_12_HWI-ST1337	12	348	49	0.1408	3622	0	0.0	0.234	0	0	0	Absent	312.46	D_BrAmp_DLBCL_0003_control	164.27	D_BrAmp_DLBCL	BrAmp	variant_001079
D_BrAmp_DLBCL_0003	LY_metapool_12_HWI-ST1337	12	129	35	0.2713	1552	1	0.0006	0.234	0	0	0	Absent	312.46	D_BrAmp_DLBCL_0003_control	164.27	D_BrAmp_DLBCL	BrAmp	variant_001080
D_BrAmp_DLBCL_0003	LY_metapool_12_HWI-ST1337	12	83	34	0.4096	1016	1	0.001	0.234	0	0	0	Absent	312.46	D_BrAmp_DLBCL_0003_control	164.27	D_BrAmp_DLBCL	BrAmp	variant_001081
D_BrAmp_DLBCL_0003	LY_metapool_12_HWI-ST1337	12	247	15	0.0607	2765	0	0.0	0.234	0	0	0	Absent	312.46	D_BrAmp_DLBCL_0003_control	164.27	D_BrAmp_DLBCL	BrAmp	variant_001082
D_BrAmp_DLBCL_0003	LY_metapool_12_HWI-ST1337	12	217	45	0.2074	2124	0	0.0	0.234	0	0	0	Absent	312.46	D_BrAmp_DLBCL_0003_control	164.27	D_BrAmp_DLBCL	BrAmp	variant_001083
D_BrAmp_DLBCL_0003	LY_metapool_12_HWI-ST1337	12	457	90	0.1969	5583	1	0.0002	0.234	0	0	0	Absent	312.46	D_BrAmp_DLBCL_0003_control	164.27	D_BrAmp_DLBCL	BrAmp	variant_001084
D_BrAmp_DLBCL_0003	LY_metapool_12_HWI-ST1337	12	385	149	0.387	4733	1	0.0002	0.234	0	0	0	Absent	312.46	D_BrAmp_DLBCL_0003_control	164.27	D_BrAmp_DLBCL	BrAmp	variant_001085
D_BrAmp_DLBCL_0003	LY_metapool_12_HWI-ST1337	12	968	171	0.1767	10375	1	0.0001	0.234	0	0	0	Absent	312.46	D_BrAmp_DLBCL_0003_control	164.27	D_BrAmp_DLBCL	BrAmp	variant_001086
D_BrAmp_DLBCL_0003	LY_metapool_12_HWI-ST1337	12	247	20	0.081	3258	0	0.0	0.234	0	0	0	Absent	312.46	D_BrAmp_DLBCL_0003_control	164.27	D_BrAmp_DLBCL	BrAmp	variant_001087
D_BrAmp_DLBCL_0003	LY_metapool_12_HWI-ST1337	12	379	41	0.1082	4108	0	0.0	0.234	0	0	0	Absent	312.46	D_BrAmp_DLBCL_0003_control	164.27	D_BrAmp_DLBCL	BrAmp	variant_001088
D_BrAmp_DLBCL_0003	LY_metapool_12_HWI-ST1337	12	91	19	0.2088	1202	0	0.0	0.234	0	0	0	Absent	312.46	D_BrAmp_DLBCL_0003_control	164.27	D_BrAmp_DLBCL	BrAmp	variant_001089
D_BrAmp_DLBCL_0003	LY_metapool_12_HWI-ST1337	12	352	35	0.0994	4169	0	0.0	0.234	0	0	0	Absent	312.46	D_BrAmp_DLBCL_0003_control	164.27	D_BrAmp_DLBCL	BrAmp	variant_001090
D_BrAmp_DLBCL_0003	LY_metapool_12_HWI-ST1337	12	248	47	0.1895	3499	2	0.0006	0.234	0	0	0	Absent	312.46	D_BrAmp_DLBCL_0003_control	164.27	D_BrAmp_DLBCL	BrAmp	variant_001091
D_BrAmp_DLBCL_0003	LY_metapool_12_HWI-ST1337	12	289	20	0.0692	4394	1	0.0002	0.234	0	0	0	Absent	312.46	D_BrAmp_DLBCL_0003_control	164.27	D_BrAmp_DLBCL	BrAmp	variant_001092
D_BrAmp_DLBCL_0003	LY_metapool_12_HWI-ST1337	12	94	35	0.3723	1357	1	0.0007	0.234	0	0	0	Absent	312.46	D_BrAmp_DLBCL_0003_control	164.27	D_BrAmp_DLBCL	BrAmp	variant_001093
D_BrAmp_DLBCL_0003	LY_metapool_12_HWI-ST1337	12	203	31	0.1527	1757	0	0.0	0.234	0	0	0	Absent	312.46	D_BrAmp_DLBCL_0003_control	164.27	D_BrAmp_DLBCL	BrAmp	variant_001094
D_BrAmp_DLBCL_0003	LY_metapool_12_HWI-ST1337	12	295	45	0.1525	3045	0	0.0	0.234	0	0	0	Absent	312.46	D_BrAmp_DLBCL_0003_control	164.27	D_BrAmp_DLBCL	BrAmp	variant_001095
D_BrAmp_DLBCL_0003	LY_metapool_12_HWI-ST1337	12	436	128	0.2936	6675	1	0.0001	0.234	0	0	0	Absent	312.46	D_BrAmp_DLBCL_0003_control	164.27	D_BrAmp_DLBCL	BrAmp	variant_001096
D_BrAmp_DLBCL_0003	LY_metapool_12_HWI-ST1337	12	396	80	0.202	5908	0	0.0	0.234	0	0	0	Absent	312.46	D_BrAmp_DLBCL_0003_control	164.27	D_BrAmp_DLBCL	BrAmp	variant_001097
D_BrAmp_DLBCL_0003	LY_metapool_12_HWI-ST1337	12	477	61	0.1279	3982	0	0.0	0.234	0	0	0	Absent	312.46	D_BrAmp_DLBCL_0003_control	164.27	D_BrAmp_DLBCL	BrAmp	variant_001098
D_BrAmp_DLBCL_0003	LY_metapool_12_HWI-ST1337	12	308	34	0.1104	2074	0	0.0	0.234	0	0	0	Absent	312.46	D_BrAmp_DLBCL_0003_control	164.27	D_BrAmp_DLBCL	BrAmp	variant_001099
D_BrAmp_DLBCL_0003	LY_metapool_12_HWI-ST1337	12	167	26	0.1557	1627	1019	0.6263	0.234	849	1574	0.539390089	Common	312.46	D_BrAmp_DLBCL_0003_control	164.27	D_BrAmp_DLBCL	BrAmp	variant_001100
D_BrAmp_DLBCL_0003	LY_metapool_12_HWI-ST1337	12	348	169	0.4856	2902	2	0.0007	0.234	0	0	0	Absent	312.46	D_BrAmp_DLBCL_0003_control	164.27	D_BrAmp_DLBCL	BrAmp	variant_001101
D_BrAmp_DLBCL_0003	LY_metapool_12_HWI-ST1337	12	297	181	0.6094	2920	0	0.0	0.234	0	0	0	Absent	312.46	D_BrAmp_DLBCL_0003_control	164.27	D_BrAmp_DLBCL	BrAmp	variant_001102
D_BrAmp_DLBCL_0003	LY_metapool_12_HWI-ST1337	12	129	37	0.2868	2064	0	0.0	0.234	0	0	0	Absent	312.46	D_BrAmp_DLBCL_0003_control	164.27	D_BrAmp_DLBCL	BrAmp	variant_001103
D_BrAmp_DLBCL_0003	LY_metapool_12_HWI-ST1337	12	191	24	0.1257	1910	1	0.0005	0.234	0	0	0	Absent	312.46	D_BrAmp_DLBCL_0003_control	164.27	D_BrAmp_DLBCL	BrAmp	variant_001104
D_BrAmp_DLBCL_0003	LY_metapool_12_HWI-ST1337	12	285	41	0.1439	2446	2	0.0008	0.234	0	0	0	Absent	312.46	D_BrAmp_DLBCL_0003_control	164.27	D_BrAmp_DLBCL	BrAmp	variant_001105
D_BrAmp_DLBCL_0003	LY_metapool_12_HWI-ST1337	12	343	62	0.1808	3320	0	0.0	0.234	0	0	0	Absent	312.46	D_BrAmp_DLBCL_0003_control	164.27	D_BrAmp_DLBCL	BrAmp	variant_001106
D_BrAmp_DLBCL_0003	LY_metapool_12_HWI-ST1337	12	973	180	0.185	9393	1	0.0001	0.234	0	0	0	Absent	312.46	D_BrAmp_DLBCL_0003_control	164.27	D_BrAmp_DLBCL	BrAmp	variant_001107
D_BrAmp_DLBCL_0003	LY_metapool_12_HWI-ST1337	12	289	9	0.0311	3327	0	0.0	0.234	0	0	0	Absent	312.46	D_BrAmp_DLBCL_0003_control	164.27	D_BrAmp_DLBCL	BrAmp	variant_001108
D_BrAmp_DLBCL_0003	LY_metapool_12_HWI-ST1337	12	69	22	0.3188	684	0	0.0	0.234	0	0	0	Absent	312.46	D_BrAmp_DLBCL_0003_control	164.27	D_BrAmp_DLBCL	BrAmp	variant_001109
D_BrAmp_DLBCL_0003	LY_metapool_12_HWI-ST1337	12	50	12	0.24	664	0	0.0	0.234	0	0	0	Absent	312.46	D_BrAmp_DLBCL_0003_control	164.27	D_BrAmp_DLBCL	BrAmp	variant_001110
D_BrAmp_DLBCL_0003	LY_metapool_12_HWI-ST1337	12	358	86	0.2402	3979	0	0.0	0.234	0	0	0	Absent	312.46	D_BrAmp_DLBCL_0003_control	164.27	D_BrAmp_DLBCL	BrAmp	variant_001111
D_BrAmp_DLBCL_0003	LY_metapool_12_HWI-ST1337	12	393	18	0.0458	4538	0	0.0	0.234	0	0	0	Absent	312.46	D_BrAmp_DLBCL_0003_control	164.27	D_BrAmp_DLBCL	BrAmp	variant_001112
D_BrAmp_DLBCL_0003	LY_metapool_12_HWI-ST1337	12	937	342	0.365	9394	0	0.0	0.234	0	0	0	Absent	312.46	D_BrAmp_DLBCL_0003_control	164.27	D_BrAmp_DLBCL	BrAmp	variant_001113
D_BrAmp_DLBCL_0003	LY_metapool_12_HWI-ST1337	12	325	47	0.1446	3262	1	0.0003	0.234	0	0	0	Absent	312.46	D_BrAmp_DLBCL_0003_control	164.27	D_BrAmp_DLBCL	BrAmp	variant_001114
D_BrAmp_DLBCL_0003	LY_metapool_12_HWI-ST1337	12	547	157	0.287	8798	0	0.0	0.234	0	0	0	Absent	312.46	D_BrAmp_DLBCL_0003_control	164.27	D_BrAmp_DLBCL	BrAmp	variant_001115
D_BrAmp_DLBCL_0003	LY_metapool_12_HWI-ST1337	12	65	22	0.3385	860	0	0.0	0.234	0	0	0	Absent	312.46	D_BrAmp_DLBCL_0003_control	164.27	D_BrAmp_DLBCL	BrAmp	variant_001116
D_BrAmp_DLBCL_0003	LY_metapool_12_HWI-ST1337	12	374	68	0.1818	4888	1	0.0002	0.234	0	0	0	Absent	312.46	D_BrAmp_DLBCL_0003_control	164.27	D_BrAmp_DLBCL	BrAmp	variant_001117
D_BrAmp_DLBCL_0003	LY_metapool_12_HWI-ST1337	12	352	98	0.2784	4939	0	0.0	0.234	0	0	0	Absent	312.46	D_BrAmp_DLBCL_0003_control	164.27	D_BrAmp_DLBCL	BrAmp	variant_001118
D_BrAmp_DLBCL_0003	LY_metapool_12_HWI-ST1337	12	524	85	0.1622	6186	1	0.0002	0.234	0	0	0	Absent	312.46	D_BrAmp_DLBCL_0003_control	164.27	D_BrAmp_DLBCL	BrAmp	variant_001119
D_BrAmp_DLBCL_0003	LY_metapool_12_HWI-ST1337	12	301	72	0.2392	4347	0	0.0	0.234	0	0	0	Absent	312.46	D_BrAmp_DLBCL_0003_control	164.27	D_BrAmp_DLBCL	BrAmp	variant_001120
D_BrAmp_DLBCL_0003	LY_metapool_12_HWI-ST1337	12	123	27	0.2195	1694	0	0.0	0.234	0	0	0	Absent	312.46	D_BrAmp_DLBCL_0003_control	164.27	D_BrAmp_DLBCL	BrAmp	variant_001121
D_BrAmp_DLBCL_0003	LY_metapool_12_HWI-ST1337	12	129	36	0.2791	2128	1	0.0005	0.234	0	0	0	Absent	312.46	D_BrAmp_DLBCL_0003_control	164.27	D_BrAmp_DLBCL	BrAmp	variant_001122
D_BrAmp_DLBCL_0003	LY_metapool_12_HWI-ST1337	12	757	106	0.14	9120	0	0.0	0.234	0	0	0	Absent	312.46	D_BrAmp_DLBCL_0003_control	164.27	D_BrAmp_DLBCL	BrAmp	variant_001123
D_BrAmp_DLBCL_0003	LY_metapool_12_HWI-ST1337	12	265	37	0.1396	3299	0	0.0	0.234	0	0	0	Absent	312.46	D_BrAmp_DLBCL_0003_control	164.27	D_BrAmp_DLBCL	BrAmp	variant_001124
D_BrAmp_DLBCL_0003	LY_metapool_12_HWI-ST1337	12	243	17	0.07	3153	0	0.0	0.234	0	0	0	Absent	312.46	D_BrAmp_DLBCL_0003_control	164.27	D_BrAmp_DLBCL	BrAmp	variant_001125
D_BrAmp_DLBCL_0003	LY_metapool_12_HWI-ST1337	12	518	90	0.1737	6086	0	0.0	0.234	0	0	0	Absent	312.46	D_BrAmp_DLBCL_0003_control	164.27	D_BrAmp_DLBCL	BrAmp	variant_001126
D_BrAmp_DLBCL_0003	LY_metapool_12_HWI-ST1337	12	329	51	0.155	3394	1	0.0003	0.234	0	0	0	Absent	312.46	D_BrAmp_DLBCL_0003_control	164.27	D_BrAmp_DLBCL	BrAmp	variant_001127
D_BrAmp_DLBCL_0003	LY_metapool_12_HWI-ST1337	12	159	9	0.0566	1654	0	0.0	0.234	0	0	0	Absent	312.46	D_BrAmp_DLBCL_0003_control	164.27	D_BrAmp_DLBCL	BrAmp	variant_001128
D_BrAmp_DLBCL_0003	LY_metapool_12_HWI-ST1337	12	135	31	0.2296	1598	0	0.0	0.234	0	0	0	Absent	312.46	D_BrAmp_DLBCL_0003_control	164.27	D_BrAmp_DLBCL	BrAmp	variant_001129
D_BrAmp_DLBCL_0003	LY_metapool_12_HWI-ST1337	12	93	23	0.2473	711	0	0.0	0.234	0	0	0	Absent	312.46	D_BrAmp_DLBCL_0003_control	164.27	D_BrAmp_DLBCL	BrAmp	variant_001130
D_BrAmp_DLBCL_0003	LY_metapool_12_HWI-ST1337	12	376	19	0.0505	4284	0	0.0	0.234	0	0	0	Absent	312.46	D_BrAmp_DLBCL_0003_control	164.27	D_BrAmp_DLBCL	BrAmp	variant_001131
D_BrAmp_DLBCL_0003	LY_metapool_12_HWI-ST1337	12	430	23	0.0535	4849	2	0.0004	0.234	0	0	0	Absent	312.46	D_BrAmp_DLBCL_0003_control	164.27	D_BrAmp_DLBCL	BrAmp	variant_001132
D_BrAmp_DLBCL_0003	LY_metapool_12_HWI-ST1337	12	553	80	0.1447	5927	3	0.0005	0.234	0	0	0	Absent	312.46	D_BrAmp_DLBCL_0003_control	164.27	D_BrAmp_DLBCL	BrAmp	variant_001133
D_BrAmp_DLBCL_0003	LY_metapool_12_HWI-ST1337	12	275	60	0.2182	2950	0	0.0	0.234	0	0	0	Absent	312.46	D_BrAmp_DLBCL_0003_control	164.27	D_BrAmp_DLBCL	BrAmp	variant_001134
D_BrAmp_DLBCL_0003	LY_metapool_12_HWI-ST1337	12	256	63	0.2461	2801	0	0.0	0.234	0	0	0	Absent	312.46	D_BrAmp_DLBCL_0003_control	164.27	D_BrAmp_DLBCL	BrAmp	variant_001135
D_BrAmp_DLBCL_0003	LY_metapool_12_HWI-ST1337	12	250	51	0.204	2823	0	0.0	0.234	0	0	0	Absent	312.46	D_BrAmp_DLBCL_0003_control	164.27	D_BrAmp_DLBCL	BrAmp	variant_001136
D_BrAmp_DLBCL_0003	LY_metapool_12_HWI-ST1337	12	308	59	0.1916	3673	2	0.0005	0.234	0	0	0	Absent	312.46	D_BrAmp_DLBCL_0003_control	164.27	D_BrAmp_DLBCL	BrAmp	variant_001137
D_BrAmp_DLBCL_0003	LY_metapool_12_HWI-ST1337	12	330	61	0.1848	3960	0	0.0	0.234	0	0	0	Absent	312.46	D_BrAmp_DLBCL_0003_control	164.27	D_BrAmp_DLBCL	BrAmp	variant_001138
D_BrAmp_DLBCL_0003	LY_metapool_12_HWI-ST1337	12	377	16	0.0424	4356	0	0.0	0.234	0	0	0	Absent	312.46	D_BrAmp_DLBCL_0003_control	164.27	D_BrAmp_DLBCL	BrAmp	variant_001139
D_BrAmp_DLBCL_0003	LY_metapool_12_HWI-ST1337	12	339	81	0.2389	4091	1	0.0002	0.234	0	0	0	Absent	312.46	D_BrAmp_DLBCL_0003_control	164.27	D_BrAmp_DLBCL	BrAmp	variant_001140
D_BrAmp_DLBCL_0003	LY_metapool_12_HWI-ST1337	12	344	62	0.1802	3944	0	0.0	0.234	0	0	0	Absent	312.46	D_BrAmp_DLBCL_0003_control	164.27	D_BrAmp_DLBCL	BrAmp	variant_001141
D_BrAmp_DLBCL_0003	LY_metapool_12_HWI-ST1337	12	340	61	0.1794	3902	2	0.0005	0.234	0	0	0	Absent	312.46	D_BrAmp_DLBCL_0003_control	164.27	D_BrAmp_DLBCL	BrAmp	variant_001142
D_BrAmp_DLBCL_0003	LY_metapool_12_HWI-ST1337	12	373	21	0.0563	4253	42	0.0099	0.234	0	0	0	Absent	312.46	D_BrAmp_DLBCL_0003_control	164.27	D_BrAmp_DLBCL	BrAmp	variant_000279
D_BrAmp_DLBCL_0003	LY_metapool_12_HWI-ST1337	12	465	59	0.1269	5252	0	0.0	0.234	0	0	0	Absent	312.46	D_BrAmp_DLBCL_0003_control	164.27	D_BrAmp_DLBCL	BrAmp	variant_001143
D_BrAmp_DLBCL_0003	LY_metapool_12_HWI-ST1337	12	292	28	0.0959	4098	1	0.0002	0.234	0	0	0	Absent	312.46	D_BrAmp_DLBCL_0003_control	164.27	D_BrAmp_DLBCL	BrAmp	variant_001144
D_BrAmp_DLBCL_0003	LY_metapool_12_HWI-ST1337	12	343	17	0.0496	4451	1	0.0002	0.234	0	0	0	Absent	312.46	D_BrAmp_DLBCL_0003_control	164.27	D_BrAmp_DLBCL	BrAmp	variant_001145
D_BrAmp_DLBCL_0003	LY_metapool_12_HWI-ST1337	12	450	79	0.1756	5798	24	0.0041	0.234	0	0	0	Absent	312.46	D_BrAmp_DLBCL_0003_control	164.27	D_BrAmp_DLBCL	BrAmp	variant_000741
D_BrAmp_DLBCL_0003	LY_metapool_12_HWI-ST1337	12	449	26	0.0579	5834	1	0.0002	0.234	0	0	0	Absent	312.46	D_BrAmp_DLBCL_0003_control	164.27	D_BrAmp_DLBCL	BrAmp	variant_001146
D_BrAmp_DLBCL_0003	LY_metapool_12_HWI-ST1337	12	798	130	0.1629	8800	2	0.0002	0.234	0	0	0	Absent	312.46	D_BrAmp_DLBCL_0003_control	164.27	D_BrAmp_DLBCL	BrAmp	variant_001147
D_BrAmp_DLBCL_0003	LY_metapool_12_HWI-ST1337	12	577	114	0.1976	6526	2	0.0003	0.234	0	0	0	Absent	312.46	D_BrAmp_DLBCL_0003_control	164.27	D_BrAmp_DLBCL	BrAmp	variant_000280
D_BrAmp_DLBCL_0003	LY_metapool_12_HWI-ST1337	12	492	88	0.1789	5757	1	0.0002	0.234	0	0	0	Absent	312.46	D_BrAmp_DLBCL_0003_control	164.27	D_BrAmp_DLBCL	BrAmp	variant_001148
D_BrAmp_DLBCL_0003	LY_metapool_12_HWI-ST1337	12	436	81	0.1858	5046	0	0.0	0.234	0	0	0	Absent	312.46	D_BrAmp_DLBCL_0003_control	164.27	D_BrAmp_DLBCL	BrAmp	variant_001149
D_BrAmp_DLBCL_0003	LY_metapool_12_HWI-ST1337	12	428	69	0.1612	4971	1	0.0002	0.234	0	0	0	Absent	312.46	D_BrAmp_DLBCL_0003_control	164.27	D_BrAmp_DLBCL	BrAmp	variant_001150
D_BrAmp_DLBCL_0003	LY_metapool_12_HWI-ST1337	12	200	27	0.135	2271	0	0.0	0.234	0	0	0	Absent	312.46	D_BrAmp_DLBCL_0003_control	164.27	D_BrAmp_DLBCL	BrAmp	variant_001151
D_BrAmp_DLBCL_0003	LY_metapool_12_HWI-ST1337	12	176	22	0.125	2014	2	0.001	0.234	0	0	0	Absent	312.46	D_BrAmp_DLBCL_0003_control	164.27	D_BrAmp_DLBCL	BrAmp	variant_001152
D_BrAmp_DLBCL_0003	LY_metapool_12_HWI-ST1337	12	145	25	0.1724	1501	0	0.0	0.234	0	0	0	Absent	312.46	D_BrAmp_DLBCL_0003_control	164.27	D_BrAmp_DLBCL	BrAmp	variant_001153
D_BrAmp_DLBCL_0003	LY_metapool_12_HWI-ST1337	12	542	71	0.131	5615	0	0.0	0.234	0	0	0	Absent	312.46	D_BrAmp_DLBCL_0003_control	164.27	D_BrAmp_DLBCL	BrAmp	variant_001154
D_BrAmp_DLBCL_0003	LY_metapool_12_HWI-ST1337	12	589	93	0.1579	5711	0	0.0	0.234	0	0	0	Absent	312.46	D_BrAmp_DLBCL_0003_control	164.27	D_BrAmp_DLBCL	BrAmp	variant_001155
D_BrAmp_DLBCL_0003	LY_metapool_12_HWI-ST1337	12	826	452	0.5472	8759	3	0.0003	0.234	0	0	0	Absent	312.46	D_BrAmp_DLBCL_0003_control	164.27	D_BrAmp_DLBCL	BrAmp	variant_001156
D_BrAmp_DLBCL_0003	LY_metapool_12_HWI-ST1337	12	307	16	0.0521	3260	0	0.0	0.234	0	0	0	Absent	312.46	D_BrAmp_DLBCL_0003_control	164.27	D_BrAmp_DLBCL	BrAmp	variant_001157
D_BrAmp_DLBCL_0003	LY_metapool_12_HWI-ST1337	12	94	55	0.5851	1072	1	0.0009	0.234	0	0	0	Absent	312.46	D_BrAmp_DLBCL_0003_control	164.27	D_BrAmp_DLBCL	BrAmp	variant_001158
D_BrAmp_DLBCL_0003	LY_metapool_12_HWI-ST1337	12	787	135	0.1715	8372	1	0.0001	0.234	0	0	0	Absent	312.46	D_BrAmp_DLBCL_0003_control	164.27	D_BrAmp_DLBCL	BrAmp	variant_001159
D_BrAmp_DLBCL_0003	LY_metapool_12_HWI-ST1337	12	213	38	0.1784	2320	0	0.0	0.234	0	0	0	Absent	312.46	D_BrAmp_DLBCL_0003_control	164.27	D_BrAmp_DLBCL	BrAmp	variant_001160
D_BrAmp_DLBCL_0003	LY_metapool_12_HWI-ST1337	12	334	20	0.0599	3363	0	0.0	0.234	0	0	0	Absent	312.46	D_BrAmp_DLBCL_0003_control	164.27	D_BrAmp_DLBCL	BrAmp	variant_001161
D_BrAmp_DLBCL_0003	LY_metapool_12_HWI-ST1337	12	243	34	0.1399	2286	0	0.0	0.234	0	0	0	Absent	312.46	D_BrAmp_DLBCL_0003_control	164.27	D_BrAmp_DLBCL	BrAmp	variant_001162
D_BrAmp_DLBCL_0003	LY_metapool_12_HWI-ST1337	12	77	20	0.2597	786	0	0.0	0.234	0	0	0	Absent	312.46	D_BrAmp_DLBCL_0003_control	164.27	D_BrAmp_DLBCL	BrAmp	variant_001163
D_BrAmp_DLBCL_0003	LY_metapool_12_HWI-ST1337	12	343	69	0.2012	4544	3	0.0007	0.234	0	0	0	Absent	312.46	D_BrAmp_DLBCL_0003_control	164.27	D_BrAmp_DLBCL	BrAmp	variant_001164
D_BrAmp_DLBCL_0003	LY_metapool_12_HWI-ST1337	12	460	60	0.1304	5786	4	0.0007	0.234	0	0	0	Absent	312.46	D_BrAmp_DLBCL_0003_control	164.27	D_BrAmp_DLBCL	BrAmp	variant_001165
D_BrAmp_DLBCL_0003	LY_metapool_12_HWI-ST1337	12	181	33	0.1823	2865	0	0.0	0.234	0	0	0	Absent	312.46	D_BrAmp_DLBCL_0003_control	164.27	D_BrAmp_DLBCL	BrAmp	variant_001166
D_BrAmp_DLBCL_0003	LY_metapool_12_HWI-ST1337	12	156	25	0.1603	1936	0	0.0	0.234	0	0	0	Absent	312.46	D_BrAmp_DLBCL_0003_control	164.27	D_BrAmp_DLBCL	BrAmp	variant_001167
D_BrAmp_DLBCL_0003	LY_metapool_12_HWI-ST1337	12	730	107	0.1466	8544	1	0.0001	0.234	0	0	0	Absent	312.46	D_BrAmp_DLBCL_0003_control	164.27	D_BrAmp_DLBCL	BrAmp	variant_001168
D_BrAmp_DLBCL_0003	LY_metapool_12_HWI-ST1337	12	538	33	0.0613	5951	1	0.0002	0.234	0	0	0	Absent	312.46	D_BrAmp_DLBCL_0003_control	164.27	D_BrAmp_DLBCL	BrAmp	variant_001169
D_BrAmp_DLBCL_0003	LY_metapool_12_HWI-ST1337	12	470	23	0.0489	5941	1	0.0002	0.234	0	0	0	Absent	312.46	D_BrAmp_DLBCL_0003_control	164.27	D_BrAmp_DLBCL	BrAmp	variant_001170
D_BrAmp_DLBCL_0003	LY_metapool_12_HWI-ST1337	12	441	95	0.2154	5705	0	0.0	0.234	0	0	0	Absent	312.46	D_BrAmp_DLBCL_0003_control	164.27	D_BrAmp_DLBCL	BrAmp	variant_001171
D_BrAmp_DLBCL_0003	LY_metapool_12_HWI-ST1337	12	570	47	0.0825	7223	0	0.0	0.234	0	0	0	Absent	312.46	D_BrAmp_DLBCL_0003_control	164.27	D_BrAmp_DLBCL	BrAmp	variant_001172
D_BrAmp_DLBCL_0003	LY_metapool_12_HWI-ST1337	12	149	37	0.2483	1351	0	0.0	0.234	0	0	0	Absent	312.46	D_BrAmp_DLBCL_0003_control	164.27	D_BrAmp_DLBCL	BrAmp	variant_001173
D_BrAmp_DLBCL_0003	LY_metapool_12_HWI-ST1337	12	365	40	0.1096	3917	1	0.0003	0.234	0	0	0	Absent	312.46	D_BrAmp_DLBCL_0003_control	164.27	D_BrAmp_DLBCL	BrAmp	variant_001174
D_BrAmp_DLBCL_0003	LY_metapool_12_HWI-ST1337	12	269	21	0.0781	2445	0	0.0	0.234	0	0	0	Absent	312.46	D_BrAmp_DLBCL_0003_control	164.27	D_BrAmp_DLBCL	BrAmp	variant_001175
D_BrAmp_DLBCL_0003	LY_metapool_12_HWI-ST1337	12	278	21	0.0755	2497	0	0.0	0.234	0	0	0	Absent	312.46	D_BrAmp_DLBCL_0003_control	164.27	D_BrAmp_DLBCL	BrAmp	variant_001176
D_BrAmp_DLBCL_0003	LY_metapool_12_HWI-ST1337	12	759	169	0.2227	10156	0	0.0	0.234	0	0	0	Absent	312.46	D_BrAmp_DLBCL_0003_control	164.27	D_BrAmp_DLBCL	BrAmp	variant_001177
D_BrAmp_DLBCL_0003	LY_metapool_12_HWI-ST1337	12	201	14	0.0697	2440	2	0.0008	0.234	0	0	0	Absent	312.46	D_BrAmp_DLBCL_0003_control	164.27	D_BrAmp_DLBCL	BrAmp	variant_001178
D_BrAmp_DLBCL_0003	LY_metapool_12_HWI-ST1337	12	136	35	0.2574	1362	0	0.0	0.234	0	0	0	Absent	312.46	D_BrAmp_DLBCL_0003_control	164.27	D_BrAmp_DLBCL	BrAmp	variant_001179
D_BrAmp_DLBCL_0003	LY_metapool_12_HWI-ST1337	12	65	11	0.1692	985	0	0.0	0.234	0	0	0	Absent	312.46	D_BrAmp_DLBCL_0003_control	164.27	D_BrAmp_DLBCL	BrAmp	variant_001180
D_BrAmp_DLBCL_0003	LY_metapool_12_HWI-ST1337	12	203	42	0.2069	2590	0	0.0	0.234	0	0	0	Absent	312.46	D_BrAmp_DLBCL_0003_control	164.27	D_BrAmp_DLBCL	BrAmp	variant_001181
D_BrAmp_DLBCL_0003	LY_metapool_12_HWI-ST1337	12	212	40	0.1887	2666	0	0.0	0.234	0	0	0	Absent	312.46	D_BrAmp_DLBCL_0003_control	164.27	D_BrAmp_DLBCL	BrAmp	variant_001182
D_BrAmp_DLBCL_0003	LY_metapool_12_HWI-ST1337	12	211	49	0.2322	2701	0	0.0	0.234	0	0	0	Absent	312.46	D_BrAmp_DLBCL_0003_control	164.27	D_BrAmp_DLBCL	BrAmp	variant_001183
D_BrAmp_DLBCL_0003	LY_metapool_12_HWI-ST1337	12	263	93	0.3536	3468	0	0.0	0.234	0	0	0	Absent	312.46	D_BrAmp_DLBCL_0003_control	164.27	D_BrAmp_DLBCL	BrAmp	variant_001184
D_BrAmp_DLBCL_0003	LY_metapool_12_HWI-ST1337	12	159	35	0.2201	2244	0	0.0	0.234	0	0	0	Absent	312.46	D_BrAmp_DLBCL_0003_control	164.27	D_BrAmp_DLBCL	BrAmp	variant_001185
D_BrAmp_DLBCL_0003	LY_metapool_12_HWI-ST1337	12	224	40	0.1786	3286	0	0.0	0.234	0	0	0	Absent	312.46	D_BrAmp_DLBCL_0003_control	164.27	D_BrAmp_DLBCL	BrAmp	variant_001186
D_BrAmp_DLBCL_0003	LY_metapool_12_HWI-ST1337	12	571	30	0.0525	7384	0	0.0	0.234	0	0	0	Absent	312.46	D_BrAmp_DLBCL_0003_control	164.27	D_BrAmp_DLBCL	BrAmp	variant_001187
D_BrAmp_DLBCL_0003	LY_metapool_12_HWI-ST1337	12	62	13	0.2097	544	0	0.0	0.234	0	0	0	Absent	312.46	D_BrAmp_DLBCL_0003_control	164.27	D_BrAmp_DLBCL	BrAmp	variant_001188
D_BrAmp_DLBCL_0003	LY_metapool_12_HWI-ST1337	12	225	43	0.1911	2914	0	0.0	0.234	0	0	0	Absent	312.46	D_BrAmp_DLBCL_0003_control	164.27	D_BrAmp_DLBCL	BrAmp	variant_001189
D_BrAmp_DLBCL_0003	LY_metapool_12_HWI-ST1337	12	220	66	0.3	3061	0	0.0	0.234	0	0	0	Absent	312.46	D_BrAmp_DLBCL_0003_control	164.27	D_BrAmp_DLBCL	BrAmp	variant_001190
D_BrAmp_DLBCL_0003	LY_metapool_12_HWI-ST1337	12	443	202	0.456	5479	1	0.0002	0.234	0	0	0	Absent	312.46	D_BrAmp_DLBCL_0003_control	164.27	D_BrAmp_DLBCL	BrAmp	variant_001191
D_BrAmp_DLBCL_0003	LY_metapool_12_HWI-ST1337	12	224	56	0.25	3070	0	0.0	0.234	0	0	0	Absent	312.46	D_BrAmp_DLBCL_0003_control	164.27	D_BrAmp_DLBCL	BrAmp	variant_001192
D_BrAmp_DLBCL_0003	LY_metapool_12_HWI-ST1337	12	359	70	0.195	5433	0	0.0	0.234	0	0	0	Absent	312.46	D_BrAmp_DLBCL_0003_control	164.27	D_BrAmp_DLBCL	BrAmp	variant_001193
D_BrAmp_DLBCL_0003	LY_metapool_12_HWI-ST1337	12	519	49	0.0944	6500	0	0.0	0.234	0	0	0	Absent	312.46	D_BrAmp_DLBCL_0003_control	164.27	D_BrAmp_DLBCL	BrAmp	variant_001194
D_BrAmp_DLBCL_0003	LY_metapool_12_HWI-ST1337	12	259	104	0.4015	3410	0	0.0	0.234	0	0	0	Absent	312.46	D_BrAmp_DLBCL_0003_control	164.27	D_BrAmp_DLBCL	BrAmp	variant_001195
D_BrAmp_DLBCL_0003	LY_metapool_12_HWI-ST1337	12	48	38	0.7917	740	0	0.0	0.234	0	0	0	Absent	312.46	D_BrAmp_DLBCL_0003_control	164.27	D_BrAmp_DLBCL	BrAmp	variant_001196
D_BrAmp_DLBCL_0003	LY_metapool_12_HWI-ST1337	12	465	97	0.2086	6268	0	0.0	0.234	0	0	0	Absent	312.46	D_BrAmp_DLBCL_0003_control	164.27	D_BrAmp_DLBCL	BrAmp	variant_001197
D_BrAmp_DLBCL_0003	LY_metapool_12_HWI-ST1337	12	266	170	0.6391	4003	3	0.0007	0.234	0	0	0	Absent	312.46	D_BrAmp_DLBCL_0003_control	164.27	D_BrAmp_DLBCL	BrAmp	variant_001198
D_BrAmp_DLBCL_0003	LY_metapool_12_HWI-ST1337	12	181	81	0.4475	2903	1	0.0003	0.234	0	0	0	Absent	312.46	D_BrAmp_DLBCL_0003_control	164.27	D_BrAmp_DLBCL	BrAmp	variant_001199
D_BrAmp_DLBCL_0003	LY_metapool_12_HWI-ST1337	12	151	28	0.1854	2189	0	0.0	0.234	0	0	0	Absent	312.46	D_BrAmp_DLBCL_0003_control	164.27	D_BrAmp_DLBCL	BrAmp	variant_001200
D_BrAmp_DLBCL_0003	LY_metapool_12_HWI-ST1337	12	95	75	0.7895	1061	0	0.0	0.234	0	0	0	Absent	312.46	D_BrAmp_DLBCL_0003_control	164.27	D_BrAmp_DLBCL	BrAmp	variant_001201
D_BrAmp_DLBCL_0003	LY_metapool_12_HWI-ST1337	12	230	32	0.1391	2950	2	0.0007	0.234	0	0	0	Absent	312.46	D_BrAmp_DLBCL_0003_control	164.27	D_BrAmp_DLBCL	BrAmp	variant_001202
D_BrAmp_DLBCL_0003	LY_metapool_12_HWI-ST1337	12	83	11	0.1325	971	0	0.0	0.234	0	0	0	Absent	312.46	D_BrAmp_DLBCL_0003_control	164.27	D_BrAmp_DLBCL	BrAmp	variant_001203
D_BrAmp_DLBCL_0004	LY_metapool_12_HWI-ST1337	12	474	173	0.365	4908	1	0.0002	0.188	0	0	0	Absent	318.62	D_BrAmp_DLBCL_0004_control	140.54	D_BrAmp_DLBCL	BrAmp	variant_001204
D_BrAmp_DLBCL_0004	LY_metapool_12_HWI-ST1337	12	506	159	0.3142	5784	0	0.0	0.188	0	0	0	Absent	318.62	D_BrAmp_DLBCL_0004_control	140.54	D_BrAmp_DLBCL	BrAmp	variant_001205
D_BrAmp_DLBCL_0004	LY_metapool_12_HWI-ST1337	12	112	47	0.4196	1855	2	0.0011	0.188	0	0	0	Absent	318.62	D_BrAmp_DLBCL_0004_control	140.54	D_BrAmp_DLBCL	BrAmp	variant_001206
D_BrAmp_DLBCL_0004	LY_metapool_12_HWI-ST1337	12	69	29	0.4203	1406	0	0.0	0.188	0	0	0	Absent	318.62	D_BrAmp_DLBCL_0004_control	140.54	D_BrAmp_DLBCL	BrAmp	variant_001207
D_BrAmp_DLBCL_0004	LY_metapool_12_HWI-ST1337	12	421	139	0.3302	5819	1	0.0002	0.188	0	0	0	Absent	318.62	D_BrAmp_DLBCL_0004_control	140.54	D_BrAmp_DLBCL	BrAmp	variant_001208
D_BrAmp_DLBCL_0004	LY_metapool_12_HWI-ST1337	12	124	24	0.1935	1246	59	0.0474	0.188	39	1560	0.025	Low_freq	318.62	D_BrAmp_DLBCL_0004_control	140.54	D_BrAmp_DLBCL	BrAmp	variant_001209
D_BrAmp_DLBCL_0004	LY_metapool_12_HWI-ST1337	12	101	25	0.2475	1116	0	0.0	0.188	0	0	0	Absent	318.62	D_BrAmp_DLBCL_0004_control	140.54	D_BrAmp_DLBCL	BrAmp	variant_001210
D_BrAmp_DLBCL_0004	LY_metapool_12_HWI-ST1337	12	108	31	0.287	1194	0	0.0	0.188	0	0	0	Absent	318.62	D_BrAmp_DLBCL_0004_control	140.54	D_BrAmp_DLBCL	BrAmp	variant_001211
D_BrAmp_DLBCL_0004	LY_metapool_12_HWI-ST1337	12	100	33	0.33	1277	0	0.0	0.188	0	0	0	Absent	318.62	D_BrAmp_DLBCL_0004_control	140.54	D_BrAmp_DLBCL	BrAmp	variant_001212
D_BrAmp_DLBCL_0004	LY_metapool_12_HWI-ST1337	12	382	116	0.3037	4763	1	0.0002	0.188	0	0	0	Absent	318.62	D_BrAmp_DLBCL_0004_control	140.54	D_BrAmp_DLBCL	BrAmp	variant_001213
D_BrAmp_DLBCL_0004	LY_metapool_12_HWI-ST1337	12	136	37	0.2721	2111	1	0.0005	0.188	0	0	0	Absent	318.62	D_BrAmp_DLBCL_0004_control	140.54	D_BrAmp_DLBCL	BrAmp	variant_001214
D_BrAmp_DLBCL_0004	LY_metapool_12_HWI-ST1337	12	646	196	0.3034	7903	2	0.0003	0.188	0	0	0	Absent	318.62	D_BrAmp_DLBCL_0004_control	140.54	D_BrAmp_DLBCL	BrAmp	variant_001215
D_BrAmp_DLBCL_0004	LY_metapool_12_HWI-ST1337	12	378	124	0.328	4364	3	0.0007	0.188	0	0	0	Absent	318.62	D_BrAmp_DLBCL_0004_control	140.54	D_BrAmp_DLBCL	BrAmp	variant_001216
D_BrAmp_DLBCL_0004	LY_metapool_12_HWI-ST1337	12	168	51	0.3036	2600	0	0.0	0.188	0	0	0	Absent	318.62	D_BrAmp_DLBCL_0004_control	140.54	D_BrAmp_DLBCL	BrAmp	variant_001217
D_BrAmp_DLBCL_0004	LY_metapool_12_HWI-ST1337	12	366	108	0.2951	4162	0	0.0	0.188	0	0	0	Absent	318.62	D_BrAmp_DLBCL_0004_control	140.54	D_BrAmp_DLBCL	BrAmp	variant_001218
D_BrAmp_DLBCL_0004	LY_metapool_12_HWI-ST1337	12	393	130	0.3308	5223	0	0.0	0.188	0	0	0	Absent	318.62	D_BrAmp_DLBCL_0004_control	140.54	D_BrAmp_DLBCL	BrAmp	variant_001219
D_BrAmp_DLBCL_0004	LY_metapool_12_HWI-ST1337	12	157	38	0.242	1625	0	0.0	0.188	0	0	0	Absent	318.62	D_BrAmp_DLBCL_0004_control	140.54	D_BrAmp_DLBCL	BrAmp	variant_001220
D_BrAmp_DLBCL_0004	LY_metapool_12_HWI-ST1337	12	227	78	0.3436	2524	0	0.0	0.188	0	0	0	Absent	318.62	D_BrAmp_DLBCL_0004_control	140.54	D_BrAmp_DLBCL	BrAmp	variant_001221
D_BrAmp_DLBCL_0004	LY_metapool_12_HWI-ST1337	12	40	9	0.225	496	0	0.0	0.188	0	0	0	Absent	318.62	D_BrAmp_DLBCL_0004_control	140.54	D_BrAmp_DLBCL	BrAmp	variant_001222
D_BrAmp_DLBCL_0004	LY_metapool_12_HWI-ST1337	12	286	107	0.3741	2696	0	0.0	0.188	0	0	0	Absent	318.62	D_BrAmp_DLBCL_0004_control	140.54	D_BrAmp_DLBCL	BrAmp	variant_001223
D_BrAmp_DLBCL_0004	LY_metapool_12_HWI-ST1337	12	934	267	0.2859	10156	0	0.0	0.188	0	0	0	Absent	318.62	D_BrAmp_DLBCL_0004_control	140.54	D_BrAmp_DLBCL	BrAmp	variant_001224
D_BrAmp_DLBCL_0004	LY_metapool_12_HWI-ST1337	12	161	48	0.2981	1937	0	0.0	0.188	0	0	0	Absent	318.62	D_BrAmp_DLBCL_0004_control	140.54	D_BrAmp_DLBCL	BrAmp	variant_001225
D_BrAmp_DLBCL_0004	LY_metapool_12_HWI-ST1337	12	74	27	0.3649	802	0	0.0	0.188	0	0	0	Absent	318.62	D_BrAmp_DLBCL_0004_control	140.54	D_BrAmp_DLBCL	BrAmp	variant_001226
D_BrAmp_DLBCL_0004	LY_metapool_12_HWI-ST1337	12	320	88	0.275	3669	0	0.0	0.188	0	0	0	Absent	318.62	D_BrAmp_DLBCL_0004_control	140.54	D_BrAmp_DLBCL	BrAmp	variant_001227
D_BrAmp_DLBCL_0004	LY_metapool_12_HWI-ST1337	12	489	152	0.3108	5185	0	0.0	0.188	0	0	0	Absent	318.62	D_BrAmp_DLBCL_0004_control	140.54	D_BrAmp_DLBCL	BrAmp	variant_001228
D_BrAmp_DLBCL_0004	LY_metapool_12_HWI-ST1337	12	504	184	0.3651	5327	0	0.0	0.188	0	0	0	Absent	318.62	D_BrAmp_DLBCL_0004_control	140.54	D_BrAmp_DLBCL	BrAmp	variant_001229
D_BrAmp_DLBCL_0004	LY_metapool_12_HWI-ST1337	12	417	143	0.3429	4406	1	0.0002	0.188	0	0	0	Absent	318.62	D_BrAmp_DLBCL_0004_control	140.54	D_BrAmp_DLBCL	BrAmp	variant_001230
D_BrAmp_DLBCL_0004	LY_metapool_12_HWI-ST1337	12	155	48	0.3097	1467	0	0.0	0.188	0	0	0	Absent	318.62	D_BrAmp_DLBCL_0004_control	140.54	D_BrAmp_DLBCL	BrAmp	variant_001231
D_BrAmp_DLBCL_0004	LY_metapool_12_HWI-ST1337	12	242	77	0.3182	2508	0	0.0	0.188	0	0	0	Absent	318.62	D_BrAmp_DLBCL_0004_control	140.54	D_BrAmp_DLBCL	BrAmp	variant_001232
D_BrAmp_DLBCL_0004	LY_metapool_12_HWI-ST1337	12	331	122	0.3686	4210	0	0.0	0.188	0	0	0	Absent	318.62	D_BrAmp_DLBCL_0004_control	140.54	D_BrAmp_DLBCL	BrAmp	variant_001233
D_BrAmp_DLBCL_0004	LY_metapool_12_HWI-ST1337	12	138	49	0.3551	1738	0	0.0	0.188	0	0	0	Absent	318.62	D_BrAmp_DLBCL_0004_control	140.54	D_BrAmp_DLBCL	BrAmp	variant_001234
D_BrAmp_DLBCL_0004	LY_metapool_12_HWI-ST1337	12	578	202	0.3495	5923	4	0.0007	0.188	0	0	0	Absent	318.62	D_BrAmp_DLBCL_0004_control	140.54	D_BrAmp_DLBCL	BrAmp	variant_001235
D_BrAmp_DLBCL_0004	LY_metapool_12_HWI-ST1337	12	68	18	0.2647	849	0	0.0	0.188	0	0	0	Absent	318.62	D_BrAmp_DLBCL_0004_control	140.54	D_BrAmp_DLBCL	BrAmp	variant_001236
D_BrAmp_DLBCL_0004	LY_metapool_12_HWI-ST1337	12	175	59	0.3371	1517	0	0.0	0.188	0	0	0	Absent	318.62	D_BrAmp_DLBCL_0004_control	140.54	D_BrAmp_DLBCL	BrAmp	variant_001237
D_BrAmp_DLBCL_0004	LY_metapool_12_HWI-ST1337	12	123	37	0.3008	1352	0	0.0	0.188	0	0	0	Absent	318.62	D_BrAmp_DLBCL_0004_control	140.54	D_BrAmp_DLBCL	BrAmp	variant_001238
D_BrAmp_DLBCL_0004	LY_metapool_12_HWI-ST1337	12	87	22	0.2529	910	0	0.0	0.188	0	0	0	Absent	318.62	D_BrAmp_DLBCL_0004_control	140.54	D_BrAmp_DLBCL	BrAmp	variant_001239
D_BrAmp_DLBCL_0004	LY_metapool_12_HWI-ST1337	12	376	112	0.2979	4468	0	0.0	0.188	0	0	0	Absent	318.62	D_BrAmp_DLBCL_0004_control	140.54	D_BrAmp_DLBCL	BrAmp	variant_001240
D_BrAmp_DLBCL_0004	LY_metapool_12_HWI-ST1337	12	883	301	0.3409	9245	2	0.0002	0.188	0	0	0	Absent	318.62	D_BrAmp_DLBCL_0004_control	140.54	D_BrAmp_DLBCL	BrAmp	variant_001241
D_BrAmp_DLBCL_0004	LY_metapool_12_HWI-ST1337	12	52	18	0.3462	414	0	0.0	0.188	0	0	0	Absent	318.62	D_BrAmp_DLBCL_0004_control	140.54	D_BrAmp_DLBCL	BrAmp	variant_001242
D_BrAmp_DLBCL_0004	LY_metapool_12_HWI-ST1337	12	282	103	0.3652	3060	1	0.0003	0.188	0	0	0	Absent	318.62	D_BrAmp_DLBCL_0004_control	140.54	D_BrAmp_DLBCL	BrAmp	variant_001243
D_BrAmp_DLBCL_0004	LY_metapool_12_HWI-ST1337	12	63	22	0.3492	870	0	0.0	0.188	0	0	0	Absent	318.62	D_BrAmp_DLBCL_0004_control	140.54	D_BrAmp_DLBCL	BrAmp	variant_001244
D_BrAmp_DLBCL_0004	LY_metapool_12_HWI-ST1337	12	139	46	0.3309	1701	1	0.0006	0.188	0	0	0	Absent	318.62	D_BrAmp_DLBCL_0004_control	140.54	D_BrAmp_DLBCL	BrAmp	variant_001245
D_BrAmp_DLBCL_0004	LY_metapool_12_HWI-ST1337	12	311	93	0.299	3930	0	0.0	0.188	0	0	0	Absent	318.62	D_BrAmp_DLBCL_0004_control	140.54	D_BrAmp_DLBCL	BrAmp	variant_001246
D_BrAmp_DLBCL_0004	LY_metapool_12_HWI-ST1337	12	357	109	0.3053	4537	0	0.0	0.188	0	0	0	Absent	318.62	D_BrAmp_DLBCL_0004_control	140.54	D_BrAmp_DLBCL	BrAmp	variant_001247
D_BrAmp_DLBCL_0004	LY_metapool_12_HWI-ST1337	12	371	99	0.2668	4981	1	0.0002	0.188	0	0	0	Absent	318.62	D_BrAmp_DLBCL_0004_control	140.54	D_BrAmp_DLBCL	BrAmp	variant_001248
D_BrAmp_DLBCL_0004	LY_metapool_12_HWI-ST1337	12	49	18	0.3673	851	0	0.0	0.188	0	0	0	Absent	318.62	D_BrAmp_DLBCL_0004_control	140.54	D_BrAmp_DLBCL	BrAmp	variant_001249
D_BrAmp_DLBCL_0004	LY_metapool_12_HWI-ST1337	12	972	313	0.322	10646	0	0.0	0.188	0	0	0	Absent	318.62	D_BrAmp_DLBCL_0004_control	140.54	D_BrAmp_DLBCL	BrAmp	variant_001250
D_BrAmp_DLBCL_0004	LY_metapool_12_HWI-ST1337	12	93	20	0.2151	1079	0	0.0	0.188	0	0	0	Absent	318.62	D_BrAmp_DLBCL_0004_control	140.54	D_BrAmp_DLBCL	BrAmp	variant_001251
D_BrAmp_DLBCL_0004	LY_metapool_12_HWI-ST1337	12	45	11	0.2444	556	0	0.0	0.188	0	0	0	Absent	318.62	D_BrAmp_DLBCL_0004_control	140.54	D_BrAmp_DLBCL	BrAmp	variant_001252
D_BrAmp_DLBCL_0004	LY_metapool_12_HWI-ST1337	12	322	106	0.3292	3688	0	0.0	0.188	0	0	0	Absent	318.62	D_BrAmp_DLBCL_0004_control	140.54	D_BrAmp_DLBCL	BrAmp	variant_001253
D_BrAmp_DLBCL_0004	LY_metapool_12_HWI-ST1337	12	180	75	0.4167	2496	4	0.0016	0.188	0	0	0	Absent	318.62	D_BrAmp_DLBCL_0004_control	140.54	D_BrAmp_DLBCL	BrAmp	variant_001254
D_BrAmp_DLBCL_0004	LY_metapool_12_HWI-ST1337	12	196	52	0.2653	2286	0	0.0	0.188	0	0	0	Absent	318.62	D_BrAmp_DLBCL_0004_control	140.54	D_BrAmp_DLBCL	BrAmp	variant_001255
D_BrAmp_DLBCL_0004	LY_metapool_12_HWI-ST1337	12	104	41	0.3942	1330	1	0.0008	0.188	0	0	0	Absent	318.62	D_BrAmp_DLBCL_0004_control	140.54	D_BrAmp_DLBCL	BrAmp	variant_001256
D_BrAmp_DLBCL_0004	LY_metapool_12_HWI-ST1337	12	102	34	0.3333	1504	0	0.0	0.188	0	0	0	Absent	318.62	D_BrAmp_DLBCL_0004_control	140.54	D_BrAmp_DLBCL	BrAmp	variant_001257
D_BrAmp_DLBCL_0004	LY_metapool_12_HWI-ST1337	12	99	36	0.3636	1466	0	0.0	0.188	0	0	0	Absent	318.62	D_BrAmp_DLBCL_0004_control	140.54	D_BrAmp_DLBCL	BrAmp	variant_001258
D_BrAmp_DLBCL_0004	LY_metapool_12_HWI-ST1337	12	120	43	0.3583	1234	1	0.0008	0.188	0	0	0	Absent	318.62	D_BrAmp_DLBCL_0004_control	140.54	D_BrAmp_DLBCL	BrAmp	variant_001259
D_BrAmp_DLBCL_0004	LY_metapool_12_HWI-ST1337	12	193	91	0.4715	2657	2	0.0008	0.188	0	0	0	Absent	318.62	D_BrAmp_DLBCL_0004_control	140.54	D_BrAmp_DLBCL	BrAmp	variant_001260
D_BrAmp_DLBCL_0004	LY_metapool_12_HWI-ST1337	12	543	166	0.3057	6097	0	0.0	0.188	0	0	0	Absent	318.62	D_BrAmp_DLBCL_0004_control	140.54	D_BrAmp_DLBCL	BrAmp	variant_001261
D_BrAmp_DLBCL_0004	LY_metapool_12_HWI-ST1337	12	72	27	0.375	1147	0	0.0	0.188	0	0	0	Absent	318.62	D_BrAmp_DLBCL_0004_control	140.54	D_BrAmp_DLBCL	BrAmp	variant_001262
D_BrAmp_DLBCL_0004	LY_metapool_12_HWI-ST1337	12	351	121	0.3447	4346	0	0.0	0.188	0	0	0	Absent	318.62	D_BrAmp_DLBCL_0004_control	140.54	D_BrAmp_DLBCL	BrAmp	variant_001263
D_BrAmp_DLBCL_0004	LY_metapool_12_HWI-ST1337	12	297	101	0.3401	3627	0	0.0	0.188	0	0	0	Absent	318.62	D_BrAmp_DLBCL_0004_control	140.54	D_BrAmp_DLBCL	BrAmp	variant_001264
D_BrAmp_DLBCL_0004	LY_metapool_12_HWI-ST1337	12	563	191	0.3393	7707	1	0.0001	0.188	0	0	0	Absent	318.62	D_BrAmp_DLBCL_0004_control	140.54	D_BrAmp_DLBCL	BrAmp	variant_001265
D_BrAmp_DLBCL_0004	LY_metapool_12_HWI-ST1337	12	72	13	0.1806	1149	1	0.0009	0.188	0	0	0	Absent	318.62	D_BrAmp_DLBCL_0004_control	140.54	D_BrAmp_DLBCL	BrAmp	variant_001266
D_BrAmp_DLBCL_0004	LY_metapool_12_HWI-ST1337	12	80	29	0.3625	1030	0	0.0	0.188	0	0	0	Absent	318.62	D_BrAmp_DLBCL_0004_control	140.54	D_BrAmp_DLBCL	BrAmp	variant_001267
D_BrAmp_DLBCL_0004	LY_metapool_12_HWI-ST1337	12	266	88	0.3308	3278	0	0.0	0.188	0	0	0	Absent	318.62	D_BrAmp_DLBCL_0004_control	140.54	D_BrAmp_DLBCL	BrAmp	variant_001268
D_BrAmp_DLBCL_0004	LY_metapool_12_HWI-ST1337	12	162	39	0.2407	1961	0	0.0	0.188	0	0	0	Absent	318.62	D_BrAmp_DLBCL_0004_control	140.54	D_BrAmp_DLBCL	BrAmp	variant_001269
D_BrAmp_DLBCL_0004	LY_metapool_12_HWI-ST1337	12	453	121	0.2671	5354	2	0.0004	0.188	0	0	0	Absent	318.62	D_BrAmp_DLBCL_0004_control	140.54	D_BrAmp_DLBCL	BrAmp	variant_001270
D_BrAmp_DLBCL_0004	LY_metapool_12_HWI-ST1337	12	294	78	0.2653	3894	1	0.0003	0.188	0	0	0	Absent	318.62	D_BrAmp_DLBCL_0004_control	140.54	D_BrAmp_DLBCL	BrAmp	variant_001271
D_BrAmp_DLBCL_0004	LY_metapool_12_HWI-ST1337	12	200	86	0.43	2286	1	0.0004	0.188	0	0	0	Absent	318.62	D_BrAmp_DLBCL_0004_control	140.54	D_BrAmp_DLBCL	BrAmp	variant_001272
D_BrAmp_DLBCL_0004	LY_metapool_12_HWI-ST1337	12	473	150	0.3171	5768	0	0.0	0.188	0	0	0	Absent	318.62	D_BrAmp_DLBCL_0004_control	140.54	D_BrAmp_DLBCL	BrAmp	variant_001273
D_BrAmp_DLBCL_0004	LY_metapool_12_HWI-ST1337	12	144	49	0.3403	1647	0	0.0	0.188	0	0	0	Absent	318.62	D_BrAmp_DLBCL_0004_control	140.54	D_BrAmp_DLBCL	BrAmp	variant_001274
D_BrAmp_DLBCL_0004	LY_metapool_12_HWI-ST1337	12	352	124	0.3523	3930	2	0.0005	0.188	0	0	0	Absent	318.62	D_BrAmp_DLBCL_0004_control	140.54	D_BrAmp_DLBCL	BrAmp	variant_001275
D_BrAmp_DLBCL_0004	LY_metapool_12_HWI-ST1337	12	42	14	0.3333	460	0	0.0	0.188	0	0	0	Absent	318.62	D_BrAmp_DLBCL_0004_control	140.54	D_BrAmp_DLBCL	BrAmp	variant_001276
D_BrAmp_DLBCL_0004	LY_metapool_12_HWI-ST1337	12	369	28	0.0759	4791	1	0.0002	0.188	0	0	0	Absent	318.62	D_BrAmp_DLBCL_0004_control	140.54	D_BrAmp_DLBCL	BrAmp	variant_001277
D_BrAmp_DLBCL_0004	LY_metapool_12_HWI-ST1337	12	99	28	0.2828	1162	0	0.0	0.188	0	0	0	Absent	318.62	D_BrAmp_DLBCL_0004_control	140.54	D_BrAmp_DLBCL	BrAmp	variant_001278
D_BrAmp_DLBCL_0004	LY_metapool_12_HWI-ST1337	12	423	64	0.1513	4618	0	0.0	0.188	0	0	0	Absent	318.62	D_BrAmp_DLBCL_0004_control	140.54	D_BrAmp_DLBCL	BrAmp	variant_001279
D_BrAmp_DLBCL_0004	LY_metapool_12_HWI-ST1337	12	238	101	0.4244	2853	0	0.0	0.188	0	0	0	Absent	318.62	D_BrAmp_DLBCL_0004_control	140.54	D_BrAmp_DLBCL	BrAmp	variant_001280
D_BrAmp_DLBCL_0004	LY_metapool_12_HWI-ST1337	12	132	90	0.6818	1069	0	0.0	0.188	0	0	0	Absent	318.62	D_BrAmp_DLBCL_0004_control	140.54	D_BrAmp_DLBCL	BrAmp	variant_001281
D_BrAmp_DLBCL_0004	LY_metapool_12_HWI-ST1337	12	119	76	0.6387	817	0	0.0	0.188	0	0	0	Absent	318.62	D_BrAmp_DLBCL_0004_control	140.54	D_BrAmp_DLBCL	BrAmp	variant_001282
D_BrAmp_DLBCL_0004	LY_metapool_12_HWI-ST1337	12	228	162	0.7105	1839	1	0.0005	0.188	0	0	0	Absent	318.62	D_BrAmp_DLBCL_0004_control	140.54	D_BrAmp_DLBCL	BrAmp	variant_001283
D_BrAmp_DLBCL_0004	LY_metapool_12_HWI-ST1337	12	388	30	0.0773	3245	0	0.0	0.188	0	0	0	Absent	318.62	D_BrAmp_DLBCL_0004_control	140.54	D_BrAmp_DLBCL	BrAmp	variant_001284
D_BrAmp_DLBCL_0004	LY_metapool_12_HWI-ST1337	12	368	243	0.6603	3140	0	0.0	0.188	0	0	0	Absent	318.62	D_BrAmp_DLBCL_0004_control	140.54	D_BrAmp_DLBCL	BrAmp	variant_001285
D_BrAmp_DLBCL_0004	LY_metapool_12_HWI-ST1337	12	42	22	0.5238	544	0	0.0	0.188	0	0	0	Absent	318.62	D_BrAmp_DLBCL_0004_control	140.54	D_BrAmp_DLBCL	BrAmp	variant_001286
D_BrAmp_DLBCL_0004	LY_metapool_12_HWI-ST1337	12	290	68	0.2345	2440	0	0.0	0.188	0	0	0	Absent	318.62	D_BrAmp_DLBCL_0004_control	140.54	D_BrAmp_DLBCL	BrAmp	variant_001287
D_BrAmp_DLBCL_0004	LY_metapool_12_HWI-ST1337	12	268	63	0.2351	2424	0	0.0	0.188	0	0	0	Absent	318.62	D_BrAmp_DLBCL_0004_control	140.54	D_BrAmp_DLBCL	BrAmp	variant_001288
D_BrAmp_DLBCL_0004	LY_metapool_12_HWI-ST1337	12	42	13	0.3095	580	0	0.0	0.188	0	0	0	Absent	318.62	D_BrAmp_DLBCL_0004_control	140.54	D_BrAmp_DLBCL	BrAmp	variant_001289
D_BrAmp_DLBCL_0004	LY_metapool_12_HWI-ST1337	12	112	48	0.4286	1672	0	0.0	0.188	0	0	0	Absent	318.62	D_BrAmp_DLBCL_0004_control	140.54	D_BrAmp_DLBCL	BrAmp	variant_001290
D_BrAmp_DLBCL_0004	LY_metapool_12_HWI-ST1337	12	123	54	0.439	1761	0	0.0	0.188	0	0	0	Absent	318.62	D_BrAmp_DLBCL_0004_control	140.54	D_BrAmp_DLBCL	BrAmp	variant_001291
D_BrAmp_DLBCL_0004	LY_metapool_12_HWI-ST1337	12	196	100	0.5102	2303	0	0.0	0.188	0	0	0	Absent	318.62	D_BrAmp_DLBCL_0004_control	140.54	D_BrAmp_DLBCL	BrAmp	variant_001292
D_BrAmp_DLBCL_0004	LY_metapool_12_HWI-ST1337	12	190	95	0.5	2262	0	0.0	0.188	0	0	0	Absent	318.62	D_BrAmp_DLBCL_0004_control	140.54	D_BrAmp_DLBCL	BrAmp	variant_001293
D_BrAmp_DLBCL_0004	LY_metapool_12_HWI-ST1337	12	104	52	0.5	1242	0	0.0	0.188	0	0	0	Absent	318.62	D_BrAmp_DLBCL_0004_control	140.54	D_BrAmp_DLBCL	BrAmp	variant_001294
D_BrAmp_DLBCL_0004	LY_metapool_12_HWI-ST1337	12	83	40	0.4819	1022	1	0.001	0.188	0	0	0	Absent	318.62	D_BrAmp_DLBCL_0004_control	140.54	D_BrAmp_DLBCL	BrAmp	variant_001295
D_BrAmp_DLBCL_0004	LY_metapool_12_HWI-ST1337	12	89	46	0.5169	1283	0	0.0	0.188	0	0	0	Absent	318.62	D_BrAmp_DLBCL_0004_control	140.54	D_BrAmp_DLBCL	BrAmp	variant_001296
D_BrAmp_DLBCL_0004	LY_metapool_12_HWI-ST1337	12	506	246	0.4862	5873	15	0.0026	0.188	0	0	0	Absent	318.62	D_BrAmp_DLBCL_0004_control	140.54	D_BrAmp_DLBCL	BrAmp	variant_001297
D_BrAmp_DLBCL_0004	LY_metapool_12_HWI-ST1337	12	552	282	0.5109	5580	3	0.0005	0.188	0	0	0	Absent	318.62	D_BrAmp_DLBCL_0004_control	140.54	D_BrAmp_DLBCL	BrAmp	variant_001298
D_BrAmp_DLBCL_0004	LY_metapool_12_HWI-ST1337	12	324	166	0.5123	3174	0	0.0	0.188	0	0	0	Absent	318.62	D_BrAmp_DLBCL_0004_control	140.54	D_BrAmp_DLBCL	BrAmp	variant_001299
D_BrAmp_DLBCL_0004	LY_metapool_12_HWI-ST1337	12	81	49	0.6049	843	0	0.0	0.188	0	0	0	Absent	318.62	D_BrAmp_DLBCL_0004_control	140.54	D_BrAmp_DLBCL	BrAmp	variant_001300
D_BrAmp_DLBCL_0004	LY_metapool_12_HWI-ST1337	12	85	40	0.4706	965	1	0.001	0.188	0	0	0	Absent	318.62	D_BrAmp_DLBCL_0004_control	140.54	D_BrAmp_DLBCL	BrAmp	variant_001301
D_BrAmp_DLBCL_0004	LY_metapool_12_HWI-ST1337	12	48	24	0.5	536	0	0.0	0.188	0	0	0	Absent	318.62	D_BrAmp_DLBCL_0004_control	140.54	D_BrAmp_DLBCL	BrAmp	variant_001302
D_BrAmp_DLBCL_0004	LY_metapool_12_HWI-ST1337	12	43	14	0.3256	556	0	0.0	0.188	0	0	0	Absent	318.62	D_BrAmp_DLBCL_0004_control	140.54	D_BrAmp_DLBCL	BrAmp	variant_001303
D_BrAmp_DLBCL_0004	LY_metapool_12_HWI-ST1337	12	277	131	0.4729	3132	0	0.0	0.188	0	0	0	Absent	318.62	D_BrAmp_DLBCL_0004_control	140.54	D_BrAmp_DLBCL	BrAmp	variant_001304
D_BrAmp_DLBCL_0004	LY_metapool_12_HWI-ST1337	12	285	137	0.4807	3226	0	0.0	0.188	0	0	0	Absent	318.62	D_BrAmp_DLBCL_0004_control	140.54	D_BrAmp_DLBCL	BrAmp	variant_001305
D_BrAmp_DLBCL_0004	LY_metapool_12_HWI-ST1337	12	577	70	0.1213	6488	0	0.0	0.188	0	0	0	Absent	318.62	D_BrAmp_DLBCL_0004_control	140.54	D_BrAmp_DLBCL	BrAmp	variant_001306
D_BrAmp_DLBCL_0004	LY_metapool_12_HWI-ST1337	12	625	114	0.1824	6762	1	0.0001	0.188	0	0	0	Absent	318.62	D_BrAmp_DLBCL_0004_control	140.54	D_BrAmp_DLBCL	BrAmp	variant_001307
D_BrAmp_DLBCL_0004	LY_metapool_12_HWI-ST1337	12	942	197	0.2091	8798	0	0.0	0.188	0	0	0	Absent	318.62	D_BrAmp_DLBCL_0004_control	140.54	D_BrAmp_DLBCL	BrAmp	variant_001308
D_BrAmp_DLBCL_0004	LY_metapool_12_HWI-ST1337	12	938	158	0.1684	9681	1	0.0001	0.188	0	0	0	Absent	318.62	D_BrAmp_DLBCL_0004_control	140.54	D_BrAmp_DLBCL	BrAmp	variant_001309
D_BrAmp_DLBCL_0004	LY_metapool_12_HWI-ST1337	12	953	166	0.1742	10036	11	0.0011	0.188	0	0	0	Absent	318.62	D_BrAmp_DLBCL_0004_control	140.54	D_BrAmp_DLBCL	BrAmp	variant_001310
D_BrAmp_DLBCL_0004	LY_metapool_12_HWI-ST1337	12	935	340	0.3636	9752	1	0.0001	0.188	0	0	0	Absent	318.62	D_BrAmp_DLBCL_0004_control	140.54	D_BrAmp_DLBCL	BrAmp	variant_001311
D_BrAmp_DLBCL_0004	LY_metapool_12_HWI-ST1337	12	923	333	0.3608	9688	3	0.0003	0.188	0	0	0	Absent	318.62	D_BrAmp_DLBCL_0004_control	140.54	D_BrAmp_DLBCL	BrAmp	variant_001312
D_BrAmp_DLBCL_0004	LY_metapool_12_HWI-ST1337	12	949	139	0.1465	9845	5	0.0005	0.188	0	0	0	Absent	318.62	D_BrAmp_DLBCL_0004_control	140.54	D_BrAmp_DLBCL	BrAmp	variant_001313
D_BrAmp_DLBCL_0004	LY_metapool_12_HWI-ST1337	12	957	175	0.1829	8552	1767	0.2066	0.188	311	1576	0.197335025	Common	318.62	D_BrAmp_DLBCL_0004_control	140.54	D_BrAmp_DLBCL	BrAmp	variant_001314
D_BrAmp_DLBCL_0004	LY_metapool_12_HWI-ST1337	12	960	175	0.1823	8409	129	0.0153	0.188	0	0	0	Absent	318.62	D_BrAmp_DLBCL_0004_control	140.54	D_BrAmp_DLBCL	BrAmp	variant_000940
D_BrAmp_DLBCL_0004	LY_metapool_12_HWI-ST1337	12	901	369	0.4095	7542	11	0.0015	0.188	0	0	0	Absent	318.62	D_BrAmp_DLBCL_0004_control	140.54	D_BrAmp_DLBCL	BrAmp	variant_001315
D_BrAmp_DLBCL_0004	LY_metapool_12_HWI-ST1337	12	729	302	0.4143	6639	2	0.0003	0.188	0	0	0	Absent	318.62	D_BrAmp_DLBCL_0004_control	140.54	D_BrAmp_DLBCL	BrAmp	variant_001316
D_BrAmp_DLBCL_0004	LY_metapool_12_HWI-ST1337	12	687	284	0.4134	6153	0	0.0	0.188	0	0	0	Absent	318.62	D_BrAmp_DLBCL_0004_control	140.54	D_BrAmp_DLBCL	BrAmp	variant_001317
D_BrAmp_DLBCL_0004	LY_metapool_12_HWI-ST1337	12	685	115	0.1679	6223	1	0.0002	0.188	0	0	0	Absent	318.62	D_BrAmp_DLBCL_0004_control	140.54	D_BrAmp_DLBCL	BrAmp	variant_001318
D_BrAmp_DLBCL_0004	LY_metapool_12_HWI-ST1337	12	628	110	0.1752	5844	0	0.0	0.188	0	0	0	Absent	318.62	D_BrAmp_DLBCL_0004_control	140.54	D_BrAmp_DLBCL	BrAmp	variant_001319
D_BrAmp_DLBCL_0004	LY_metapool_12_HWI-ST1337	12	581	212	0.3649	5514	1	0.0002	0.188	0	0	0	Absent	318.62	D_BrAmp_DLBCL_0004_control	140.54	D_BrAmp_DLBCL	BrAmp	variant_001320
D_BrAmp_DLBCL_0004	LY_metapool_12_HWI-ST1337	12	137	43	0.3139	1270	1	0.0008	0.188	0	0	0	Absent	318.62	D_BrAmp_DLBCL_0004_control	140.54	D_BrAmp_DLBCL	BrAmp	variant_001321
D_BrAmp_DLBCL_0004	LY_metapool_12_HWI-ST1337	12	478	146	0.3054	4385	2	0.0005	0.188	0	0	0	Absent	318.62	D_BrAmp_DLBCL_0004_control	140.54	D_BrAmp_DLBCL	BrAmp	variant_001322
D_BrAmp_DLBCL_0004	LY_metapool_12_HWI-ST1337	12	435	111	0.2552	4239	1	0.0002	0.188	0	0	0	Absent	318.62	D_BrAmp_DLBCL_0004_control	140.54	D_BrAmp_DLBCL	BrAmp	variant_001323
D_BrAmp_DLBCL_0004	LY_metapool_12_HWI-ST1337	12	380	92	0.2421	3660	5	0.0014	0.188	0	0	0	Absent	318.62	D_BrAmp_DLBCL_0004_control	140.54	D_BrAmp_DLBCL	BrAmp	variant_000942
D_BrAmp_DLBCL_0004	LY_metapool_12_HWI-ST1337	12	362	133	0.3674	3485	0	0.0	0.188	0	0	0	Absent	318.62	D_BrAmp_DLBCL_0004_control	140.54	D_BrAmp_DLBCL	BrAmp	variant_001324
D_BrAmp_DLBCL_0004	LY_metapool_12_HWI-ST1337	12	281	86	0.306	2382	0	0.0	0.188	0	0	0	Absent	318.62	D_BrAmp_DLBCL_0004_control	140.54	D_BrAmp_DLBCL	BrAmp	variant_001325
D_BrAmp_DLBCL_0004	LY_metapool_12_HWI-ST1337	12	279	120	0.4301	2302	0	0.0	0.188	0	0	0	Absent	318.62	D_BrAmp_DLBCL_0004_control	140.54	D_BrAmp_DLBCL	BrAmp	variant_001326
D_BrAmp_DLBCL_0004	LY_metapool_12_HWI-ST1337	12	277	90	0.3249	2225	0	0.0	0.188	0	0	0	Absent	318.62	D_BrAmp_DLBCL_0004_control	140.54	D_BrAmp_DLBCL	BrAmp	variant_001327
D_BrAmp_DLBCL_0004	LY_metapool_12_HWI-ST1337	12	948	438	0.462	9926	2	0.0002	0.188	0	0	0	Absent	318.62	D_BrAmp_DLBCL_0004_control	140.54	D_BrAmp_DLBCL	BrAmp	variant_001328
D_BrAmp_DLBCL_0004	LY_metapool_12_HWI-ST1337	12	911	199	0.2184	8383	2	0.0002	0.188	0	0	0	Absent	318.62	D_BrAmp_DLBCL_0004_control	140.54	D_BrAmp_DLBCL	BrAmp	variant_001329
D_BrAmp_DLBCL_0004	LY_metapool_12_HWI-ST1337	12	729	390	0.535	6809	3	0.0004	0.188	0	0	0	Absent	318.62	D_BrAmp_DLBCL_0004_control	140.54	D_BrAmp_DLBCL	BrAmp	variant_001330
D_BrAmp_DLBCL_0004	LY_metapool_12_HWI-ST1337	12	697	163	0.2339	6399	0	0.0	0.188	0	0	0	Absent	318.62	D_BrAmp_DLBCL_0004_control	140.54	D_BrAmp_DLBCL	BrAmp	variant_001331
D_BrAmp_DLBCL_0004	LY_metapool_12_HWI-ST1337	12	710	164	0.231	6536	0	0.0	0.188	0	0	0	Absent	318.62	D_BrAmp_DLBCL_0004_control	140.54	D_BrAmp_DLBCL	BrAmp	variant_001332
D_BrAmp_DLBCL_0004	LY_metapool_12_HWI-ST1337	12	97	21	0.2165	783	0	0.0	0.188	0	0	0	Absent	318.62	D_BrAmp_DLBCL_0004_control	140.54	D_BrAmp_DLBCL	BrAmp	variant_001333
D_BrAmp_DLBCL_0004	LY_metapool_12_HWI-ST1337	12	256	39	0.1523	2034	0	0.0	0.188	0	0	0	Absent	318.62	D_BrAmp_DLBCL_0004_control	140.54	D_BrAmp_DLBCL	BrAmp	variant_001334
D_BrAmp_DLBCL_0004	LY_metapool_12_HWI-ST1337	12	199	50	0.2513	1659	0	0.0	0.188	0	0	0	Absent	318.62	D_BrAmp_DLBCL_0004_control	140.54	D_BrAmp_DLBCL	BrAmp	variant_001335
D_BrAmp_DLBCL_0004	LY_metapool_12_HWI-ST1337	12	165	37	0.2242	1381	0	0.0	0.188	0	0	0	Absent	318.62	D_BrAmp_DLBCL_0004_control	140.54	D_BrAmp_DLBCL	BrAmp	variant_001336
D_BrAmp_DLBCL_0004	LY_metapool_12_HWI-ST1337	12	42	25	0.5952	461	0	0.0	0.188	0	0	0	Absent	318.62	D_BrAmp_DLBCL_0004_control	140.54	D_BrAmp_DLBCL	BrAmp	variant_001337
D_BrAmp_DLBCL_0004	LY_metapool_12_HWI-ST1337	12	872	84	0.0963	7660	1	0.0001	0.188	0	0	0	Absent	318.62	D_BrAmp_DLBCL_0004_control	140.54	D_BrAmp_DLBCL	BrAmp	variant_001338
D_BrAmp_DLBCL_0004	LY_metapool_12_HWI-ST1337	12	120	37	0.3083	1405	0	0.0	0.188	0	0	0	Absent	318.62	D_BrAmp_DLBCL_0004_control	140.54	D_BrAmp_DLBCL	BrAmp	variant_001339
D_BrAmp_DLBCL_0004	LY_metapool_12_HWI-ST1337	12	106	34	0.3208	1188	0	0.0	0.188	0	0	0	Absent	318.62	D_BrAmp_DLBCL_0004_control	140.54	D_BrAmp_DLBCL	BrAmp	variant_001340
D_BrAmp_DLBCL_0004	LY_metapool_12_HWI-ST1337	12	155	7	0.0452	1727	13	0.0075	0.188	0	0	0	Absent	318.62	D_BrAmp_DLBCL_0004_control	140.54	D_BrAmp_DLBCL	BrAmp	variant_001341
D_BrAmp_DLBCL_0004	LY_metapool_12_HWI-ST1337	12	426	151	0.3545	4447	2	0.0004	0.188	0	0	0	Absent	318.62	D_BrAmp_DLBCL_0004_control	140.54	D_BrAmp_DLBCL	BrAmp	variant_001342
D_BrAmp_DLBCL_0004	LY_metapool_12_HWI-ST1337	12	478	157	0.3285	5429	0	0.0	0.188	0	0	0	Absent	318.62	D_BrAmp_DLBCL_0004_control	140.54	D_BrAmp_DLBCL	BrAmp	variant_001343
D_BrAmp_DLBCL_0004	LY_metapool_12_HWI-ST1337	12	196	66	0.3367	2192	1	0.0005	0.188	0	0	0	Absent	318.62	D_BrAmp_DLBCL_0004_control	140.54	D_BrAmp_DLBCL	BrAmp	variant_001344
D_BrAmp_DLBCL_0004	LY_metapool_12_HWI-ST1337	12	100	29	0.29	1334	0	0.0	0.188	0	0	0	Absent	318.62	D_BrAmp_DLBCL_0004_control	140.54	D_BrAmp_DLBCL	BrAmp	variant_001345
D_BrAmp_DLBCL_0004	LY_metapool_12_HWI-ST1337	12	173	57	0.3295	1844	2	0.0011	0.188	0	0	0	Absent	318.62	D_BrAmp_DLBCL_0004_control	140.54	D_BrAmp_DLBCL	BrAmp	variant_001346
D_BrAmp_DLBCL_0004	LY_metapool_12_HWI-ST1337	12	296	99	0.3345	3738	0	0.0	0.188	0	0	0	Absent	318.62	D_BrAmp_DLBCL_0004_control	140.54	D_BrAmp_DLBCL	BrAmp	variant_001347
D_BrAmp_DLBCL_0004	LY_metapool_12_HWI-ST1337	12	368	114	0.3098	4239	1	0.0002	0.188	0	0	0	Absent	318.62	D_BrAmp_DLBCL_0004_control	140.54	D_BrAmp_DLBCL	BrAmp	variant_001348
D_BrAmp_DLBCL_0004	LY_metapool_12_HWI-ST1337	12	517	183	0.354	5784	3	0.0005	0.188	0	0	0	Absent	318.62	D_BrAmp_DLBCL_0004_control	140.54	D_BrAmp_DLBCL	BrAmp	variant_001349
D_BrAmp_DLBCL_0004	LY_metapool_12_HWI-ST1337	12	181	59	0.326	2714	0	0.0	0.188	0	0	0	Absent	318.62	D_BrAmp_DLBCL_0004_control	140.54	D_BrAmp_DLBCL	BrAmp	variant_001350
D_BrAmp_DLBCL_0004	LY_metapool_12_HWI-ST1337	12	151	58	0.3841	1697	1	0.0006	0.188	0	0	0	Absent	318.62	D_BrAmp_DLBCL_0004_control	140.54	D_BrAmp_DLBCL	BrAmp	variant_001351
D_BrAmp_DLBCL_0004	LY_metapool_12_HWI-ST1337	12	109	36	0.3303	1144	0	0.0	0.188	0	0	0	Absent	318.62	D_BrAmp_DLBCL_0004_control	140.54	D_BrAmp_DLBCL	BrAmp	variant_001352
D_BrAmp_DLBCL_0004	LY_metapool_12_HWI-ST1337	12	441	142	0.322	5289	3	0.0006	0.188	0	0	0	Absent	318.62	D_BrAmp_DLBCL_0004_control	140.54	D_BrAmp_DLBCL	BrAmp	variant_001353
D_BrAmp_DLBCL_0004	LY_metapool_12_HWI-ST1337	12	607	203	0.3344	6823	2	0.0003	0.188	0	0	0	Absent	318.62	D_BrAmp_DLBCL_0004_control	140.54	D_BrAmp_DLBCL	BrAmp	variant_001354
D_BrAmp_DLBCL_0004	LY_metapool_12_HWI-ST1337	12	246	80	0.3252	3230	0	0.0	0.188	0	0	0	Absent	318.62	D_BrAmp_DLBCL_0004_control	140.54	D_BrAmp_DLBCL	BrAmp	variant_001355
D_BrAmp_DLBCL_0004	LY_metapool_12_HWI-ST1337	12	279	81	0.2903	3216	0	0.0	0.188	0	0	0	Absent	318.62	D_BrAmp_DLBCL_0004_control	140.54	D_BrAmp_DLBCL	BrAmp	variant_001356
D_BrAmp_DLBCL_0004	LY_metapool_12_HWI-ST1337	12	49	16	0.3265	793	0	0.0	0.188	0	0	0	Absent	318.62	D_BrAmp_DLBCL_0004_control	140.54	D_BrAmp_DLBCL	BrAmp	variant_001357
D_BrAmp_DLBCL_0004	LY_metapool_12_HWI-ST1337	12	358	112	0.3128	4152	0	0.0	0.188	0	0	0	Absent	318.62	D_BrAmp_DLBCL_0004_control	140.54	D_BrAmp_DLBCL	BrAmp	variant_001358
D_BrAmp_DLBCL_0004	LY_metapool_12_HWI-ST1337	12	29	12	0.4138	425	0	0.0	0.188	0	0	0	Absent	318.62	D_BrAmp_DLBCL_0004_control	140.54	D_BrAmp_DLBCL	BrAmp	variant_001359
D_BrAmp_DLBCL_0004	LY_metapool_12_HWI-ST1337	12	630	221	0.3508	7333	1	0.0001	0.188	0	0	0	Absent	318.62	D_BrAmp_DLBCL_0004_control	140.54	D_BrAmp_DLBCL	BrAmp	variant_001360
D_BrAmp_DLBCL_0004	LY_metapool_12_HWI-ST1337	12	216	82	0.3796	2028	0	0.0	0.188	0	0	0	Absent	318.62	D_BrAmp_DLBCL_0004_control	140.54	D_BrAmp_DLBCL	BrAmp	variant_001361
D_BrAmp_DLBCL_0004	LY_metapool_12_HWI-ST1337	12	74	19	0.2568	876	0	0.0	0.188	0	0	0	Absent	318.62	D_BrAmp_DLBCL_0004_control	140.54	D_BrAmp_DLBCL	BrAmp	variant_001362
D_BrAmp_DLBCL_0004	LY_metapool_12_HWI-ST1337	12	361	139	0.385	3800	0	0.0	0.188	0	0	0	Absent	318.62	D_BrAmp_DLBCL_0004_control	140.54	D_BrAmp_DLBCL	BrAmp	variant_001363
D_BrAmp_DLBCL_0004	LY_metapool_12_HWI-ST1337	12	301	99	0.3289	3533	0	0.0	0.188	0	0	0	Absent	318.62	D_BrAmp_DLBCL_0004_control	140.54	D_BrAmp_DLBCL	BrAmp	variant_001364
D_BrAmp_DLBCL_0004	LY_metapool_12_HWI-ST1337	12	266	87	0.3271	3408	0	0.0	0.188	0	0	0	Absent	318.62	D_BrAmp_DLBCL_0004_control	140.54	D_BrAmp_DLBCL	BrAmp	variant_001365
D_BrAmp_DLBCL_0004	LY_metapool_12_HWI-ST1337	12	51	13	0.2549	543	0	0.0	0.188	0	0	0	Absent	318.62	D_BrAmp_DLBCL_0004_control	140.54	D_BrAmp_DLBCL	BrAmp	variant_001366
D_BrAmp_DLBCL_0004	LY_metapool_12_HWI-ST1337	12	201	64	0.3184	2418	1	0.0004	0.188	0	0	0	Absent	318.62	D_BrAmp_DLBCL_0004_control	140.54	D_BrAmp_DLBCL	BrAmp	variant_001367
D_BrAmp_DLBCL_0004	LY_metapool_12_HWI-ST1337	12	238	78	0.3277	2816	0	0.0	0.188	0	0	0	Absent	318.62	D_BrAmp_DLBCL_0004_control	140.54	D_BrAmp_DLBCL	BrAmp	variant_001368
D_BrAmp_DLBCL_0004	LY_metapool_12_HWI-ST1337	12	192	76	0.3958	2326	0	0.0	0.188	0	0	0	Absent	318.62	D_BrAmp_DLBCL_0004_control	140.54	D_BrAmp_DLBCL	BrAmp	variant_001369
D_BrAmp_DLBCL_0004	LY_metapool_12_HWI-ST1337	12	429	118	0.2751	4844	0	0.0	0.188	0	0	0	Absent	318.62	D_BrAmp_DLBCL_0004_control	140.54	D_BrAmp_DLBCL	BrAmp	variant_001370
D_BrAmp_DLBCL_0004	LY_metapool_12_HWI-ST1337	12	453	139	0.3068	4447	2	0.0004	0.188	0	0	0	Absent	318.62	D_BrAmp_DLBCL_0004_control	140.54	D_BrAmp_DLBCL	BrAmp	variant_001371
D_BrAmp_DLBCL_0004	LY_metapool_12_HWI-ST1337	12	296	88	0.2973	3150	0	0.0	0.188	0	0	0	Absent	318.62	D_BrAmp_DLBCL_0004_control	140.54	D_BrAmp_DLBCL	BrAmp	variant_001372
D_BrAmp_DLBCL_0004	LY_metapool_12_HWI-ST1337	12	79	36	0.4557	693	0	0.0	0.188	0	0	0	Absent	318.62	D_BrAmp_DLBCL_0004_control	140.54	D_BrAmp_DLBCL	BrAmp	variant_001373
D_BrAmp_DLBCL_0004	LY_metapool_12_HWI-ST1337	12	385	167	0.4338	3327	0	0.0	0.188	0	0	0	Absent	318.62	D_BrAmp_DLBCL_0004_control	140.54	D_BrAmp_DLBCL	BrAmp	variant_001374
D_BrAmp_DLBCL_0004	LY_metapool_12_HWI-ST1337	12	886	188	0.2122	7966	10	0.0013	0.188	0	0	0	Absent	318.62	D_BrAmp_DLBCL_0004_control	140.54	D_BrAmp_DLBCL	BrAmp	variant_001375
D_BrAmp_DLBCL_0004	LY_metapool_12_HWI-ST1337	12	155	35	0.2258	1430	0	0.0	0.188	0	0	0	Absent	318.62	D_BrAmp_DLBCL_0004_control	140.54	D_BrAmp_DLBCL	BrAmp	variant_001376
D_BrAmp_DLBCL_0004	LY_metapool_12_HWI-ST1337	12	224	106	0.4732	1496	0	0.0	0.188	0	0	0	Absent	318.62	D_BrAmp_DLBCL_0004_control	140.54	D_BrAmp_DLBCL	BrAmp	variant_001377
D_BrAmp_DLBCL_0004	LY_metapool_12_HWI-ST1337	12	295	180	0.6102	2610	0	0.0	0.188	0	0	0	Absent	318.62	D_BrAmp_DLBCL_0004_control	140.54	D_BrAmp_DLBCL	BrAmp	variant_001378
D_BrAmp_DLBCL_0004	LY_metapool_12_HWI-ST1337	12	138	68	0.4928	2476	0	0.0	0.188	0	0	0	Absent	318.62	D_BrAmp_DLBCL_0004_control	140.54	D_BrAmp_DLBCL	BrAmp	variant_001379
D_BrAmp_DLBCL_0004	LY_metapool_12_HWI-ST1337	12	351	80	0.2279	2701	2	0.0007	0.188	0	0	0	Absent	318.62	D_BrAmp_DLBCL_0004_control	140.54	D_BrAmp_DLBCL	BrAmp	variant_001380
D_BrAmp_DLBCL_0004	LY_metapool_12_HWI-ST1337	12	402	175	0.4353	3597	0	0.0	0.188	0	0	0	Absent	318.62	D_BrAmp_DLBCL_0004_control	140.54	D_BrAmp_DLBCL	BrAmp	variant_001381
D_BrAmp_DLBCL_0004	LY_metapool_12_HWI-ST1337	12	465	228	0.4903	4187	2	0.0005	0.188	0	0	0	Absent	318.62	D_BrAmp_DLBCL_0004_control	140.54	D_BrAmp_DLBCL	BrAmp	variant_001382
D_BrAmp_DLBCL_0004	LY_metapool_12_HWI-ST1337	12	435	195	0.4483	3875	0	0.0	0.188	0	0	0	Absent	318.62	D_BrAmp_DLBCL_0004_control	140.54	D_BrAmp_DLBCL	BrAmp	variant_001383
D_BrAmp_DLBCL_0004	LY_metapool_12_HWI-ST1337	12	841	217	0.258	6361	0	0.0	0.188	0	0	0	Absent	318.62	D_BrAmp_DLBCL_0004_control	140.54	D_BrAmp_DLBCL	BrAmp	variant_001384
D_BrAmp_DLBCL_0004	LY_metapool_12_HWI-ST1337	12	68	14	0.2059	612	0	0.0	0.188	0	0	0	Absent	318.62	D_BrAmp_DLBCL_0004_control	140.54	D_BrAmp_DLBCL	BrAmp	variant_001385
D_BrAmp_DLBCL_0004	LY_metapool_12_HWI-ST1337	12	152	42	0.2763	1464	0	0.0	0.188	0	0	0	Absent	318.62	D_BrAmp_DLBCL_0004_control	140.54	D_BrAmp_DLBCL	BrAmp	variant_001386
D_BrAmp_DLBCL_0004	LY_metapool_12_HWI-ST1337	12	144	40	0.2778	1341	0	0.0	0.188	0	0	0	Absent	318.62	D_BrAmp_DLBCL_0004_control	140.54	D_BrAmp_DLBCL	BrAmp	variant_001387
D_BrAmp_DLBCL_0004	LY_metapool_12_HWI-ST1337	12	951	228	0.2397	9818	1	0.0001	0.188	0	0	0	Absent	318.62	D_BrAmp_DLBCL_0004_control	140.54	D_BrAmp_DLBCL	BrAmp	variant_001388
D_BrAmp_DLBCL_0004	LY_metapool_12_HWI-ST1337	12	383	85	0.2219	3480	1	0.0003	0.188	0	0	0	Absent	318.62	D_BrAmp_DLBCL_0004_control	140.54	D_BrAmp_DLBCL	BrAmp	variant_001389
D_BrAmp_DLBCL_0004	LY_metapool_12_HWI-ST1337	12	422	15	0.0355	4848	0	0.0	0.188	0	0	0	Absent	318.62	D_BrAmp_DLBCL_0004_control	140.54	D_BrAmp_DLBCL	BrAmp	variant_001390
D_BrAmp_DLBCL_0004	LY_metapool_12_HWI-ST1337	12	154	32	0.2078	1800	0	0.0	0.188	0	0	0	Absent	318.62	D_BrAmp_DLBCL_0004_control	140.54	D_BrAmp_DLBCL	BrAmp	variant_001391
D_BrAmp_DLBCL_0004	LY_metapool_12_HWI-ST1337	12	339	137	0.4041	4209	0	0.0	0.188	0	0	0	Absent	318.62	D_BrAmp_DLBCL_0004_control	140.54	D_BrAmp_DLBCL	BrAmp	variant_001392
D_BrAmp_DLBCL_0004	LY_metapool_12_HWI-ST1337	12	888	255	0.2872	10370	2	0.0002	0.188	0	0	0	Absent	318.62	D_BrAmp_DLBCL_0004_control	140.54	D_BrAmp_DLBCL	BrAmp	variant_001393
D_BrAmp_DLBCL_0004	LY_metapool_12_HWI-ST1337	12	286	96	0.3357	3734	2	0.0005	0.188	0	0	0	Absent	318.62	D_BrAmp_DLBCL_0004_control	140.54	D_BrAmp_DLBCL	BrAmp	variant_001394
D_BrAmp_DLBCL_0004	LY_metapool_12_HWI-ST1337	12	38	7	0.1842	372	0	0.0	0.188	0	0	0	Absent	318.62	D_BrAmp_DLBCL_0004_control	140.54	D_BrAmp_DLBCL	BrAmp	variant_001395
D_BrAmp_DLBCL_0004	LY_metapool_12_HWI-ST1337	12	469	138	0.2942	5345	1	0.0002	0.188	0	0	0	Absent	318.62	D_BrAmp_DLBCL_0004_control	140.54	D_BrAmp_DLBCL	BrAmp	variant_001396
D_BrAmp_DLBCL_0004	LY_metapool_12_HWI-ST1337	12	221	73	0.3303	2511	0	0.0	0.188	0	0	0	Absent	318.62	D_BrAmp_DLBCL_0004_control	140.54	D_BrAmp_DLBCL	BrAmp	variant_001397
D_BrAmp_DLBCL_0004	LY_metapool_12_HWI-ST1337	12	273	90	0.3297	3203	2	0.0006	0.188	0	0	0	Absent	318.62	D_BrAmp_DLBCL_0004_control	140.54	D_BrAmp_DLBCL	BrAmp	variant_001398
D_BrAmp_DLBCL_0004	LY_metapool_12_HWI-ST1337	12	670	225	0.3358	8464	1	0.0001	0.188	0	0	0	Absent	318.62	D_BrAmp_DLBCL_0004_control	140.54	D_BrAmp_DLBCL	BrAmp	variant_001399
D_BrAmp_DLBCL_0004	LY_metapool_12_HWI-ST1337	12	90	25	0.2778	1206	0	0.0	0.188	0	0	0	Absent	318.62	D_BrAmp_DLBCL_0004_control	140.54	D_BrAmp_DLBCL	BrAmp	variant_001400
D_BrAmp_DLBCL_0004	LY_metapool_12_HWI-ST1337	12	70	23	0.3286	878	0	0.0	0.188	0	0	0	Absent	318.62	D_BrAmp_DLBCL_0004_control	140.54	D_BrAmp_DLBCL	BrAmp	variant_001401
D_BrAmp_DLBCL_0004	LY_metapool_12_HWI-ST1337	12	360	114	0.3167	4412	1	0.0002	0.188	0	0	0	Absent	318.62	D_BrAmp_DLBCL_0004_control	140.54	D_BrAmp_DLBCL	BrAmp	variant_001402
D_BrAmp_DLBCL_0004	LY_metapool_12_HWI-ST1337	12	98	25	0.2551	953	0	0.0	0.188	0	0	0	Absent	318.62	D_BrAmp_DLBCL_0004_control	140.54	D_BrAmp_DLBCL	BrAmp	variant_001403
D_BrAmp_DLBCL_0004	LY_metapool_12_HWI-ST1337	12	409	140	0.3423	4949	0	0.0	0.188	0	0	0	Absent	318.62	D_BrAmp_DLBCL_0004_control	140.54	D_BrAmp_DLBCL	BrAmp	variant_001404
D_BrAmp_DLBCL_0004	LY_metapool_12_HWI-ST1337	12	514	174	0.3385	5761	0	0.0	0.188	0	0	0	Absent	318.62	D_BrAmp_DLBCL_0004_control	140.54	D_BrAmp_DLBCL	BrAmp	variant_001405
D_BrAmp_DLBCL_0004	LY_metapool_12_HWI-ST1337	12	908	294	0.3238	9293	3	0.0003	0.188	0	0	0	Absent	318.62	D_BrAmp_DLBCL_0004_control	140.54	D_BrAmp_DLBCL	BrAmp	variant_001406
D_BrAmp_DLBCL_0004	LY_metapool_12_HWI-ST1337	12	146	57	0.3904	1766	0	0.0	0.188	0	0	0	Absent	318.62	D_BrAmp_DLBCL_0004_control	140.54	D_BrAmp_DLBCL	BrAmp	variant_001407
D_BrAmp_DLBCL_0004	LY_metapool_12_HWI-ST1337	12	520	203	0.3904	5705	2	0.0004	0.188	0	0	0	Absent	318.62	D_BrAmp_DLBCL_0004_control	140.54	D_BrAmp_DLBCL	BrAmp	variant_001408
D_BrAmp_DLBCL_0004	LY_metapool_12_HWI-ST1337	12	307	9	0.0293	5103	14	0.0027	0.188	0	0	0	Absent	318.62	D_BrAmp_DLBCL_0004_control	140.54	D_BrAmp_DLBCL	BrAmp	variant_001409
D_BrAmp_DLBCL_0004	LY_metapool_12_HWI-ST1337	12	480	164	0.3417	5931	1	0.0002	0.188	0	0	0	Absent	318.62	D_BrAmp_DLBCL_0004_control	140.54	D_BrAmp_DLBCL	BrAmp	variant_001410
D_BrAmp_DLBCL_0004	LY_metapool_12_HWI-ST1337	12	84	41	0.4881	991	0	0.0	0.188	0	0	0	Absent	318.62	D_BrAmp_DLBCL_0004_control	140.54	D_BrAmp_DLBCL	BrAmp	variant_001411
D_BrAmp_DLBCL_0004	LY_metapool_12_HWI-ST1337	12	84	42	0.5	988	0	0.0	0.188	0	0	0	Absent	318.62	D_BrAmp_DLBCL_0004_control	140.54	D_BrAmp_DLBCL	BrAmp	variant_001412
D_BrAmp_DLBCL_0004	LY_metapool_12_HWI-ST1337	12	106	52	0.4906	1563	0	0.0	0.188	0	0	0	Absent	318.62	D_BrAmp_DLBCL_0004_control	140.54	D_BrAmp_DLBCL	BrAmp	variant_001413
D_BrAmp_DLBCL_0004	LY_metapool_12_HWI-ST1337	12	108	53	0.4907	1519	0	0.0	0.188	0	0	0	Absent	318.62	D_BrAmp_DLBCL_0004_control	140.54	D_BrAmp_DLBCL	BrAmp	variant_001414
D_BrAmp_DLBCL_0004	LY_metapool_12_HWI-ST1337	12	371	203	0.5472	4352	0	0.0	0.188	0	0	0	Absent	318.62	D_BrAmp_DLBCL_0004_control	140.54	D_BrAmp_DLBCL	BrAmp	variant_001415
D_BrAmp_DLBCL_0004	LY_metapool_12_HWI-ST1337	12	520	167	0.3212	7342	0	0.0	0.188	0	0	0	Absent	318.62	D_BrAmp_DLBCL_0004_control	140.54	D_BrAmp_DLBCL	BrAmp	variant_001416
D_BrAmp_DLBCL_0004	LY_metapool_12_HWI-ST1337	12	31	10	0.3226	347	0	0.0	0.188	0	0	0	Absent	318.62	D_BrAmp_DLBCL_0004_control	140.54	D_BrAmp_DLBCL	BrAmp	variant_001417
D_BrAmp_DLBCL_0004	LY_metapool_12_HWI-ST1337	12	286	18	0.0629	3002	0	0.0	0.188	0	0	0	Absent	318.62	D_BrAmp_DLBCL_0004_control	140.54	D_BrAmp_DLBCL	BrAmp	variant_001418
D_BrAmp_DLBCL_0004	LY_metapool_12_HWI-ST1337	12	534	186	0.3483	6411	1	0.0002	0.188	0	0	0	Absent	318.62	D_BrAmp_DLBCL_0004_control	140.54	D_BrAmp_DLBCL	BrAmp	variant_001419
D_BrAmp_DLBCL_0004	LY_metapool_12_HWI-ST1337	12	326	102	0.3129	3311	0	0.0	0.188	0	0	0	Absent	318.62	D_BrAmp_DLBCL_0004_control	140.54	D_BrAmp_DLBCL	BrAmp	variant_001420
D_BrAmp_DLBCL_0004	LY_metapool_12_HWI-ST1337	12	133	45	0.3383	1970	1	0.0005	0.188	0	0	0	Absent	318.62	D_BrAmp_DLBCL_0004_control	140.54	D_BrAmp_DLBCL	BrAmp	variant_001421
D_BrAmp_DLBCL_0004	LY_metapool_12_HWI-ST1337	12	411	137	0.3333	3815	0	0.0	0.188	0	0	0	Absent	318.62	D_BrAmp_DLBCL_0004_control	140.54	D_BrAmp_DLBCL	BrAmp	variant_001422
D_BrAmp_DLBCL_0004	LY_metapool_12_HWI-ST1337	12	386	139	0.3601	3843	78	0.0203	0.188	0	0	0	Absent	318.62	D_BrAmp_DLBCL_0004_control	140.54	D_BrAmp_DLBCL	BrAmp	variant_001423
D_BrAmp_DLBCL_0004	LY_metapool_12_HWI-ST1337	12	399	157	0.3935	3679	0	0.0	0.188	0	0	0	Absent	318.62	D_BrAmp_DLBCL_0004_control	140.54	D_BrAmp_DLBCL	BrAmp	variant_001424
D_BrAmp_DLBCL_0004	LY_metapool_12_HWI-ST1337	12	360	135	0.375	3287	0	0.0	0.188	0	0	0	Absent	318.62	D_BrAmp_DLBCL_0004_control	140.54	D_BrAmp_DLBCL	BrAmp	variant_001425
D_BrAmp_DLBCL_0004	LY_metapool_12_HWI-ST1337	12	459	180	0.3922	3909	0	0.0	0.188	0	0	0	Absent	318.62	D_BrAmp_DLBCL_0004_control	140.54	D_BrAmp_DLBCL	BrAmp	variant_000087
D_BrAmp_DLBCL_0004	LY_metapool_12_HWI-ST1337	12	304	87	0.2862	2902	2	0.0007	0.188	0	0	0	Absent	318.62	D_BrAmp_DLBCL_0004_control	140.54	D_BrAmp_DLBCL	BrAmp	variant_001426
D_BrAmp_DLBCL_0004	LY_metapool_12_HWI-ST1337	12	214	80	0.3738	2024	0	0.0	0.188	0	0	0	Absent	318.62	D_BrAmp_DLBCL_0004_control	140.54	D_BrAmp_DLBCL	BrAmp	variant_001427
D_BrAmp_DLBCL_0004	LY_metapool_12_HWI-ST1337	12	173	64	0.3699	1321	0	0.0	0.188	0	0	0	Absent	318.62	D_BrAmp_DLBCL_0004_control	140.54	D_BrAmp_DLBCL	BrAmp	variant_001428
D_BrAmp_DLBCL_0004	LY_metapool_12_HWI-ST1337	12	79	20	0.2532	597	0	0.0	0.188	0	0	0	Absent	318.62	D_BrAmp_DLBCL_0004_control	140.54	D_BrAmp_DLBCL	BrAmp	variant_001429
D_BrAmp_DLBCL_0004	LY_metapool_12_HWI-ST1337	12	165	70	0.4242	1828	0	0.0	0.188	0	0	0	Absent	318.62	D_BrAmp_DLBCL_0004_control	140.54	D_BrAmp_DLBCL	BrAmp	variant_001430
D_BrAmp_DLBCL_0004	LY_metapool_12_HWI-ST1337	12	382	138	0.3613	4539	2	0.0004	0.188	0	0	0	Absent	318.62	D_BrAmp_DLBCL_0004_control	140.54	D_BrAmp_DLBCL	BrAmp	variant_001431
D_BrAmp_DLBCL_0004	LY_metapool_12_HWI-ST1337	12	252	10	0.0397	1869	154	0.0824	0.188	61	1560	0.039102564	Low_freq	318.62	D_BrAmp_DLBCL_0004_control	140.54	D_BrAmp_DLBCL	BrAmp	variant_001432
D_BrAmp_DLBCL_0004	LY_metapool_12_HWI-ST1337	12	251	68	0.2709	3173	0	0.0	0.188	0	0	0	Absent	318.62	D_BrAmp_DLBCL_0004_control	140.54	D_BrAmp_DLBCL	BrAmp	variant_001433
D_BrAmp_DLBCL_0004	LY_metapool_12_HWI-ST1337	12	246	75	0.3049	2836	0	0.0	0.188	0	0	0	Absent	318.62	D_BrAmp_DLBCL_0004_control	140.54	D_BrAmp_DLBCL	BrAmp	variant_001434
D_BrAmp_DLBCL_0004	LY_metapool_12_HWI-ST1337	12	53	18	0.3396	764	0	0.0	0.188	0	0	0	Absent	318.62	D_BrAmp_DLBCL_0004_control	140.54	D_BrAmp_DLBCL	BrAmp	variant_001435
D_BrAmp_DLBCL_0004	LY_metapool_12_HWI-ST1337	12	85	26	0.3059	1100	0	0.0	0.188	2	1512	0.001322751	Rare	318.62	D_BrAmp_DLBCL_0004_control	140.54	D_BrAmp_DLBCL	BrAmp	variant_001436
D_BrAmp_DLBCL_0004	LY_metapool_12_HWI-ST1337	12	291	90	0.3093	3396	0	0.0	0.188	0	0	0	Absent	318.62	D_BrAmp_DLBCL_0004_control	140.54	D_BrAmp_DLBCL	BrAmp	variant_001437
D_BrAmp_DLBCL_0004	LY_metapool_12_HWI-ST1337	12	403	145	0.3598	4599	0	0.0	0.188	0	0	0	Absent	318.62	D_BrAmp_DLBCL_0004_control	140.54	D_BrAmp_DLBCL	BrAmp	variant_001438
D_BrAmp_DLBCL_0004	LY_metapool_12_HWI-ST1337	12	139	42	0.3022	1444	0	0.0	0.188	0	0	0	Absent	318.62	D_BrAmp_DLBCL_0004_control	140.54	D_BrAmp_DLBCL	BrAmp	variant_001439
D_BrAmp_DLBCL_0004	LY_metapool_12_HWI-ST1337	12	414	130	0.314	5162	0	0.0	0.188	0	0	0	Absent	318.62	D_BrAmp_DLBCL_0004_control	140.54	D_BrAmp_DLBCL	BrAmp	variant_001440
D_BrAmp_DLBCL_0004	LY_metapool_12_HWI-ST1337	12	81	24	0.2963	883	0	0.0	0.188	0	0	0	Absent	318.62	D_BrAmp_DLBCL_0004_control	140.54	D_BrAmp_DLBCL	BrAmp	variant_001441
D_BrAmp_DLBCL_0004	LY_metapool_12_HWI-ST1337	12	193	60	0.3109	2647	3	0.0011	0.188	0	0	0	Absent	318.62	D_BrAmp_DLBCL_0004_control	140.54	D_BrAmp_DLBCL	BrAmp	variant_001442
D_BrAmp_DLBCL_0004	LY_metapool_12_HWI-ST1337	12	153	39	0.2549	1745	0	0.0	0.188	0	0	0	Absent	318.62	D_BrAmp_DLBCL_0004_control	140.54	D_BrAmp_DLBCL	BrAmp	variant_001443
D_BrAmp_DLBCL_0004	LY_metapool_12_HWI-ST1337	12	693	212	0.3059	8144	1	0.0001	0.188	0	0	0	Absent	318.62	D_BrAmp_DLBCL_0004_control	140.54	D_BrAmp_DLBCL	BrAmp	variant_001444
D_BrAmp_DLBCL_0004	LY_metapool_12_HWI-ST1337	12	200	67	0.335	2367	0	0.0	0.188	0	0	0	Absent	318.62	D_BrAmp_DLBCL_0004_control	140.54	D_BrAmp_DLBCL	BrAmp	variant_001445
D_BrAmp_DLBCL_0004	LY_metapool_12_HWI-ST1337	12	448	139	0.3103	4877	0	0.0	0.188	0	0	0	Absent	318.62	D_BrAmp_DLBCL_0004_control	140.54	D_BrAmp_DLBCL	BrAmp	variant_001446
D_BrAmp_DLBCL_0004	LY_metapool_12_HWI-ST1337	12	374	128	0.3422	3984	1	0.0003	0.188	0	0	0	Absent	318.62	D_BrAmp_DLBCL_0004_control	140.54	D_BrAmp_DLBCL	BrAmp	variant_001447
D_BrAmp_DLBCL_0004	LY_metapool_12_HWI-ST1337	12	530	168	0.317	5562	1	0.0002	0.188	0	0	0	Absent	318.62	D_BrAmp_DLBCL_0004_control	140.54	D_BrAmp_DLBCL	BrAmp	variant_001448
D_BrAmp_DLBCL_0004	LY_metapool_12_HWI-ST1337	12	218	82	0.3761	2478	0	0.0	0.188	0	0	0	Absent	318.62	D_BrAmp_DLBCL_0004_control	140.54	D_BrAmp_DLBCL	BrAmp	variant_001449
D_BrAmp_DLBCL_0004	LY_metapool_12_HWI-ST1337	12	575	166	0.2887	5382	0	0.0	0.188	0	0	0	Absent	318.62	D_BrAmp_DLBCL_0004_control	140.54	D_BrAmp_DLBCL	BrAmp	variant_001450
D_BrAmp_DLBCL_0004	LY_metapool_12_HWI-ST1337	12	204	64	0.3137	2208	0	0.0	0.188	0	0	0	Absent	318.62	D_BrAmp_DLBCL_0004_control	140.54	D_BrAmp_DLBCL	BrAmp	variant_001451
D_BrAmp_DLBCL_0004	LY_metapool_12_HWI-ST1337	12	568	162	0.2852	6061	0	0.0	0.188	0	0	0	Absent	318.62	D_BrAmp_DLBCL_0004_control	140.54	D_BrAmp_DLBCL	BrAmp	variant_001452
D_BrAmp_DLBCL_0004	LY_metapool_12_HWI-ST1337	12	494	167	0.3381	6122	0	0.0	0.188	0	0	0	Absent	318.62	D_BrAmp_DLBCL_0004_control	140.54	D_BrAmp_DLBCL	BrAmp	variant_001453
D_BrAmp_DLBCL_0004	LY_metapool_12_HWI-ST1337	12	148	40	0.2703	1593	2	0.0013	0.188	0	0	0	Absent	318.62	D_BrAmp_DLBCL_0004_control	140.54	D_BrAmp_DLBCL	BrAmp	variant_001454
D_BrAmp_DLBCL_0004	LY_metapool_12_HWI-ST1337	12	159	50	0.3145	1662	0	0.0	0.188	0	0	0	Absent	318.62	D_BrAmp_DLBCL_0004_control	140.54	D_BrAmp_DLBCL	BrAmp	variant_001455
D_BrAmp_DLBCL_0004	LY_metapool_12_HWI-ST1337	12	133	42	0.3158	1546	0	0.0	0.188	0	0	0	Absent	318.62	D_BrAmp_DLBCL_0004_control	140.54	D_BrAmp_DLBCL	BrAmp	variant_001456
D_BrAmp_DLBCL_0004	LY_metapool_12_HWI-ST1337	12	355	120	0.338	4666	1	0.0002	0.188	0	0	0	Absent	318.62	D_BrAmp_DLBCL_0004_control	140.54	D_BrAmp_DLBCL	BrAmp	variant_001457
D_BrAmp_DLBCL_0004	LY_metapool_12_HWI-ST1337	12	172	54	0.314	2312	0	0.0	0.188	0	0	0	Absent	318.62	D_BrAmp_DLBCL_0004_control	140.54	D_BrAmp_DLBCL	BrAmp	variant_001458
D_BrAmp_DLBCL_0004	LY_metapool_12_HWI-ST1337	12	246	76	0.3089	3301	2	0.0006	0.188	0	0	0	Absent	318.62	D_BrAmp_DLBCL_0004_control	140.54	D_BrAmp_DLBCL	BrAmp	variant_001459
D_BrAmp_DLBCL_0004	LY_metapool_12_HWI-ST1337	12	38	7	0.1842	427	1	0.0023	0.188	0	0	0	Absent	318.62	D_BrAmp_DLBCL_0004_control	140.54	D_BrAmp_DLBCL	BrAmp	variant_001460
D_BrAmp_DLBCL_0004	LY_metapool_12_HWI-ST1337	12	93	18	0.1935	1832	0	0.0	0.188	0	0	0	Absent	318.62	D_BrAmp_DLBCL_0004_control	140.54	D_BrAmp_DLBCL	BrAmp	variant_001461
D_BrAmp_DLBCL_0004	LY_metapool_12_HWI-ST1337	12	92	41	0.4457	1118	0	0.0	0.188	0	0	0	Absent	318.62	D_BrAmp_DLBCL_0004_control	140.54	D_BrAmp_DLBCL	BrAmp	variant_001462
D_BrAmp_DLBCL_0004	LY_metapool_12_HWI-ST1337	12	146	60	0.411	1901	0	0.0	0.188	0	0	0	Absent	318.62	D_BrAmp_DLBCL_0004_control	140.54	D_BrAmp_DLBCL	BrAmp	variant_001463
D_BrAmp_DLBCL_0004	LY_metapool_12_HWI-ST1337	12	135	8	0.0593	1448	55	0.038	0.188	129	1468	0.087874659	Common	318.62	D_BrAmp_DLBCL_0004_control	140.54	D_BrAmp_DLBCL	BrAmp	variant_001464
D_BrAmp_DLBCL_0004	LY_metapool_12_HWI-ST1337	12	93	33	0.3548	969	0	0.0	0.188	0	0	0	Absent	318.62	D_BrAmp_DLBCL_0004_control	140.54	D_BrAmp_DLBCL	BrAmp	variant_001465
D_BrAmp_DLBCL_0004	LY_metapool_12_HWI-ST1337	12	88	29	0.3295	1131	0	0.0	0.188	0	0	0	Absent	318.62	D_BrAmp_DLBCL_0004_control	140.54	D_BrAmp_DLBCL	BrAmp	variant_001466
D_BrAmp_DLBCL_0004	LY_metapool_12_HWI-ST1337	12	282	79	0.2801	2822	1	0.0004	0.188	0	0	0	Absent	318.62	D_BrAmp_DLBCL_0004_control	140.54	D_BrAmp_DLBCL	BrAmp	variant_001467
D_BrAmp_DLBCL_0004	LY_metapool_12_HWI-ST1337	12	634	221	0.3486	6720	1	0.0001	0.188	0	0	0	Absent	318.62	D_BrAmp_DLBCL_0004_control	140.54	D_BrAmp_DLBCL	BrAmp	variant_001468
D_BrAmp_DLBCL_0004	LY_metapool_12_HWI-ST1337	12	240	79	0.3292	2761	1	0.0004	0.188	0	0	0	Absent	318.62	D_BrAmp_DLBCL_0004_control	140.54	D_BrAmp_DLBCL	BrAmp	variant_001469
D_BrAmp_DLBCL_0004	LY_metapool_12_HWI-ST1337	12	595	70	0.1176	6377	4	0.0006	0.188	0	0	0	Absent	318.62	D_BrAmp_DLBCL_0004_control	140.54	D_BrAmp_DLBCL	BrAmp	variant_001470
D_BrAmp_DLBCL_0004	LY_metapool_12_HWI-ST1337	12	920	297	0.3228	10343	1	0.0001	0.188	0	0	0	Absent	318.62	D_BrAmp_DLBCL_0004_control	140.54	D_BrAmp_DLBCL	BrAmp	variant_001471
D_BrAmp_DLBCL_0004	LY_metapool_12_HWI-ST1337	12	236	79	0.3347	2794	0	0.0	0.188	0	0	0	Absent	318.62	D_BrAmp_DLBCL_0004_control	140.54	D_BrAmp_DLBCL	BrAmp	variant_001472
D_BrAmp_DLBCL_0004	LY_metapool_12_HWI-ST1337	12	205	82	0.4	2370	1	0.0004	0.188	0	0	0	Absent	318.62	D_BrAmp_DLBCL_0004_control	140.54	D_BrAmp_DLBCL	BrAmp	variant_001473
D_BrAmp_DLBCL_0004	LY_metapool_12_HWI-ST1337	12	365	154	0.4219	3992	1	0.0003	0.188	0	0	0	Absent	318.62	D_BrAmp_DLBCL_0004_control	140.54	D_BrAmp_DLBCL	BrAmp	variant_001474
D_BrAmp_DLBCL_0004	LY_metapool_12_HWI-ST1337	12	677	207	0.3058	8358	1	0.0001	0.188	0	0	0	Absent	318.62	D_BrAmp_DLBCL_0004_control	140.54	D_BrAmp_DLBCL	BrAmp	variant_001475
D_BrAmp_DLBCL_0004	LY_metapool_12_HWI-ST1337	12	507	164	0.3235	5537	1	0.0002	0.188	0	0	0	Absent	318.62	D_BrAmp_DLBCL_0004_control	140.54	D_BrAmp_DLBCL	BrAmp	variant_001476
D_BrAmp_DLBCL_0004	LY_metapool_12_HWI-ST1337	12	177	61	0.3446	1484	0	0.0	0.188	0	0	0	Absent	318.62	D_BrAmp_DLBCL_0004_control	140.54	D_BrAmp_DLBCL	BrAmp	variant_001477
D_BrAmp_DLBCL_0004	LY_metapool_12_HWI-ST1337	12	141	59	0.4184	1867	0	0.0	0.188	0	0	0	Absent	318.62	D_BrAmp_DLBCL_0004_control	140.54	D_BrAmp_DLBCL	BrAmp	variant_001478
D_BrAmp_DLBCL_0004	LY_metapool_12_HWI-ST1337	12	241	102	0.4232	2786	0	0.0	0.188	0	0	0	Absent	318.62	D_BrAmp_DLBCL_0004_control	140.54	D_BrAmp_DLBCL	BrAmp	variant_001479
D_BrAmp_DLBCL_0004	LY_metapool_12_HWI-ST1337	12	341	105	0.3079	3459	0	0.0	0.188	0	0	0	Absent	318.62	D_BrAmp_DLBCL_0004_control	140.54	D_BrAmp_DLBCL	BrAmp	variant_001480
D_BrAmp_DLBCL_0004	LY_metapool_12_HWI-ST1337	12	68	30	0.4412	774	0	0.0	0.188	0	0	0	Absent	318.62	D_BrAmp_DLBCL_0004_control	140.54	D_BrAmp_DLBCL	BrAmp	variant_001481
D_BrAmp_DLBCL_0004	LY_metapool_12_HWI-ST1337	12	467	149	0.3191	6313	1	0.0002	0.188	0	0	0	Absent	318.62	D_BrAmp_DLBCL_0004_control	140.54	D_BrAmp_DLBCL	BrAmp	variant_001482
D_BrAmp_DLBCL_0004	LY_metapool_12_HWI-ST1337	12	104	32	0.3077	1200	0	0.0	0.188	0	0	0	Absent	318.62	D_BrAmp_DLBCL_0004_control	140.54	D_BrAmp_DLBCL	BrAmp	variant_001483
D_BrAmp_DLBCL_0004	LY_metapool_12_HWI-ST1337	12	375	82	0.2187	3784	2	0.0005	0.188	0	0	0	Absent	318.62	D_BrAmp_DLBCL_0004_control	140.54	D_BrAmp_DLBCL	BrAmp	variant_001484
D_BrAmp_DLBCL_0004	LY_metapool_12_HWI-ST1337	12	356	73	0.2051	3665	1	0.0003	0.188	0	0	0	Absent	318.62	D_BrAmp_DLBCL_0004_control	140.54	D_BrAmp_DLBCL	BrAmp	variant_001485
D_BrAmp_DLBCL_0004	LY_metapool_12_HWI-ST1337	12	107	30	0.2804	1302	0	0.0	0.188	0	0	0	Absent	318.62	D_BrAmp_DLBCL_0004_control	140.54	D_BrAmp_DLBCL	BrAmp	variant_001486
D_BrAmp_DLBCL_0004	LY_metapool_12_HWI-ST1337	12	117	45	0.3846	2042	0	0.0	0.188	0	0	0	Absent	318.62	D_BrAmp_DLBCL_0004_control	140.54	D_BrAmp_DLBCL	BrAmp	variant_001487
D_BrAmp_DLBCL_0004	LY_metapool_12_HWI-ST1337	12	535	239	0.4467	9509	0	0.0	0.188	0	0	0	Absent	318.62	D_BrAmp_DLBCL_0004_control	140.54	D_BrAmp_DLBCL	BrAmp	variant_001488
D_BrAmp_DLBCL_0004	LY_metapool_12_HWI-ST1337	12	559	167	0.2987	6158	0	0.0	0.188	0	0	0	Absent	318.62	D_BrAmp_DLBCL_0004_control	140.54	D_BrAmp_DLBCL	BrAmp	variant_001489
D_BrAmp_DLBCL_0004	LY_metapool_12_HWI-ST1337	12	170	48	0.2824	2160	0	0.0	0.188	0	0	0	Absent	318.62	D_BrAmp_DLBCL_0004_control	140.54	D_BrAmp_DLBCL	BrAmp	variant_001490
D_BrAmp_DLBCL_0004	LY_metapool_12_HWI-ST1337	12	114	38	0.3333	1196	1	0.0008	0.188	0	0	0	Absent	318.62	D_BrAmp_DLBCL_0004_control	140.54	D_BrAmp_DLBCL	BrAmp	variant_001491
D_BrAmp_DLBCL_0004	LY_metapool_12_HWI-ST1337	12	231	75	0.3247	2321	0	0.0	0.188	0	0	0	Absent	318.62	D_BrAmp_DLBCL_0004_control	140.54	D_BrAmp_DLBCL	BrAmp	variant_001492
D_BrAmp_DLBCL_0004	LY_metapool_12_HWI-ST1337	12	435	156	0.3586	4759	0	0.0	0.188	0	0	0	Absent	318.62	D_BrAmp_DLBCL_0004_control	140.54	D_BrAmp_DLBCL	BrAmp	variant_001493
D_BrAmp_DLBCL_0004	LY_metapool_12_HWI-ST1337	12	401	128	0.3192	3484	0	0.0	0.188	0	0	0	Absent	318.62	D_BrAmp_DLBCL_0004_control	140.54	D_BrAmp_DLBCL	BrAmp	variant_001494
D_BrAmp_DLBCL_0004	LY_metapool_12_HWI-ST1337	12	317	93	0.2934	4977	0	0.0	0.188	0	0	0	Absent	318.62	D_BrAmp_DLBCL_0004_control	140.54	D_BrAmp_DLBCL	BrAmp	variant_001495
D_BrAmp_DLBCL_0004	LY_metapool_12_HWI-ST1337	12	118	30	0.2542	1752	0	0.0	0.188	0	0	0	Absent	318.62	D_BrAmp_DLBCL_0004_control	140.54	D_BrAmp_DLBCL	BrAmp	variant_001496
D_BrAmp_DLBCL_0004	LY_metapool_12_HWI-ST1337	12	535	178	0.3327	7017	0	0.0	0.188	0	0	0	Absent	318.62	D_BrAmp_DLBCL_0004_control	140.54	D_BrAmp_DLBCL	BrAmp	variant_001497
D_BrAmp_DLBCL_0004	LY_metapool_12_HWI-ST1337	12	61	21	0.3443	860	0	0.0	0.188	0	0	0	Absent	318.62	D_BrAmp_DLBCL_0004_control	140.54	D_BrAmp_DLBCL	BrAmp	variant_001498
D_BrAmp_DLBCL_0004	LY_metapool_12_HWI-ST1337	12	176	120	0.6818	3102	2	0.0006	0.188	0	0	0	Absent	318.62	D_BrAmp_DLBCL_0004_control	140.54	D_BrAmp_DLBCL	BrAmp	variant_001499
D_BrAmp_DLBCL_0004	LY_metapool_12_HWI-ST1337	12	538	150	0.2788	6366	0	0.0	0.188	0	0	0	Absent	318.62	D_BrAmp_DLBCL_0004_control	140.54	D_BrAmp_DLBCL	BrAmp	variant_001500
D_BrAmp_DLBCL_0004	LY_metapool_12_HWI-ST1337	12	137	50	0.365	1369	0	0.0	0.188	0	0	0	Absent	318.62	D_BrAmp_DLBCL_0004_control	140.54	D_BrAmp_DLBCL	BrAmp	variant_001501
D_BrAmp_DLBCL_0004	LY_metapool_12_HWI-ST1337	12	121	47	0.3884	1714	1	0.0006	0.188	0	0	0	Absent	318.62	D_BrAmp_DLBCL_0004_control	140.54	D_BrAmp_DLBCL	BrAmp	variant_001502
D_BrAmp_DLBCL_0004	LY_metapool_12_HWI-ST1337	12	86	29	0.3372	1095	0	0.0	0.188	0	0	0	Absent	318.62	D_BrAmp_DLBCL_0004_control	140.54	D_BrAmp_DLBCL	BrAmp	variant_001503
D_BrAmp_DLBCL_0004	LY_metapool_12_HWI-ST1337	12	282	113	0.4007	3751	0	0.0	0.188	0	0	0	Absent	318.62	D_BrAmp_DLBCL_0004_control	140.54	D_BrAmp_DLBCL	BrAmp	variant_001504
D_BrAmp_DLBCL_0004	LY_metapool_12_HWI-ST1337	12	705	211	0.2993	7283	7	0.001	0.188	0	0	0	Absent	318.62	D_BrAmp_DLBCL_0004_control	140.54	D_BrAmp_DLBCL	BrAmp	variant_001505
D_BrAmp_DLBCL_0004	LY_metapool_12_HWI-ST1337	12	332	114	0.3434	4164	1	0.0002	0.188	0	0	0	Absent	318.62	D_BrAmp_DLBCL_0004_control	140.54	D_BrAmp_DLBCL	BrAmp	variant_001506
D_BrAmp_DLBCL_0004	LY_metapool_12_HWI-ST1337	12	211	85	0.4028	2850	0	0.0	0.188	0	0	0	Absent	318.62	D_BrAmp_DLBCL_0004_control	140.54	D_BrAmp_DLBCL	BrAmp	variant_001507
D_BrAmp_DLBCL_0004	LY_metapool_12_HWI-ST1337	12	131	41	0.313	1311	2	0.0015	0.188	0	0	0	Absent	318.62	D_BrAmp_DLBCL_0004_control	140.54	D_BrAmp_DLBCL	BrAmp	variant_001508
D_BrAmp_DLBCL_0004	LY_metapool_12_HWI-ST1337	12	42	9	0.2143	457	0	0.0	0.188	0	0	0	Absent	318.62	D_BrAmp_DLBCL_0004_control	140.54	D_BrAmp_DLBCL	BrAmp	variant_001509
D_BrAmp_DLBCL_0004	LY_metapool_12_HWI-ST1337	12	690	205	0.2971	8307	1	0.0001	0.188	0	0	0	Absent	318.62	D_BrAmp_DLBCL_0004_control	140.54	D_BrAmp_DLBCL	BrAmp	variant_001510
D_BrAmp_DLBCL_0004	LY_metapool_12_HWI-ST1337	12	109	41	0.3761	1516	3	0.002	0.188	0	0	0	Absent	318.62	D_BrAmp_DLBCL_0004_control	140.54	D_BrAmp_DLBCL	BrAmp	variant_001511
D_BrAmp_DLBCL_0004	LY_metapool_12_HWI-ST1337	12	142	49	0.3451	2036	1	0.0005	0.188	0	0	0	Absent	318.62	D_BrAmp_DLBCL_0004_control	140.54	D_BrAmp_DLBCL	BrAmp	variant_001512
D_BrAmp_DLBCL_0004	LY_metapool_12_HWI-ST1337	12	545	178	0.3266	6920	3	0.0004	0.188	0	0	0	Absent	318.62	D_BrAmp_DLBCL_0004_control	140.54	D_BrAmp_DLBCL	BrAmp	variant_001513
D_BrAmp_DLBCL_0004	LY_metapool_12_HWI-ST1337	12	324	115	0.3549	4980	1	0.0002	0.188	0	0	0	Absent	318.62	D_BrAmp_DLBCL_0004_control	140.54	D_BrAmp_DLBCL	BrAmp	variant_001514
D_BrAmp_DLBCL_0004	LY_metapool_12_HWI-ST1337	12	221	75	0.3394	2691	0	0.0	0.188	0	0	0	Absent	318.62	D_BrAmp_DLBCL_0004_control	140.54	D_BrAmp_DLBCL	BrAmp	variant_001515
D_BrAmp_DLBCL_0004	LY_metapool_12_HWI-ST1337	12	204	59	0.2892	2735	0	0.0	0.188	0	0	0	Absent	318.62	D_BrAmp_DLBCL_0004_control	140.54	D_BrAmp_DLBCL	BrAmp	variant_001516
D_BrAmp_DLBCL_0004	LY_metapool_12_HWI-ST1337	12	132	46	0.3485	1289	0	0.0	0.188	0	0	0	Absent	318.62	D_BrAmp_DLBCL_0004_control	140.54	D_BrAmp_DLBCL	BrAmp	variant_001517
D_BrAmp_DLBCL_0004	LY_metapool_12_HWI-ST1337	12	157	47	0.2994	1908	0	0.0	0.188	0	0	0	Absent	318.62	D_BrAmp_DLBCL_0004_control	140.54	D_BrAmp_DLBCL	BrAmp	variant_001518
D_BrAmp_DLBCL_0004	LY_metapool_12_HWI-ST1337	12	42	17	0.4048	633	0	0.0	0.188	0	0	0	Absent	318.62	D_BrAmp_DLBCL_0004_control	140.54	D_BrAmp_DLBCL	BrAmp	variant_001519
D_BrAmp_DLBCL_0004	LY_metapool_12_HWI-ST1337	12	321	107	0.3333	4209	0	0.0	0.188	0	0	0	Absent	318.62	D_BrAmp_DLBCL_0004_control	140.54	D_BrAmp_DLBCL	BrAmp	variant_001520
D_BrAmp_DLBCL_0004	LY_metapool_12_HWI-ST1337	12	285	96	0.3368	4629	0	0.0	0.188	1	1514	0.000660502	Very_rare	318.62	D_BrAmp_DLBCL_0004_control	140.54	D_BrAmp_DLBCL	BrAmp	variant_001521
D_BrAmp_DLBCL_0004	LY_metapool_12_HWI-ST1337	12	77	29	0.3766	891	0	0.0	0.188	0	0	0	Absent	318.62	D_BrAmp_DLBCL_0004_control	140.54	D_BrAmp_DLBCL	BrAmp	variant_001522
D_BrAmp_DLBCL_0004	LY_metapool_12_HWI-ST1337	12	203	43	0.2118	1780	2	0.0011	0.188	0	0	0	Absent	318.62	D_BrAmp_DLBCL_0004_control	140.54	D_BrAmp_DLBCL	BrAmp	variant_001523
D_BrAmp_DLBCL_0004	LY_metapool_12_HWI-ST1337	12	286	152	0.5315	2625	2	0.0008	0.188	0	0	0	Absent	318.62	D_BrAmp_DLBCL_0004_control	140.54	D_BrAmp_DLBCL	BrAmp	variant_001524
D_BrAmp_DLBCL_0004	LY_metapool_12_HWI-ST1337	12	92	28	0.3043	1109	0	0.0	0.188	0	0	0	Absent	318.62	D_BrAmp_DLBCL_0004_control	140.54	D_BrAmp_DLBCL	BrAmp	variant_001525
D_BrAmp_DLBCL_0004	LY_metapool_12_HWI-ST1337	12	228	118	0.5175	2215	0	0.0	0.188	0	0	0	Absent	318.62	D_BrAmp_DLBCL_0004_control	140.54	D_BrAmp_DLBCL	BrAmp	variant_001526
D_BrAmp_DLBCL_0004	LY_metapool_12_HWI-ST1337	12	280	114	0.4071	2486	0	0.0	0.188	0	0	0	Absent	318.62	D_BrAmp_DLBCL_0004_control	140.54	D_BrAmp_DLBCL	BrAmp	variant_001527
D_BrAmp_DLBCL_0004	LY_metapool_12_HWI-ST1337	12	85	49	0.5765	785	0	0.0	0.188	0	0	0	Absent	318.62	D_BrAmp_DLBCL_0004_control	140.54	D_BrAmp_DLBCL	BrAmp	variant_001528
D_BrAmp_DLBCL_0004	LY_metapool_12_HWI-ST1337	12	328	62	0.189	2973	0	0.0	0.188	0	0	0	Absent	318.62	D_BrAmp_DLBCL_0004_control	140.54	D_BrAmp_DLBCL	BrAmp	variant_001529
D_BrAmp_DLBCL_0004	LY_metapool_12_HWI-ST1337	12	632	304	0.481	5539	0	0.0	0.188	0	0	0	Absent	318.62	D_BrAmp_DLBCL_0004_control	140.54	D_BrAmp_DLBCL	BrAmp	variant_001530
D_BrAmp_DLBCL_0004	LY_metapool_12_HWI-ST1337	12	53	41	0.7736	691	0	0.0	0.188	0	0	0	Absent	318.62	D_BrAmp_DLBCL_0004_control	140.54	D_BrAmp_DLBCL	BrAmp	variant_001531
D_BrAmp_DLBCL_0004	LY_metapool_12_HWI-ST1337	12	255	167	0.6549	3592	0	0.0	0.188	0	0	0	Absent	318.62	D_BrAmp_DLBCL_0004_control	140.54	D_BrAmp_DLBCL	BrAmp	variant_001532
D_BrAmp_DLBCL_0004	LY_metapool_12_HWI-ST1337	12	185	142	0.7676	2175	0	0.0	0.188	0	0	0	Absent	318.62	D_BrAmp_DLBCL_0004_control	140.54	D_BrAmp_DLBCL	BrAmp	variant_001533
D_BrAmp_DLBCL_0004	LY_metapool_12_HWI-ST1337	12	80	57	0.7125	954	0	0.0	0.188	0	0	0	Absent	318.62	D_BrAmp_DLBCL_0004_control	140.54	D_BrAmp_DLBCL	BrAmp	variant_001534
D_BrAmp_DLBCL_0004	LY_metapool_12_HWI-ST1337	12	69	9	0.1304	1129	93	0.0824	0.188	79	954	0.082809224	Common	318.62	D_BrAmp_DLBCL_0004_control	140.54	D_BrAmp_DLBCL	BrAmp	variant_001535
D_BrAmp_DLBCL_0004	LY_metapool_12_HWI-ST1337	12	612	424	0.6928	8414	4	0.0005	0.188	0	0	0	Absent	318.62	D_BrAmp_DLBCL_0004_control	140.54	D_BrAmp_DLBCL	BrAmp	variant_001536
A_ExAmp_FL_0000_T01	FL_metapool_00_K00266	12	421	142	0.3373	3389	0	0.0	1.063	0	0	0	Absent	408.63	A_ExAmp_FL_0000_control	82.77	A_ExAmp_FL	ExAmp	variant_001537
A_ExAmp_FL_0000_T01	FL_metapool_00_K00266	12	137	33	0.2409	1056	0	0.0	1.063	0	0	0	Absent	408.63	A_ExAmp_FL_0000_control	82.77	A_ExAmp_FL	ExAmp	variant_001538
A_ExAmp_FL_0000_T01	FL_metapool_00_K00266	12	527	189	0.3586	4303	1	0.0002	1.063	0	0	0	Absent	408.63	A_ExAmp_FL_0000_control	82.77	A_ExAmp_FL	ExAmp	variant_001539
A_ExAmp_FL_0000_T01	FL_metapool_00_K00266	12	340	113	0.3324	2557	2	0.0008	1.063	0	0	0	Absent	408.63	A_ExAmp_FL_0000_control	82.77	A_ExAmp_FL	ExAmp	variant_001540
A_ExAmp_FL_0000_T01	FL_metapool_00_K00266	12	682	155	0.2273	5650	0	0.0	1.063	0	0	0	Absent	408.63	A_ExAmp_FL_0000_control	82.77	A_ExAmp_FL	ExAmp	variant_001541
A_ExAmp_FL_0000_T01	FL_metapool_00_K00266	12	498	140	0.2811	4079	1	0.0002	1.063	0	0	0	Absent	408.63	A_ExAmp_FL_0000_control	82.77	A_ExAmp_FL	ExAmp	variant_001542
A_ExAmp_FL_0000_T01	FL_metapool_00_K00266	12	687	229	0.3333	4621	2	0.0004	1.063	0	0	0	Absent	408.63	A_ExAmp_FL_0000_control	82.77	A_ExAmp_FL	ExAmp	variant_001543
A_ExAmp_FL_0000_T01	FL_metapool_00_K00266	12	520	136	0.2615	3871	0	0.0	1.063	0	0	0	Absent	408.63	A_ExAmp_FL_0000_control	82.77	A_ExAmp_FL	ExAmp	variant_001544
A_ExAmp_FL_0000_T01	FL_metapool_00_K00266	12	108	28	0.2593	948	1	0.0011	1.063	0	0	0	Absent	408.63	A_ExAmp_FL_0000_control	82.77	A_ExAmp_FL	ExAmp	variant_001545
A_ExAmp_FL_0000_T01	FL_metapool_00_K00266	12	110	17	0.1545	818	0	0.0	1.063	0	0	0	Absent	408.63	A_ExAmp_FL_0000_control	82.77	A_ExAmp_FL	ExAmp	variant_001546
A_ExAmp_FL_0000_T01	FL_metapool_00_K00266	12	403	16	0.0397	2938	1	0.0003	1.063	0	0	0	Absent	408.63	A_ExAmp_FL_0000_control	82.77	A_ExAmp_FL	ExAmp	variant_001547
A_ExAmp_FL_0000_T01	FL_metapool_00_K00266	12	254	17	0.0669	2534	0	0.0	1.063	0	0	0	Absent	408.63	A_ExAmp_FL_0000_control	82.77	A_ExAmp_FL	ExAmp	variant_001548
A_ExAmp_FL_0000_T01	FL_metapool_00_K00266	12	970	209	0.2155	9534	4	0.0004	1.063	0	0	0	Absent	408.63	A_ExAmp_FL_0000_control	82.77	A_ExAmp_FL	ExAmp	variant_001549
A_ExAmp_FL_0000_T01	FL_metapool_00_K00266	12	313	94	0.3003	2317	0	0.0	1.063	0	0	0	Absent	408.63	A_ExAmp_FL_0000_control	82.77	A_ExAmp_FL	ExAmp	variant_001550
A_ExAmp_FL_0000_T01	FL_metapool_00_K00266	12	472	21	0.0445	3109	0	0.0	1.063	0	0	0	Absent	408.63	A_ExAmp_FL_0000_control	82.77	A_ExAmp_FL	ExAmp	variant_001551
A_ExAmp_FL_0000_T01	FL_metapool_00_K00266	12	208	8	0.0385	1682	0	0.0	1.063	0	0	0	Absent	408.63	A_ExAmp_FL_0000_control	82.77	A_ExAmp_FL	ExAmp	variant_001552
A_ExAmp_FL_0000_T01	FL_metapool_00_K00266	12	322	47	0.146	1981	3	0.0015	1.063	0	0	0	Absent	408.63	A_ExAmp_FL_0000_control	82.77	A_ExAmp_FL	ExAmp	variant_001553
A_ExAmp_FL_0000_T01	FL_metapool_00_K00266	12	962	41	0.0426	6445	83	0.0129	1.063	0	0	0	Absent	408.63	A_ExAmp_FL_0000_control	82.77	A_ExAmp_FL	ExAmp	variant_001554
A_ExAmp_FL_0000_T01	FL_metapool_00_K00266	12	127	37	0.2913	1336	0	0.0	1.063	0	0	0	Absent	408.63	A_ExAmp_FL_0000_control	82.77	A_ExAmp_FL	ExAmp	variant_001555
A_ExAmp_FL_0000_T01	FL_metapool_00_K00266	12	518	21	0.0405	2795	0	0.0	1.063	0	0	0	Absent	408.63	A_ExAmp_FL_0000_control	82.77	A_ExAmp_FL	ExAmp	variant_001556
A_ExAmp_FL_0000_T01	FL_metapool_00_K00266	12	966	259	0.2681	6664	6	0.0009	1.063	0	0	0	Absent	408.63	A_ExAmp_FL_0000_control	82.77	A_ExAmp_FL	ExAmp	variant_001557
A_ExAmp_FL_0000_T01	FL_metapool_00_K00266	12	174	25	0.1437	1345	0	0.0	1.063	0	0	0	Absent	408.63	A_ExAmp_FL_0000_control	82.77	A_ExAmp_FL	ExAmp	variant_001558
A_ExAmp_FL_0000_T01	FL_metapool_00_K00266	12	174	37	0.2126	1532	243	0.1586	1.063	106	424	0.25	Common	408.63	A_ExAmp_FL_0000_control	82.77	A_ExAmp_FL	ExAmp	variant_001559
A_ExAmp_FL_0000_T01	FL_metapool_00_K00266	12	475	145	0.3053	4397	1	0.0002	1.063	0	0	0	Absent	408.63	A_ExAmp_FL_0000_control	82.77	A_ExAmp_FL	ExAmp	variant_001560
A_ExAmp_FL_0000_T01	FL_metapool_00_K00266	12	507	81	0.1598	3966	0	0.0	1.063	0	0	0	Absent	408.63	A_ExAmp_FL_0000_control	82.77	A_ExAmp_FL	ExAmp	variant_001561
A_ExAmp_FL_0000_T01	FL_metapool_00_K00266	12	512	148	0.2891	3977	2	0.0005	1.063	0	0	0	Absent	408.63	A_ExAmp_FL_0000_control	82.77	A_ExAmp_FL	ExAmp	variant_001562
A_ExAmp_FL_0000_T01	FL_metapool_00_K00266	12	370	113	0.3054	2934	0	0.0	1.063	0	0	0	Absent	408.63	A_ExAmp_FL_0000_control	82.77	A_ExAmp_FL	ExAmp	variant_001563
A_ExAmp_FL_0000_T01	FL_metapool_00_K00266	12	931	45	0.0483	6460	3	0.0005	1.063	0	0	0	Absent	408.63	A_ExAmp_FL_0000_control	82.77	A_ExAmp_FL	ExAmp	variant_001564
A_ExAmp_FL_0000_T01	FL_metapool_00_K00266	12	267	10	0.0375	2414	1667	0.6906	1.063	889	1578	0.563371356	Common	408.63	A_ExAmp_FL_0000_control	82.77	A_ExAmp_FL	ExAmp	variant_001565
A_ExAmp_FL_0000_T01	FL_metapool_00_K00266	12	667	24	0.036	5224	0	0.0	1.063	0	0	0	Absent	408.63	A_ExAmp_FL_0000_control	82.77	A_ExAmp_FL	ExAmp	variant_001566
A_ExAmp_FL_0000_T01	FL_metapool_00_K00266	12	152	58	0.3816	906	76	0.0839	1.063	218	750	0.290666667	Common	408.63	A_ExAmp_FL_0000_control	82.77	A_ExAmp_FL	ExAmp	variant_001567
A_ExAmp_FL_0000_T01	FL_metapool_00_K00266	12	638	22	0.0345	4104	0	0.0	1.063	0	0	0	Absent	408.63	A_ExAmp_FL_0000_control	82.77	A_ExAmp_FL	ExAmp	variant_001568
A_ExAmp_FL_0000_T01	FL_metapool_00_K00266	12	456	148	0.3246	3546	0	0.0	1.063	0	0	0	Absent	408.63	A_ExAmp_FL_0000_control	82.77	A_ExAmp_FL	ExAmp	variant_001569
A_ExAmp_FL_0000_T01	FL_metapool_00_K00266	12	135	62	0.4593	1409	0	0.0	1.063	0	0	0	Absent	408.63	A_ExAmp_FL_0000_control	82.77	A_ExAmp_FL	ExAmp	variant_001570
A_ExAmp_FL_0000_T01	FL_metapool_00_K00266	12	267	76	0.2846	1841	3	0.0016	1.063	0	0	0	Absent	408.63	A_ExAmp_FL_0000_control	82.77	A_ExAmp_FL	ExAmp	variant_001571
A_ExAmp_FL_0000_T01	FL_metapool_00_K00266	12	428	99	0.2313	3279	2	0.0006	1.063	0	0	0	Absent	408.63	A_ExAmp_FL_0000_control	82.77	A_ExAmp_FL	ExAmp	variant_001572
A_ExAmp_FL_0000_T01	FL_metapool_00_K00266	12	715	33	0.0462	5600	2	0.0004	1.063	0	0	0	Absent	408.63	A_ExAmp_FL_0000_control	82.77	A_ExAmp_FL	ExAmp	variant_001573
A_ExAmp_FL_0000_T01	FL_metapool_00_K00266	12	766	259	0.3381	5757	1	0.0002	1.063	0	0	0	Absent	408.63	A_ExAmp_FL_0000_control	82.77	A_ExAmp_FL	ExAmp	variant_001574
A_ExAmp_FL_0000_T01	FL_metapool_00_K00266	12	421	10	0.0238	2646	1	0.0004	1.063	0	0	0	Absent	408.63	A_ExAmp_FL_0000_control	82.77	A_ExAmp_FL	ExAmp	variant_001575
A_ExAmp_FL_0000_T01	FL_metapool_00_K00266	12	891	41	0.046	8496	284	0.0334	1.063	0	0	0	Absent	408.63	A_ExAmp_FL_0000_control	82.77	A_ExAmp_FL	ExAmp	variant_001576
A_ExAmp_FL_0000_T01	FL_metapool_00_K00266	12	312	79	0.2532	2224	3	0.0013	1.063	0	0	0	Absent	408.63	A_ExAmp_FL_0000_control	82.77	A_ExAmp_FL	ExAmp	variant_001577
A_ExAmp_FL_0000_T01	FL_metapool_00_K00266	12	700	19	0.0271	5158	0	0.0	1.063	0	0	0	Absent	408.63	A_ExAmp_FL_0000_control	82.77	A_ExAmp_FL	ExAmp	variant_001578
A_ExAmp_FL_0000_T01	FL_metapool_00_K00266	12	143	24	0.1678	880	35	0.0398	1.063	67	396	0.169191919	Common	408.63	A_ExAmp_FL_0000_control	82.77	A_ExAmp_FL	ExAmp	variant_001579
A_ExAmp_FL_0000_T01	FL_metapool_00_K00266	12	325	84	0.2585	2832	0	0.0	1.063	0	0	0	Absent	408.63	A_ExAmp_FL_0000_control	82.77	A_ExAmp_FL	ExAmp	variant_001580
A_ExAmp_FL_0000_T01	FL_metapool_00_K00266	12	217	69	0.318	1501	0	0.0	1.063	0	0	0	Absent	408.63	A_ExAmp_FL_0000_control	82.77	A_ExAmp_FL	ExAmp	variant_001581
A_ExAmp_FL_0000_T01	FL_metapool_00_K00266	12	488	103	0.2111	3484	0	0.0	1.063	0	0	0	Absent	408.63	A_ExAmp_FL_0000_control	82.77	A_ExAmp_FL	ExAmp	variant_001582
A_ExAmp_FL_0000_T01	FL_metapool_00_K00266	12	290	91	0.3138	2337	0	0.0	1.063	0	0	0	Absent	408.63	A_ExAmp_FL_0000_control	82.77	A_ExAmp_FL	ExAmp	variant_001583
A_ExAmp_FL_0000_T01	FL_metapool_00_K00266	12	414	50	0.1208	3082	0	0.0	1.063	0	0	0	Absent	408.63	A_ExAmp_FL_0000_control	82.77	A_ExAmp_FL	ExAmp	variant_001584
A_ExAmp_FL_0000_T01	FL_metapool_00_K00266	12	380	31	0.0816	2197	2	0.0009	1.063	0	0	0	Absent	408.63	A_ExAmp_FL_0000_control	82.77	A_ExAmp_FL	ExAmp	variant_001585
A_ExAmp_FL_0000_T01	FL_metapool_00_K00266	12	376	141	0.375	2197	0	0.0	1.063	0	0	0	Absent	408.63	A_ExAmp_FL_0000_control	82.77	A_ExAmp_FL	ExAmp	variant_001586
A_ExAmp_FL_0000_T01	FL_metapool_00_K00266	12	969	461	0.4757	5896	4	0.0007	1.063	0	0	0	Absent	408.63	A_ExAmp_FL_0000_control	82.77	A_ExAmp_FL	ExAmp	variant_001587
A_ExAmp_FL_0000_T01	FL_metapool_00_K00266	12	35	11	0.3143	272	0	0.0	1.063	0	0	0	Absent	408.63	A_ExAmp_FL_0000_control	82.77	A_ExAmp_FL	ExAmp	variant_001588
A_ExAmp_FL_0000_T01	FL_metapool_00_K00266	12	38	15	0.3947	263	1	0.0038	1.063	0	0	0	Absent	408.63	A_ExAmp_FL_0000_control	82.77	A_ExAmp_FL	ExAmp	variant_001589
A_ExAmp_FL_0000_T01	FL_metapool_00_K00266	12	953	140	0.1469	8475	5	0.0006	1.063	0	0	0	Absent	408.63	A_ExAmp_FL_0000_control	82.77	A_ExAmp_FL	ExAmp	variant_001590
A_ExAmp_FL_0000_T01	FL_metapool_00_K00266	12	962	266	0.2765	8746	2	0.0002	1.063	0	0	0	Absent	408.63	A_ExAmp_FL_0000_control	82.77	A_ExAmp_FL	ExAmp	variant_001591
A_ExAmp_FL_0000_T01	FL_metapool_00_K00266	12	966	263	0.2723	8236	0	0.0	1.063	0	0	0	Absent	408.63	A_ExAmp_FL_0000_control	82.77	A_ExAmp_FL	ExAmp	variant_001592
A_ExAmp_FL_0000_T01	FL_metapool_00_K00266	12	660	57	0.0864	3292	0	0.0	1.063	0	0	0	Absent	408.63	A_ExAmp_FL_0000_control	82.77	A_ExAmp_FL	ExAmp	variant_001593
A_ExAmp_FL_0000_T01	FL_metapool_00_K00266	12	272	110	0.4044	2039	1	0.0005	1.063	0	0	0	Absent	408.63	A_ExAmp_FL_0000_control	82.77	A_ExAmp_FL	ExAmp	variant_001594
A_ExAmp_FL_0000_T01	FL_metapool_00_K00266	12	217	82	0.3779	1631	0	0.0	1.063	0	0	0	Absent	408.63	A_ExAmp_FL_0000_control	82.77	A_ExAmp_FL	ExAmp	variant_001595
A_ExAmp_FL_0000_T01	FL_metapool_00_K00266	12	283	9	0.0318	2258	826	0.3658	1.063	862	1576	0.546954315	Common	408.63	A_ExAmp_FL_0000_control	82.77	A_ExAmp_FL	ExAmp	variant_001596
A_ExAmp_FL_0000_T01	FL_metapool_00_K00266	12	333	18	0.0541	2445	90	0.0368	1.063	1	486	0.002057613	Rare	408.63	A_ExAmp_FL_0000_control	82.77	A_ExAmp_FL	ExAmp	variant_001597
A_ExAmp_FL_0000_T01	FL_metapool_00_K00266	12	352	42	0.1193	2016	0	0.0	1.063	47	486	0.096707819	Common	408.63	A_ExAmp_FL_0000_control	82.77	A_ExAmp_FL	ExAmp	variant_001598
A_ExAmp_FL_0000_T01	FL_metapool_00_K00266	12	447	19	0.0425	3218	1	0.0003	1.063	0	0	0	Absent	408.63	A_ExAmp_FL_0000_control	82.77	A_ExAmp_FL	ExAmp	variant_001599
A_ExAmp_FL_0000_T01	FL_metapool_00_K00266	12	316	108	0.3418	2801	0	0.0	1.063	0	0	0	Absent	408.63	A_ExAmp_FL_0000_control	82.77	A_ExAmp_FL	ExAmp	variant_001600
A_ExAmp_FL_0000_T01	FL_metapool_00_K00266	12	322	105	0.3261	2592	0	0.0	1.063	0	0	0	Absent	408.63	A_ExAmp_FL_0000_control	82.77	A_ExAmp_FL	ExAmp	variant_001601
A_ExAmp_FL_0000_T01	FL_metapool_00_K00266	12	430	128	0.2977	2372	0	0.0	1.063	0	0	0	Absent	408.63	A_ExAmp_FL_0000_control	82.77	A_ExAmp_FL	ExAmp	variant_001602
A_ExAmp_FL_0000_T01	FL_metapool_00_K00266	12	483	114	0.236	3655	0	0.0	1.063	0	0	0	Absent	408.63	A_ExAmp_FL_0000_control	82.77	A_ExAmp_FL	ExAmp	variant_001603
A_ExAmp_FL_0000_T01	FL_metapool_00_K00266	12	693	37	0.0534	6937	96	0.0138	1.063	17	498	0.034136546	Low_freq	408.63	A_ExAmp_FL_0000_control	82.77	A_ExAmp_FL	ExAmp	variant_001604
A_ExAmp_FL_0000_T01	FL_metapool_00_K00266	12	681	38	0.0558	6787	97	0.0143	1.063	33	498	0.06626506	Common	408.63	A_ExAmp_FL_0000_control	82.77	A_ExAmp_FL	ExAmp	variant_001605
A_ExAmp_FL_0000_T01	FL_metapool_00_K00266	12	670	181	0.2701	4622	0	0.0	1.063	0	0	0	Absent	408.63	A_ExAmp_FL_0000_control	82.77	A_ExAmp_FL	ExAmp	variant_001606
A_ExAmp_FL_0000_T01	FL_metapool_00_K00266	12	452	124	0.2743	3402	5	0.0015	1.063	0	0	0	Absent	408.63	A_ExAmp_FL_0000_control	82.77	A_ExAmp_FL	ExAmp	variant_001607
A_ExAmp_FL_0000_T01	FL_metapool_00_K00266	12	250	78	0.312	1541	2	0.0013	1.063	0	0	0	Absent	408.63	A_ExAmp_FL_0000_control	82.77	A_ExAmp_FL	ExAmp	variant_001608
A_ExAmp_FL_0000_T01	FL_metapool_00_K00266	12	148	61	0.4122	1258	1	0.0008	1.063	0	0	0	Absent	408.63	A_ExAmp_FL_0000_control	82.77	A_ExAmp_FL	ExAmp	variant_001609
A_ExAmp_FL_0000_T01	FL_metapool_00_K00266	12	830	223	0.2687	6317	2	0.0003	1.063	0	0	0	Absent	408.63	A_ExAmp_FL_0000_control	82.77	A_ExAmp_FL	ExAmp	variant_001610
A_ExAmp_FL_0000_T01	FL_metapool_00_K00266	12	106	31	0.2925	749	1	0.0013	1.063	0	0	0	Absent	408.63	A_ExAmp_FL_0000_control	82.77	A_ExAmp_FL	ExAmp	variant_001611
A_ExAmp_FL_0000_T01	FL_metapool_00_K00266	12	598	136	0.2274	5486	2	0.0004	1.063	0	0	0	Absent	408.63	A_ExAmp_FL_0000_control	82.77	A_ExAmp_FL	ExAmp	variant_001612
A_ExAmp_FL_0000_T01	FL_metapool_00_K00266	12	199	62	0.3116	1624	0	0.0	1.063	1	1552	0.00064433	Very_rare	408.63	A_ExAmp_FL_0000_control	82.77	A_ExAmp_FL	ExAmp	variant_001613
A_ExAmp_FL_0000_T01	FL_metapool_00_K00266	12	118	33	0.2797	902	1	0.0011	1.063	0	0	0	Absent	408.63	A_ExAmp_FL_0000_control	82.77	A_ExAmp_FL	ExAmp	variant_001614
A_ExAmp_FL_0000_T01	FL_metapool_00_K00266	12	156	50	0.3205	1168	2	0.0017	1.063	0	0	0	Absent	408.63	A_ExAmp_FL_0000_control	82.77	A_ExAmp_FL	ExAmp	variant_001615
A_ExAmp_FL_0000_T01	FL_metapool_00_K00266	12	569	38	0.0668	4500	0	0.0	1.063	0	0	0	Absent	408.63	A_ExAmp_FL_0000_control	82.77	A_ExAmp_FL	ExAmp	variant_001616
A_ExAmp_FL_0000_T01	FL_metapool_00_K00266	12	592	165	0.2787	4661	3	0.0006	1.063	0	0	0	Absent	408.63	A_ExAmp_FL_0000_control	82.77	A_ExAmp_FL	ExAmp	variant_001617
A_ExAmp_FL_0000_T01	FL_metapool_00_K00266	12	671	183	0.2727	5290	1	0.0002	1.063	0	0	0	Absent	408.63	A_ExAmp_FL_0000_control	82.77	A_ExAmp_FL	ExAmp	variant_001618
A_ExAmp_FL_0000_T01	FL_metapool_00_K00266	12	646	165	0.2554	5225	6	0.0011	1.063	0	0	0	Absent	408.63	A_ExAmp_FL_0000_control	82.77	A_ExAmp_FL	ExAmp	variant_001619
A_ExAmp_FL_0000_T01	FL_metapool_00_K00266	12	918	296	0.3224	6472	3	0.0005	1.063	0	0	0	Absent	408.63	A_ExAmp_FL_0000_control	82.77	A_ExAmp_FL	ExAmp	variant_001620
A_ExAmp_FL_0000_T01	FL_metapool_00_K00266	12	520	186	0.3577	4688	5	0.0011	1.063	0	0	0	Absent	408.63	A_ExAmp_FL_0000_control	82.77	A_ExAmp_FL	ExAmp	variant_001621
A_ExAmp_FL_0000_T01	FL_metapool_00_K00266	12	961	299	0.3111	9174	712	0.0776	1.063	0	0	0	Absent	408.63	A_ExAmp_FL_0000_control	82.77	A_ExAmp_FL	ExAmp	variant_001622
A_ExAmp_FL_0000_T01	FL_metapool_00_K00266	12	974	329	0.3378	9296	3	0.0003	1.063	0	0	0	Absent	408.63	A_ExAmp_FL_0000_control	82.77	A_ExAmp_FL	ExAmp	variant_001623
A_ExAmp_FL_0000_T01	FL_metapool_00_K00266	12	249	86	0.3454	1875	3	0.0016	1.063	0	0	0	Absent	408.63	A_ExAmp_FL_0000_control	82.77	A_ExAmp_FL	ExAmp	variant_001624
A_ExAmp_FL_0000_T01	FL_metapool_00_K00266	12	757	433	0.572	6191	0	0.0	1.063	0	0	0	Absent	408.63	A_ExAmp_FL_0000_control	82.77	A_ExAmp_FL	ExAmp	variant_001625
A_ExAmp_FL_0000_T01	FL_metapool_00_K00266	12	170	10	0.0588	1442	861	0.5971	1.063	705	1550	0.45483871	Common	408.63	A_ExAmp_FL_0000_control	82.77	A_ExAmp_FL	ExAmp	variant_001626
A_ExAmp_FL_0000_T01	FL_metapool_00_K00266	12	591	169	0.286	4347	1	0.0002	1.063	0	0	0	Absent	408.63	A_ExAmp_FL_0000_control	82.77	A_ExAmp_FL	ExAmp	variant_001627
A_ExAmp_FL_0000_T01	FL_metapool_00_K00266	12	165	44	0.2667	1275	0	0.0	1.063	0	0	0	Absent	408.63	A_ExAmp_FL_0000_control	82.77	A_ExAmp_FL	ExAmp	variant_001628
A_ExAmp_FL_0000_T01	FL_metapool_00_K00266	12	721	188	0.2607	5679	2	0.0004	1.063	0	0	0	Absent	408.63	A_ExAmp_FL_0000_control	82.77	A_ExAmp_FL	ExAmp	variant_001629
A_ExAmp_FL_0000_T01	FL_metapool_00_K00266	12	547	137	0.2505	4199	0	0.0	1.063	0	0	0	Absent	408.63	A_ExAmp_FL_0000_control	82.77	A_ExAmp_FL	ExAmp	variant_001630
A_ExAmp_FL_0000_T01	FL_metapool_00_K00266	12	593	213	0.3592	4121	0	0.0	1.063	0	0	0	Absent	408.63	A_ExAmp_FL_0000_control	82.77	A_ExAmp_FL	ExAmp	variant_001631
A_ExAmp_FL_0000_T01	FL_metapool_00_K00266	12	322	105	0.3261	2558	0	0.0	1.063	0	0	0	Absent	408.63	A_ExAmp_FL_0000_control	82.77	A_ExAmp_FL	ExAmp	variant_001632
A_ExAmp_FL_0000_T01	FL_metapool_00_K00266	12	650	173	0.2662	5462	2	0.0004	1.063	0	0	0	Absent	408.63	A_ExAmp_FL_0000_control	82.77	A_ExAmp_FL	ExAmp	variant_001633
A_ExAmp_FL_0000_T01	FL_metapool_00_K00266	12	642	45	0.0701	5131	0	0.0	1.063	0	0	0	Absent	408.63	A_ExAmp_FL_0000_control	82.77	A_ExAmp_FL	ExAmp	variant_001634
A_ExAmp_FL_0000_T01	FL_metapool_00_K00266	12	362	73	0.2017	2631	0	0.0	1.063	0	0	0	Absent	408.63	A_ExAmp_FL_0000_control	82.77	A_ExAmp_FL	ExAmp	variant_001635
A_ExAmp_FL_0000_T01	FL_metapool_00_K00266	12	370	82	0.2216	2877	4	0.0014	1.063	0	0	0	Absent	408.63	A_ExAmp_FL_0000_control	82.77	A_ExAmp_FL	ExAmp	variant_001636
A_ExAmp_FL_0000_T01	FL_metapool_00_K00266	12	168	75	0.4464	1197	0	0.0	1.063	0	0	0	Absent	408.63	A_ExAmp_FL_0000_control	82.77	A_ExAmp_FL	ExAmp	variant_001637
A_ExAmp_FL_0000_T01	FL_metapool_00_K00266	12	181	74	0.4088	1294	0	0.0	1.063	0	0	0	Absent	408.63	A_ExAmp_FL_0000_control	82.77	A_ExAmp_FL	ExAmp	variant_001638
A_ExAmp_FL_0000_T01	FL_metapool_00_K00266	12	489	151	0.3088	3904	0	0.0	1.063	0	0	0	Absent	408.63	A_ExAmp_FL_0000_control	82.77	A_ExAmp_FL	ExAmp	variant_001639
A_ExAmp_FL_0000_T01	FL_metapool_00_K00266	12	473	18	0.0381	3564	0	0.0	1.063	0	0	0	Absent	408.63	A_ExAmp_FL_0000_control	82.77	A_ExAmp_FL	ExAmp	variant_001640
A_ExAmp_FL_0000_T01	FL_metapool_00_K00266	12	966	354	0.3665	8297	6	0.0007	1.063	0	0	0	Absent	408.63	A_ExAmp_FL_0000_control	82.77	A_ExAmp_FL	ExAmp	variant_001641
A_ExAmp_FL_0000_T01	FL_metapool_00_K00266	12	280	78	0.2786	2507	4	0.0016	1.063	0	0	0	Absent	408.63	A_ExAmp_FL_0000_control	82.77	A_ExAmp_FL	ExAmp	variant_001642
A_ExAmp_FL_0000_T01	FL_metapool_00_K00266	12	434	15	0.0346	3233	103	0.0319	1.063	238	1330	0.178947368	Common	408.63	A_ExAmp_FL_0000_control	82.77	A_ExAmp_FL	ExAmp	variant_001643
A_ExAmp_FL_0000_T01	FL_metapool_00_K00266	12	336	22	0.0655	2689	0	0.0	1.063	0	0	0	Absent	408.63	A_ExAmp_FL_0000_control	82.77	A_ExAmp_FL	ExAmp	variant_001644
A_ExAmp_FL_0000_T01	FL_metapool_00_K00266	12	564	35	0.0621	4268	119	0.0279	1.063	8	494	0.016194332	Low_freq	408.63	A_ExAmp_FL_0000_control	82.77	A_ExAmp_FL	ExAmp	variant_001645
A_ExAmp_FL_0000_T01	FL_metapool_00_K00266	12	674	227	0.3368	5051	2	0.0004	1.063	0	0	0	Absent	408.63	A_ExAmp_FL_0000_control	82.77	A_ExAmp_FL	ExAmp	variant_001646
A_ExAmp_FL_0000_T01	FL_metapool_00_K00266	12	362	10	0.0276	2853	2368	0.83	1.063	708	1562	0.453265045	Common	408.63	A_ExAmp_FL_0000_control	82.77	A_ExAmp_FL	ExAmp	variant_001647
A_ExAmp_FL_0000_T01	FL_metapool_00_K00266	12	537	97	0.1806	3672	2	0.0005	1.063	0	0	0	Absent	408.63	A_ExAmp_FL_0000_control	82.77	A_ExAmp_FL	ExAmp	variant_001648
A_ExAmp_FL_0000_T01	FL_metapool_00_K00266	12	306	95	0.3105	2723	2	0.0007	1.063	0	0	0	Absent	408.63	A_ExAmp_FL_0000_control	82.77	A_ExAmp_FL	ExAmp	variant_001649
A_ExAmp_FL_0000_T01	FL_metapool_00_K00266	12	436	105	0.2408	3162	1	0.0003	1.063	0	0	0	Absent	408.63	A_ExAmp_FL_0000_control	82.77	A_ExAmp_FL	ExAmp	variant_001650
A_ExAmp_FL_0000_T01	FL_metapool_00_K00266	12	615	127	0.2065	5505	0	0.0	1.063	0	0	0	Absent	408.63	A_ExAmp_FL_0000_control	82.77	A_ExAmp_FL	ExAmp	variant_001651
A_ExAmp_FL_0000_T01	FL_metapool_00_K00266	12	258	7	0.0271	1937	1472	0.7599	1.063	922	1556	0.592544987	Common	408.63	A_ExAmp_FL_0000_control	82.77	A_ExAmp_FL	ExAmp	variant_001652
A_ExAmp_FL_0000_T01	FL_metapool_00_K00266	12	953	258	0.2707	8678	0	0.0	1.063	0	0	0	Absent	408.63	A_ExAmp_FL_0000_control	82.77	A_ExAmp_FL	ExAmp	variant_001653
A_ExAmp_FL_0000_T01	FL_metapool_00_K00266	12	703	216	0.3073	5773	0	0.0	1.063	0	0	0	Absent	408.63	A_ExAmp_FL_0000_control	82.77	A_ExAmp_FL	ExAmp	variant_001654
A_ExAmp_FL_0000_T01	FL_metapool_00_K00266	12	968	55	0.0568	6849	3	0.0004	1.063	1	1578	0.000633714	Very_rare	408.63	A_ExAmp_FL_0000_control	82.77	A_ExAmp_FL	ExAmp	variant_001655
A_ExAmp_FL_0000_T01	FL_metapool_00_K00266	12	959	276	0.2878	6590	3	0.0005	1.063	0	0	0	Absent	408.63	A_ExAmp_FL_0000_control	82.77	A_ExAmp_FL	ExAmp	variant_001656
A_ExAmp_FL_0000_T01	FL_metapool_00_K00266	12	975	291	0.2985	7285	8	0.0011	1.063	0	0	0	Absent	408.63	A_ExAmp_FL_0000_control	82.77	A_ExAmp_FL	ExAmp	variant_000248
A_ExAmp_FL_0000_T01	FL_metapool_00_K00266	12	966	320	0.3313	7318	9	0.0012	1.063	0	0	0	Absent	408.63	A_ExAmp_FL_0000_control	82.77	A_ExAmp_FL	ExAmp	variant_001657
A_ExAmp_FL_0000_T01	FL_metapool_00_K00266	12	606	177	0.2921	3838	4	0.001	1.063	0	0	0	Absent	408.63	A_ExAmp_FL_0000_control	82.77	A_ExAmp_FL	ExAmp	variant_001658
A_ExAmp_FL_0000_T01	FL_metapool_00_K00266	12	301	73	0.2425	2428	0	0.0	1.063	0	0	0	Absent	408.63	A_ExAmp_FL_0000_control	82.77	A_ExAmp_FL	ExAmp	variant_001659
A_ExAmp_FL_0000_T01	FL_metapool_00_K00266	12	387	106	0.2739	2510	2	0.0008	1.063	0	0	0	Absent	408.63	A_ExAmp_FL_0000_control	82.77	A_ExAmp_FL	ExAmp	variant_001660
A_ExAmp_FL_0000_T01	FL_metapool_00_K00266	12	574	179	0.3118	4725	8	0.0017	1.063	0	0	0	Absent	408.63	A_ExAmp_FL_0000_control	82.77	A_ExAmp_FL	ExAmp	variant_001661
A_ExAmp_FL_0000_T01	FL_metapool_00_K00266	12	304	20	0.0658	2581	0	0.0	1.063	0	0	0	Absent	408.63	A_ExAmp_FL_0000_control	82.77	A_ExAmp_FL	ExAmp	variant_001662
A_ExAmp_FL_0000_T01	FL_metapool_00_K00266	12	438	157	0.3584	3420	0	0.0	1.063	0	0	0	Absent	408.63	A_ExAmp_FL_0000_control	82.77	A_ExAmp_FL	ExAmp	variant_001663
A_ExAmp_FL_0000_T01	FL_metapool_00_K00266	12	288	85	0.2951	2868	1	0.0003	1.063	0	0	0	Absent	408.63	A_ExAmp_FL_0000_control	82.77	A_ExAmp_FL	ExAmp	variant_001664
A_ExAmp_FL_0000_T01	FL_metapool_00_K00266	12	437	20	0.0458	5323	0	0.0	1.063	0	0	0	Absent	408.63	A_ExAmp_FL_0000_control	82.77	A_ExAmp_FL	ExAmp	variant_001665
A_ExAmp_FL_0000_T01	FL_metapool_00_K00266	12	454	19	0.0419	3086	0	0.0	1.063	0	0	0	Absent	408.63	A_ExAmp_FL_0000_control	82.77	A_ExAmp_FL	ExAmp	variant_001666
A_ExAmp_FL_0000_T01	FL_metapool_00_K00266	12	938	25	0.0267	6763	127	0.0188	1.063	6	1560	0.003846154	Rare	408.63	A_ExAmp_FL_0000_control	82.77	A_ExAmp_FL	ExAmp	variant_001667
A_ExAmp_FL_0000_T01	FL_metapool_00_K00266	12	291	75	0.2577	1991	2	0.001	1.063	0	0	0	Absent	408.63	A_ExAmp_FL_0000_control	82.77	A_ExAmp_FL	ExAmp	variant_001668
A_ExAmp_FL_0000_T01	FL_metapool_00_K00266	12	98	22	0.2245	800	1	0.0013	1.063	0	0	0	Absent	408.63	A_ExAmp_FL_0000_control	82.77	A_ExAmp_FL	ExAmp	variant_001669
A_ExAmp_FL_0000_T01	FL_metapool_00_K00266	12	316	18	0.057	2803	28	0.01	1.063	0	0	0	Absent	408.63	A_ExAmp_FL_0000_control	82.77	A_ExAmp_FL	ExAmp	variant_001670
A_ExAmp_FL_0000_T01	FL_metapool_00_K00266	12	515	22	0.0427	4106	51	0.0124	1.063	3	1566	0.001915709	Rare	408.63	A_ExAmp_FL_0000_control	82.77	A_ExAmp_FL	ExAmp	variant_001671
A_ExAmp_FL_0000_T01	FL_metapool_00_K00266	12	505	26	0.0515	5481	1	0.0002	1.063	0	0	0	Absent	408.63	A_ExAmp_FL_0000_control	82.77	A_ExAmp_FL	ExAmp	variant_001672
A_ExAmp_FL_0000_T01	FL_metapool_00_K00266	12	108	48	0.4444	1473	2	0.0014	1.063	0	0	0	Absent	408.63	A_ExAmp_FL_0000_control	82.77	A_ExAmp_FL	ExAmp	variant_001673
A_ExAmp_FL_0000_T01	FL_metapool_00_K00266	12	517	208	0.4023	5436	3	0.0006	1.063	0	0	0	Absent	408.63	A_ExAmp_FL_0000_control	82.77	A_ExAmp_FL	ExAmp	variant_001674
A_ExAmp_FL_0000_T01	FL_metapool_00_K00266	12	95	29	0.3053	1041	2	0.0019	1.063	0	0	0	Absent	408.63	A_ExAmp_FL_0000_control	82.77	A_ExAmp_FL	ExAmp	variant_001675
A_ExAmp_FL_0000_T01	FL_metapool_00_K00266	12	395	122	0.3089	3504	0	0.0	1.063	0	0	0	Absent	408.63	A_ExAmp_FL_0000_control	82.77	A_ExAmp_FL	ExAmp	variant_001676
A_ExAmp_FL_0000_T01	FL_metapool_00_K00266	12	181	18	0.0994	1477	0	0.0	1.063	0	0	0	Absent	408.63	A_ExAmp_FL_0000_control	82.77	A_ExAmp_FL	ExAmp	variant_001677
A_ExAmp_FL_0000_T01	FL_metapool_00_K00266	12	366	92	0.2514	3200	2	0.0006	1.063	0	0	0	Absent	408.63	A_ExAmp_FL_0000_control	82.77	A_ExAmp_FL	ExAmp	variant_001678
A_ExAmp_FL_0000_T01	FL_metapool_00_K00266	12	672	200	0.2976	5344	2	0.0004	1.063	0	0	0	Absent	408.63	A_ExAmp_FL_0000_control	82.77	A_ExAmp_FL	ExAmp	variant_001679
A_ExAmp_FL_0000_T01	FL_metapool_00_K00266	12	489	96	0.1963	3485	2	0.0006	1.063	0	0	0	Absent	408.63	A_ExAmp_FL_0000_control	82.77	A_ExAmp_FL	ExAmp	variant_001680
A_ExAmp_FL_0000_T01	FL_metapool_00_K00266	12	136	39	0.2868	1133	0	0.0	1.063	0	0	0	Absent	408.63	A_ExAmp_FL_0000_control	82.77	A_ExAmp_FL	ExAmp	variant_001681
A_ExAmp_FL_0000_T01	FL_metapool_00_K00266	12	408	9	0.0221	2995	2856	0.9536	1.063	889	1552	0.572809278	Common	408.63	A_ExAmp_FL_0000_control	82.77	A_ExAmp_FL	ExAmp	variant_001682
A_ExAmp_FL_0000_T01	FL_metapool_00_K00266	12	453	134	0.2958	4264	0	0.0	1.063	0	0	0	Absent	408.63	A_ExAmp_FL_0000_control	82.77	A_ExAmp_FL	ExAmp	variant_001683
A_ExAmp_FL_0000_T01	FL_metapool_00_K00266	12	582	159	0.2732	4588	3	0.0007	1.063	0	0	0	Absent	408.63	A_ExAmp_FL_0000_control	82.77	A_ExAmp_FL	ExAmp	variant_001684
A_ExAmp_FL_0000_T01	FL_metapool_00_K00266	12	185	39	0.2108	1326	0	0.0	1.063	0	0	0	Absent	408.63	A_ExAmp_FL_0000_control	82.77	A_ExAmp_FL	ExAmp	variant_001685
A_ExAmp_FL_0000_T01	FL_metapool_00_K00266	12	305	89	0.2918	2248	2	0.0009	1.063	0	0	0	Absent	408.63	A_ExAmp_FL_0000_control	82.77	A_ExAmp_FL	ExAmp	variant_001686
A_ExAmp_FL_0000_T01	FL_metapool_00_K00266	12	972	264	0.2716	9311	4	0.0004	1.063	0	0	0	Absent	408.63	A_ExAmp_FL_0000_control	82.77	A_ExAmp_FL	ExAmp	variant_001687
A_ExAmp_FL_0000_T01	FL_metapool_00_K00266	12	280	58	0.2071	2202	24	0.0109	1.063	0	0	0	Absent	408.63	A_ExAmp_FL_0000_control	82.77	A_ExAmp_FL	ExAmp	variant_001688
A_ExAmp_FL_0000_T01	FL_metapool_00_K00266	12	128	32	0.25	1134	0	0.0	1.063	0	0	0	Absent	408.63	A_ExAmp_FL_0000_control	82.77	A_ExAmp_FL	ExAmp	variant_001689
A_ExAmp_FL_0000_T01	FL_metapool_00_K00266	12	287	111	0.3868	2075	1	0.0005	1.063	0	0	0	Absent	408.63	A_ExAmp_FL_0000_control	82.77	A_ExAmp_FL	ExAmp	variant_001690
A_ExAmp_FL_0000_T01	FL_metapool_00_K00266	12	245	58	0.2367	1944	2	0.001	1.063	0	0	0	Absent	408.63	A_ExAmp_FL_0000_control	82.77	A_ExAmp_FL	ExAmp	variant_001691
A_ExAmp_FL_0000_T01	FL_metapool_00_K00266	12	528	148	0.2803	3218	0	0.0	1.063	0	0	0	Absent	408.63	A_ExAmp_FL_0000_control	82.77	A_ExAmp_FL	ExAmp	variant_001692
A_ExAmp_FL_0000_T01	FL_metapool_00_K00266	12	583	125	0.2144	3829	1	0.0003	1.063	0	0	0	Absent	408.63	A_ExAmp_FL_0000_control	82.77	A_ExAmp_FL	ExAmp	variant_001693
A_ExAmp_FL_0000_T01	FL_metapool_00_K00266	12	295	74	0.2508	1955	0	0.0	1.063	0	0	0	Absent	408.63	A_ExAmp_FL_0000_control	82.77	A_ExAmp_FL	ExAmp	variant_001694
A_ExAmp_FL_0000_T01	FL_metapool_00_K00266	12	173	52	0.3006	1481	0	0.0	1.063	0	0	0	Absent	408.63	A_ExAmp_FL_0000_control	82.77	A_ExAmp_FL	ExAmp	variant_001695
A_ExAmp_FL_0000_T01	FL_metapool_00_K00266	12	250	39	0.156	1637	0	0.0	1.063	30	644	0.046583851	Low_freq	408.63	A_ExAmp_FL_0000_control	82.77	A_ExAmp_FL	ExAmp	variant_001696
A_ExAmp_FL_0000_T01	FL_metapool_00_K00266	12	297	83	0.2795	2357	2	0.0008	1.063	0	0	0	Absent	408.63	A_ExAmp_FL_0000_control	82.77	A_ExAmp_FL	ExAmp	variant_001697
A_ExAmp_FL_0000_T01	FL_metapool_00_K00266	12	853	152	0.1782	6725	0	0.0	1.063	0	0	0	Absent	408.63	A_ExAmp_FL_0000_control	82.77	A_ExAmp_FL	ExAmp	variant_001698
A_ExAmp_FL_0000_T01	FL_metapool_00_K00266	12	230	48	0.2087	2144	2	0.0009	1.063	0	0	0	Absent	408.63	A_ExAmp_FL_0000_control	82.77	A_ExAmp_FL	ExAmp	variant_001699
A_ExAmp_FL_0000_T01	FL_metapool_00_K00266	12	454	128	0.2819	3189	3	0.0009	1.063	0	0	0	Absent	408.63	A_ExAmp_FL_0000_control	82.77	A_ExAmp_FL	ExAmp	variant_001700
A_ExAmp_FL_0000_T01	FL_metapool_00_K00266	12	640	30	0.0469	4282	0	0.0	1.063	0	0	0	Absent	408.63	A_ExAmp_FL_0000_control	82.77	A_ExAmp_FL	ExAmp	variant_001701
A_ExAmp_FL_0000_T01	FL_metapool_00_K00266	12	104	35	0.3365	1027	0	0.0	1.063	0	0	0	Absent	408.63	A_ExAmp_FL_0000_control	82.77	A_ExAmp_FL	ExAmp	variant_001702
A_ExAmp_FL_0000_T01	FL_metapool_00_K00266	12	460	53	0.1152	3684	0	0.0	1.063	0	0	0	Absent	408.63	A_ExAmp_FL_0000_control	82.77	A_ExAmp_FL	ExAmp	variant_001703
A_ExAmp_FL_0000_T01	FL_metapool_00_K00266	12	238	84	0.3529	2086	0	0.0	1.063	0	0	0	Absent	408.63	A_ExAmp_FL_0000_control	82.77	A_ExAmp_FL	ExAmp	variant_001704
A_ExAmp_FL_0000_T01	FL_metapool_00_K00266	12	550	194	0.3527	4018	2	0.0005	1.063	0	0	0	Absent	408.63	A_ExAmp_FL_0000_control	82.77	A_ExAmp_FL	ExAmp	variant_001705
A_ExAmp_FL_0000_T01	FL_metapool_00_K00266	12	384	100	0.2604	3114	0	0.0	1.063	0	0	0	Absent	408.63	A_ExAmp_FL_0000_control	82.77	A_ExAmp_FL	ExAmp	variant_001706
A_ExAmp_FL_0000_T01	FL_metapool_00_K00266	12	107	33	0.3084	1025	0	0.0	1.063	0	0	0	Absent	408.63	A_ExAmp_FL_0000_control	82.77	A_ExAmp_FL	ExAmp	variant_001707
A_ExAmp_FL_0000_T01	FL_metapool_00_K00266	12	618	115	0.1861	4932	2	0.0004	1.063	0	0	0	Absent	408.63	A_ExAmp_FL_0000_control	82.77	A_ExAmp_FL	ExAmp	variant_001708
A_ExAmp_FL_0000_T01	FL_metapool_00_K00266	12	271	63	0.2325	1987	0	0.0	1.063	0	0	0	Absent	408.63	A_ExAmp_FL_0000_control	82.77	A_ExAmp_FL	ExAmp	variant_001709
A_ExAmp_FL_0000_T01	FL_metapool_00_K00266	12	629	125	0.1987	3585	2	0.0006	1.063	0	0	0	Absent	408.63	A_ExAmp_FL_0000_control	82.77	A_ExAmp_FL	ExAmp	variant_001710
A_ExAmp_FL_0000_T01	FL_metapool_00_K00266	12	270	87	0.3222	1566	0	0.0	1.063	0	0	0	Absent	408.63	A_ExAmp_FL_0000_control	82.77	A_ExAmp_FL	ExAmp	variant_001711
A_ExAmp_FL_0000_T01	FL_metapool_00_K00266	12	151	50	0.3311	1412	2	0.0014	1.063	0	0	0	Absent	408.63	A_ExAmp_FL_0000_control	82.77	A_ExAmp_FL	ExAmp	variant_001712
A_ExAmp_FL_0000_T01	FL_metapool_00_K00266	12	648	150	0.2315	4928	0	0.0	1.063	0	0	0	Absent	408.63	A_ExAmp_FL_0000_control	82.77	A_ExAmp_FL	ExAmp	variant_001713
A_ExAmp_FL_0000_T01	FL_metapool_00_K00266	12	425	19	0.0447	2815	1	0.0004	1.063	0	0	0	Absent	408.63	A_ExAmp_FL_0000_control	82.77	A_ExAmp_FL	ExAmp	variant_001714
A_ExAmp_FL_0000_T01	FL_metapool_00_K00266	12	667	21	0.0315	4032	0	0.0	1.063	0	0	0	Absent	408.63	A_ExAmp_FL_0000_control	82.77	A_ExAmp_FL	ExAmp	variant_001715
A_ExAmp_FL_0000_T01	FL_metapool_00_K00266	12	191	50	0.2618	1619	2	0.0012	1.063	0	0	0	Absent	408.63	A_ExAmp_FL_0000_control	82.77	A_ExAmp_FL	ExAmp	variant_001716
A_ExAmp_FL_0000_T01	FL_metapool_00_K00266	12	473	10	0.0211	3139	2072	0.6601	1.063	1080	1576	0.685279188	Common	408.63	A_ExAmp_FL_0000_control	82.77	A_ExAmp_FL	ExAmp	variant_001717
A_ExAmp_FL_0000_T01	FL_metapool_00_K00266	12	698	207	0.2966	4997	0	0.0	1.063	0	0	0	Absent	408.63	A_ExAmp_FL_0000_control	82.77	A_ExAmp_FL	ExAmp	variant_001718
A_ExAmp_FL_0000_T01	FL_metapool_00_K00266	12	429	27	0.0629	3624	0	0.0	1.063	0	0	0	Absent	408.63	A_ExAmp_FL_0000_control	82.77	A_ExAmp_FL	ExAmp	variant_001719
A_ExAmp_FL_0000_T01	FL_metapool_00_K00266	12	749	33	0.0441	5036	17	0.0034	1.063	14	1562	0.008962868	Rare	408.63	A_ExAmp_FL_0000_control	82.77	A_ExAmp_FL	ExAmp	variant_001720
A_ExAmp_FL_0000_T01	FL_metapool_00_K00266	12	495	148	0.299	3876	3	0.0008	1.063	0	0	0	Absent	408.63	A_ExAmp_FL_0000_control	82.77	A_ExAmp_FL	ExAmp	variant_001721
A_ExAmp_FL_0000_T01	FL_metapool_00_K00266	12	678	171	0.2522	5473	0	0.0	1.063	0	0	0	Absent	408.63	A_ExAmp_FL_0000_control	82.77	A_ExAmp_FL	ExAmp	variant_001722
A_ExAmp_FL_0000_T01	FL_metapool_00_K00266	12	109	77	0.7064	1234	0	0.0	1.063	0	0	0	Absent	408.63	A_ExAmp_FL_0000_control	82.77	A_ExAmp_FL	ExAmp	variant_001723
A_ExAmp_FL_0000_T01	FL_metapool_00_K00266	12	202	108	0.5347	2678	1	0.0004	1.063	0	0	0	Absent	408.63	A_ExAmp_FL_0000_control	82.77	A_ExAmp_FL	ExAmp	variant_001724
A_ExAmp_FL_0000_T01	FL_metapool_00_K00266	12	389	9	0.0231	5152	4681	0.9086	1.063	1364	1552	0.878865979	Common	408.63	A_ExAmp_FL_0000_control	82.77	A_ExAmp_FL	ExAmp	variant_001725
A_ExAmp_FL_0000_T01	FL_metapool_00_K00266	12	189	23	0.1217	2492	0	0.0	1.063	0	0	0	Absent	408.63	A_ExAmp_FL_0000_control	82.77	A_ExAmp_FL	ExAmp	variant_001726
A_ExAmp_FL_0000_T01	FL_metapool_00_K00266	12	333	184	0.5526	4338	1	0.0002	1.063	0	0	0	Absent	408.63	A_ExAmp_FL_0000_control	82.77	A_ExAmp_FL	ExAmp	variant_001727
A_ExAmp_FL_0000_T01	FL_metapool_00_K00266	12	400	99	0.2475	4483	3	0.0007	1.063	0	0	0	Absent	408.63	A_ExAmp_FL_0000_control	82.77	A_ExAmp_FL	ExAmp	variant_001728
A_ExAmp_FL_0000_T01	FL_metapool_00_K00266	12	77	32	0.4156	408	0	0.0	1.063	0	0	0	Absent	408.63	A_ExAmp_FL_0000_control	82.77	A_ExAmp_FL	ExAmp	variant_001729
A_ExAmp_FL_0000_T02	FL_metapool_00_K00266	12	342	72	0.2105	3389	0	0.0	0.953	0	0	0	Absent	333.73	A_ExAmp_FL_0000_control	82.77	A_ExAmp_FL	ExAmp	variant_001537
A_ExAmp_FL_0000_T02	FL_metapool_00_K00266	12	366	62	0.1694	3291	2	0.0006	0.953	0	0	0	Absent	333.73	A_ExAmp_FL_0000_control	82.77	A_ExAmp_FL	ExAmp	variant_001730
A_ExAmp_FL_0000_T02	FL_metapool_00_K00266	12	112	33	0.2946	1056	0	0.0	0.953	0	0	0	Absent	333.73	A_ExAmp_FL_0000_control	82.77	A_ExAmp_FL	ExAmp	variant_001538
A_ExAmp_FL_0000_T02	FL_metapool_00_K00266	12	233	19	0.0815	1963	42	0.0214	0.953	0	0	0	Absent	333.73	A_ExAmp_FL_0000_control	82.77	A_ExAmp_FL	ExAmp	variant_001731
A_ExAmp_FL_0000_T02	FL_metapool_00_K00266	12	509	24	0.0472	2274	776	0.3412	0.953	99	424	0.233490566	Common	333.73	A_ExAmp_FL_0000_control	82.77	A_ExAmp_FL	ExAmp	variant_001732
A_ExAmp_FL_0000_T02	FL_metapool_00_K00266	12	222	24	0.1081	4179	15	0.0036	0.953	0	0	0	Absent	333.73	A_ExAmp_FL_0000_control	82.77	A_ExAmp_FL	ExAmp	variant_001733
A_ExAmp_FL_0000_T02	FL_metapool_00_K00266	12	364	98	0.2692	4303	1	0.0002	0.953	0	0	0	Absent	333.73	A_ExAmp_FL_0000_control	82.77	A_ExAmp_FL	ExAmp	variant_001539
A_ExAmp_FL_0000_T02	FL_metapool_00_K00266	12	276	66	0.2391	2557	2	0.0008	0.953	0	0	0	Absent	333.73	A_ExAmp_FL_0000_control	82.77	A_ExAmp_FL	ExAmp	variant_001540
A_ExAmp_FL_0000_T02	FL_metapool_00_K00266	12	590	89	0.1508	6578	0	0.0	0.953	0	0	0	Absent	333.73	A_ExAmp_FL_0000_control	82.77	A_ExAmp_FL	ExAmp	variant_001734
A_ExAmp_FL_0000_T02	FL_metapool_00_K00266	12	497	84	0.169	5094	0	0.0	0.953	0	0	0	Absent	333.73	A_ExAmp_FL_0000_control	82.77	A_ExAmp_FL	ExAmp	variant_001735
A_ExAmp_FL_0000_T02	FL_metapool_00_K00266	12	466	109	0.2339	4079	1	0.0002	0.953	0	0	0	Absent	333.73	A_ExAmp_FL_0000_control	82.77	A_ExAmp_FL	ExAmp	variant_001542
A_ExAmp_FL_0000_T02	FL_metapool_00_K00266	12	516	131	0.2539	4621	2	0.0004	0.953	0	0	0	Absent	333.73	A_ExAmp_FL_0000_control	82.77	A_ExAmp_FL	ExAmp	variant_001543
A_ExAmp_FL_0000_T02	FL_metapool_00_K00266	12	449	96	0.2138	3871	0	0.0	0.953	0	0	0	Absent	333.73	A_ExAmp_FL_0000_control	82.77	A_ExAmp_FL	ExAmp	variant_001544
A_ExAmp_FL_0000_T02	FL_metapool_00_K00266	12	799	22	0.0275	3087	51	0.0165	0.953	0	0	0	Absent	333.73	A_ExAmp_FL_0000_control	82.77	A_ExAmp_FL	ExAmp	variant_001736
A_ExAmp_FL_0000_T02	FL_metapool_00_K00266	12	168	32	0.1905	1366	0	0.0	0.953	0	0	0	Absent	333.73	A_ExAmp_FL_0000_control	82.77	A_ExAmp_FL	ExAmp	variant_001737
A_ExAmp_FL_0000_T02	FL_metapool_00_K00266	12	103	29	0.2816	948	1	0.0011	0.953	0	0	0	Absent	333.73	A_ExAmp_FL_0000_control	82.77	A_ExAmp_FL	ExAmp	variant_001545
A_ExAmp_FL_0000_T02	FL_metapool_00_K00266	12	620	129	0.2081	6780	0	0.0	0.953	0	0	0	Absent	333.73	A_ExAmp_FL_0000_control	82.77	A_ExAmp_FL	ExAmp	variant_001738
A_ExAmp_FL_0000_T02	FL_metapool_00_K00266	12	320	45	0.1406	4044	2	0.0005	0.953	0	0	0	Absent	333.73	A_ExAmp_FL_0000_control	82.77	A_ExAmp_FL	ExAmp	variant_001739
A_ExAmp_FL_0000_T02	FL_metapool_00_K00266	12	411	81	0.1971	4312	0	0.0	0.953	0	0	0	Absent	333.73	A_ExAmp_FL_0000_control	82.77	A_ExAmp_FL	ExAmp	variant_001740
A_ExAmp_FL_0000_T02	FL_metapool_00_K00266	12	502	84	0.1673	6094	0	0.0	0.953	0	0	0	Absent	333.73	A_ExAmp_FL_0000_control	82.77	A_ExAmp_FL	ExAmp	variant_001741
A_ExAmp_FL_0000_T02	FL_metapool_00_K00266	12	141	38	0.2695	959	1	0.001	0.953	0	0	0	Absent	333.73	A_ExAmp_FL_0000_control	82.77	A_ExAmp_FL	ExAmp	variant_001742
A_ExAmp_FL_0000_T02	FL_metapool_00_K00266	12	217	37	0.1705	2451	1	0.0004	0.953	0	0	0	Absent	333.73	A_ExAmp_FL_0000_control	82.77	A_ExAmp_FL	ExAmp	variant_001743
A_ExAmp_FL_0000_T02	FL_metapool_00_K00266	12	692	106	0.1532	6011	1	0.0002	0.953	0	0	0	Absent	333.73	A_ExAmp_FL_0000_control	82.77	A_ExAmp_FL	ExAmp	variant_001744
A_ExAmp_FL_0000_T02	FL_metapool_00_K00266	12	642	109	0.1698	5292	1	0.0002	0.953	0	0	0	Absent	333.73	A_ExAmp_FL_0000_control	82.77	A_ExAmp_FL	ExAmp	variant_001745
A_ExAmp_FL_0000_T02	FL_metapool_00_K00266	12	374	69	0.1845	5211	5	0.001	0.953	0	0	0	Absent	333.73	A_ExAmp_FL_0000_control	82.77	A_ExAmp_FL	ExAmp	variant_001746
A_ExAmp_FL_0000_T02	FL_metapool_00_K00266	12	174	23	0.1322	2317	0	0.0	0.953	0	0	0	Absent	333.73	A_ExAmp_FL_0000_control	82.77	A_ExAmp_FL	ExAmp	variant_001550
A_ExAmp_FL_0000_T02	FL_metapool_00_K00266	12	710	124	0.1746	6726	2	0.0003	0.953	0	0	0	Absent	333.73	A_ExAmp_FL_0000_control	82.77	A_ExAmp_FL	ExAmp	variant_001747
A_ExAmp_FL_0000_T02	FL_metapool_00_K00266	12	389	73	0.1877	4351	1	0.0002	0.953	0	0	0	Absent	333.73	A_ExAmp_FL_0000_control	82.77	A_ExAmp_FL	ExAmp	variant_001748
A_ExAmp_FL_0000_T02	FL_metapool_00_K00266	12	375	31	0.0827	3708	0	0.0	0.953	0	0	0	Absent	333.73	A_ExAmp_FL_0000_control	82.77	A_ExAmp_FL	ExAmp	variant_001749
A_ExAmp_FL_0000_T02	FL_metapool_00_K00266	12	189	33	0.1746	1336	0	0.0	0.953	0	0	0	Absent	333.73	A_ExAmp_FL_0000_control	82.77	A_ExAmp_FL	ExAmp	variant_001555
A_ExAmp_FL_0000_T02	FL_metapool_00_K00266	12	191	10	0.0524	1387	0	0.0	0.953	0	0	0	Absent	333.73	A_ExAmp_FL_0000_control	82.77	A_ExAmp_FL	ExAmp	variant_001750
A_ExAmp_FL_0000_T02	FL_metapool_00_K00266	12	653	145	0.2221	6664	6	0.0009	0.953	0	0	0	Absent	333.73	A_ExAmp_FL_0000_control	82.77	A_ExAmp_FL	ExAmp	variant_001557
A_ExAmp_FL_0000_T02	FL_metapool_00_K00266	12	146	34	0.2329	918	0	0.0	0.953	0	0	0	Absent	333.73	A_ExAmp_FL_0000_control	82.77	A_ExAmp_FL	ExAmp	variant_001751
A_ExAmp_FL_0000_T02	FL_metapool_00_K00266	12	124	15	0.121	1532	243	0.1586	0.953	106	424	0.25	Common	333.73	A_ExAmp_FL_0000_control	82.77	A_ExAmp_FL	ExAmp	variant_001559
A_ExAmp_FL_0000_T02	FL_metapool_00_K00266	12	446	75	0.1682	4397	1	0.0002	0.953	0	0	0	Absent	333.73	A_ExAmp_FL_0000_control	82.77	A_ExAmp_FL	ExAmp	variant_001560
A_ExAmp_FL_0000_T02	FL_metapool_00_K00266	12	376	94	0.25	2934	0	0.0	0.953	0	0	0	Absent	333.73	A_ExAmp_FL_0000_control	82.77	A_ExAmp_FL	ExAmp	variant_001563
A_ExAmp_FL_0000_T02	FL_metapool_00_K00266	12	248	7	0.0282	2659	1860	0.6995	0.953	954	1576	0.605329949	Common	333.73	A_ExAmp_FL_0000_control	82.77	A_ExAmp_FL	ExAmp	variant_001752
A_ExAmp_FL_0000_T02	FL_metapool_00_K00266	12	462	79	0.171	4204	1	0.0002	0.953	0	0	0	Absent	333.73	A_ExAmp_FL_0000_control	82.77	A_ExAmp_FL	ExAmp	variant_001753
A_ExAmp_FL_0000_T02	FL_metapool_00_K00266	12	283	53	0.1873	3051	0	0.0	0.953	0	0	0	Absent	333.73	A_ExAmp_FL_0000_control	82.77	A_ExAmp_FL	ExAmp	variant_001754
A_ExAmp_FL_0000_T02	FL_metapool_00_K00266	12	117	28	0.2393	933	0	0.0	0.953	0	0	0	Absent	333.73	A_ExAmp_FL_0000_control	82.77	A_ExAmp_FL	ExAmp	variant_001755
A_ExAmp_FL_0000_T02	FL_metapool_00_K00266	12	844	180	0.2133	7476	1	0.0001	0.953	0	0	0	Absent	333.73	A_ExAmp_FL_0000_control	82.77	A_ExAmp_FL	ExAmp	variant_001756
A_ExAmp_FL_0000_T02	FL_metapool_00_K00266	12	254	49	0.1929	2395	0	0.0	0.953	0	0	0	Absent	333.73	A_ExAmp_FL_0000_control	82.77	A_ExAmp_FL	ExAmp	variant_001757
A_ExAmp_FL_0000_T02	FL_metapool_00_K00266	12	377	65	0.1724	3117	4	0.0013	0.953	0	0	0	Absent	333.73	A_ExAmp_FL_0000_control	82.77	A_ExAmp_FL	ExAmp	variant_001758
A_ExAmp_FL_0000_T02	FL_metapool_00_K00266	12	79	20	0.2532	906	76	0.0839	0.953	218	750	0.290666667	Common	333.73	A_ExAmp_FL_0000_control	82.77	A_ExAmp_FL	ExAmp	variant_001567
A_ExAmp_FL_0000_T02	FL_metapool_00_K00266	12	717	168	0.2343	6586	1	0.0002	0.953	0	0	0	Absent	333.73	A_ExAmp_FL_0000_control	82.77	A_ExAmp_FL	ExAmp	variant_001759
A_ExAmp_FL_0000_T02	FL_metapool_00_K00266	12	515	98	0.1903	4560	0	0.0	0.953	0	0	0	Absent	333.73	A_ExAmp_FL_0000_control	82.77	A_ExAmp_FL	ExAmp	variant_001760
A_ExAmp_FL_0000_T02	FL_metapool_00_K00266	12	164	38	0.2317	1409	0	0.0	0.953	0	0	0	Absent	333.73	A_ExAmp_FL_0000_control	82.77	A_ExAmp_FL	ExAmp	variant_001570
A_ExAmp_FL_0000_T02	FL_metapool_00_K00266	12	102	28	0.2745	541	1	0.0018	0.953	0	0	0	Absent	333.73	A_ExAmp_FL_0000_control	82.77	A_ExAmp_FL	ExAmp	variant_001761
A_ExAmp_FL_0000_T02	FL_metapool_00_K00266	12	927	147	0.1586	8448	0	0.0	0.953	0	0	0	Absent	333.73	A_ExAmp_FL_0000_control	82.77	A_ExAmp_FL	ExAmp	variant_001762
A_ExAmp_FL_0000_T02	FL_metapool_00_K00266	12	405	47	0.116	3279	2	0.0006	0.953	0	0	0	Absent	333.73	A_ExAmp_FL_0000_control	82.77	A_ExAmp_FL	ExAmp	variant_001572
A_ExAmp_FL_0000_T02	FL_metapool_00_K00266	12	676	22	0.0325	5541	228	0.0411	0.953	8	1054	0.007590133	Rare	333.73	A_ExAmp_FL_0000_control	82.77	A_ExAmp_FL	ExAmp	variant_001763
A_ExAmp_FL_0000_T02	FL_metapool_00_K00266	12	940	174	0.1851	8926	2	0.0002	0.953	0	0	0	Absent	333.73	A_ExAmp_FL_0000_control	82.77	A_ExAmp_FL	ExAmp	variant_001764
A_ExAmp_FL_0000_T02	FL_metapool_00_K00266	12	523	104	0.1989	5757	1	0.0002	0.953	0	0	0	Absent	333.73	A_ExAmp_FL_0000_control	82.77	A_ExAmp_FL	ExAmp	variant_001574
A_ExAmp_FL_0000_T02	FL_metapool_00_K00266	12	309	60	0.1942	2224	3	0.0013	0.953	0	0	0	Absent	333.73	A_ExAmp_FL_0000_control	82.77	A_ExAmp_FL	ExAmp	variant_001577
A_ExAmp_FL_0000_T02	FL_metapool_00_K00266	12	133	31	0.2331	1089	1	0.0009	0.953	0	0	0	Absent	333.73	A_ExAmp_FL_0000_control	82.77	A_ExAmp_FL	ExAmp	variant_001765
A_ExAmp_FL_0000_T02	FL_metapool_00_K00266	12	293	29	0.099	3099	0	0.0	0.953	0	0	0	Absent	333.73	A_ExAmp_FL_0000_control	82.77	A_ExAmp_FL	ExAmp	variant_001766
A_ExAmp_FL_0000_T02	FL_metapool_00_K00266	12	231	41	0.1775	1501	0	0.0	0.953	0	0	0	Absent	333.73	A_ExAmp_FL_0000_control	82.77	A_ExAmp_FL	ExAmp	variant_001581
A_ExAmp_FL_0000_T02	FL_metapool_00_K00266	12	302	11	0.0364	646	34	0.0526	0.953	17	216	0.078703704	Common	333.73	A_ExAmp_FL_0000_control	82.77	A_ExAmp_FL	ExAmp	variant_001767
A_ExAmp_FL_0000_T02	FL_metapool_00_K00266	12	299	55	0.1839	3087	0	0.0	0.953	0	0	0	Absent	333.73	A_ExAmp_FL_0000_control	82.77	A_ExAmp_FL	ExAmp	variant_001768
A_ExAmp_FL_0000_T02	FL_metapool_00_K00266	12	110	19	0.1727	790	0	0.0	0.953	0	0	0	Absent	333.73	A_ExAmp_FL_0000_control	82.77	A_ExAmp_FL	ExAmp	variant_001769
A_ExAmp_FL_0000_T02	FL_metapool_00_K00266	12	473	88	0.186	3634	0	0.0	0.953	0	0	0	Absent	333.73	A_ExAmp_FL_0000_control	82.77	A_ExAmp_FL	ExAmp	variant_001770
A_ExAmp_FL_0000_T02	FL_metapool_00_K00266	12	480	87	0.1813	3578	1	0.0003	0.953	0	0	0	Absent	333.73	A_ExAmp_FL_0000_control	82.77	A_ExAmp_FL	ExAmp	variant_001771
A_ExAmp_FL_0000_T02	FL_metapool_00_K00266	12	288	90	0.3125	2337	0	0.0	0.953	0	0	0	Absent	333.73	A_ExAmp_FL_0000_control	82.77	A_ExAmp_FL	ExAmp	variant_001583
A_ExAmp_FL_0000_T02	FL_metapool_00_K00266	12	370	65	0.1757	3916	0	0.0	0.953	0	0	0	Absent	333.73	A_ExAmp_FL_0000_control	82.77	A_ExAmp_FL	ExAmp	variant_001772
A_ExAmp_FL_0000_T02	FL_metapool_00_K00266	12	555	92	0.1658	5130	1	0.0002	0.953	0	0	0	Absent	333.73	A_ExAmp_FL_0000_control	82.77	A_ExAmp_FL	ExAmp	variant_001773
A_ExAmp_FL_0000_T02	FL_metapool_00_K00266	12	680	155	0.2279	6778	0	0.0	0.953	0	0	0	Absent	333.73	A_ExAmp_FL_0000_control	82.77	A_ExAmp_FL	ExAmp	variant_001774
A_ExAmp_FL_0000_T02	FL_metapool_00_K00266	12	332	19	0.0572	6431	36	0.0056	0.953	5	1576	0.003172589	Rare	333.73	A_ExAmp_FL_0000_control	82.77	A_ExAmp_FL	ExAmp	variant_001775
A_ExAmp_FL_0000_T02	FL_metapool_00_K00266	12	912	218	0.239	5896	4	0.0007	0.953	0	0	0	Absent	333.73	A_ExAmp_FL_0000_control	82.77	A_ExAmp_FL	ExAmp	variant_001587
A_ExAmp_FL_0000_T02	FL_metapool_00_K00266	12	944	77	0.0816	8475	5	0.0006	0.953	0	0	0	Absent	333.73	A_ExAmp_FL_0000_control	82.77	A_ExAmp_FL	ExAmp	variant_001590
A_ExAmp_FL_0000_T02	FL_metapool_00_K00266	12	962	153	0.159	8746	2	0.0002	0.953	0	0	0	Absent	333.73	A_ExAmp_FL_0000_control	82.77	A_ExAmp_FL	ExAmp	variant_001591
A_ExAmp_FL_0000_T02	FL_metapool_00_K00266	12	946	170	0.1797	8236	0	0.0	0.953	0	0	0	Absent	333.73	A_ExAmp_FL_0000_control	82.77	A_ExAmp_FL	ExAmp	variant_001592
A_ExAmp_FL_0000_T02	FL_metapool_00_K00266	12	359	46	0.1281	3084	2	0.0006	0.953	0	0	0	Absent	333.73	A_ExAmp_FL_0000_control	82.77	A_ExAmp_FL	ExAmp	variant_001776
A_ExAmp_FL_0000_T02	FL_metapool_00_K00266	12	152	24	0.1579	1631	0	0.0	0.953	0	0	0	Absent	333.73	A_ExAmp_FL_0000_control	82.77	A_ExAmp_FL	ExAmp	variant_001595
A_ExAmp_FL_0000_T02	FL_metapool_00_K00266	12	673	126	0.1872	6720	1	0.0001	0.953	0	0	0	Absent	333.73	A_ExAmp_FL_0000_control	82.77	A_ExAmp_FL	ExAmp	variant_001777
A_ExAmp_FL_0000_T02	FL_metapool_00_K00266	12	304	22	0.0724	2445	90	0.0368	0.953	1	486	0.002057613	Rare	333.73	A_ExAmp_FL_0000_control	82.77	A_ExAmp_FL	ExAmp	variant_001597
A_ExAmp_FL_0000_T02	FL_metapool_00_K00266	12	294	31	0.1054	2016	0	0.0	0.953	47	486	0.096707819	Common	333.73	A_ExAmp_FL_0000_control	82.77	A_ExAmp_FL	ExAmp	variant_001598
A_ExAmp_FL_0000_T02	FL_metapool_00_K00266	12	361	71	0.1967	3663	0	0.0	0.953	0	0	0	Absent	333.73	A_ExAmp_FL_0000_control	82.77	A_ExAmp_FL	ExAmp	variant_001778
A_ExAmp_FL_0000_T02	FL_metapool_00_K00266	12	382	85	0.2225	3559	1	0.0003	0.953	0	0	0	Absent	333.73	A_ExAmp_FL_0000_control	82.77	A_ExAmp_FL	ExAmp	variant_001779
A_ExAmp_FL_0000_T02	FL_metapool_00_K00266	12	333	58	0.1742	2801	0	0.0	0.953	0	0	0	Absent	333.73	A_ExAmp_FL_0000_control	82.77	A_ExAmp_FL	ExAmp	variant_001600
A_ExAmp_FL_0000_T02	FL_metapool_00_K00266	12	320	65	0.2031	2592	0	0.0	0.953	0	0	0	Absent	333.73	A_ExAmp_FL_0000_control	82.77	A_ExAmp_FL	ExAmp	variant_001601
A_ExAmp_FL_0000_T02	FL_metapool_00_K00266	12	281	51	0.1815	2372	0	0.0	0.953	0	0	0	Absent	333.73	A_ExAmp_FL_0000_control	82.77	A_ExAmp_FL	ExAmp	variant_001602
A_ExAmp_FL_0000_T02	FL_metapool_00_K00266	12	739	45	0.0609	6937	96	0.0138	0.953	17	498	0.034136546	Low_freq	333.73	A_ExAmp_FL_0000_control	82.77	A_ExAmp_FL	ExAmp	variant_001604
A_ExAmp_FL_0000_T02	FL_metapool_00_K00266	12	721	41	0.0569	6787	97	0.0143	0.953	33	498	0.06626506	Common	333.73	A_ExAmp_FL_0000_control	82.77	A_ExAmp_FL	ExAmp	variant_001605
A_ExAmp_FL_0000_T02	FL_metapool_00_K00266	12	187	41	0.2193	2596	0	0.0	0.953	0	0	0	Absent	333.73	A_ExAmp_FL_0000_control	82.77	A_ExAmp_FL	ExAmp	variant_001780
A_ExAmp_FL_0000_T02	FL_metapool_00_K00266	12	487	104	0.2136	4622	0	0.0	0.953	0	0	0	Absent	333.73	A_ExAmp_FL_0000_control	82.77	A_ExAmp_FL	ExAmp	variant_001606
A_ExAmp_FL_0000_T02	FL_metapool_00_K00266	12	361	79	0.2188	3402	5	0.0015	0.953	0	0	0	Absent	333.73	A_ExAmp_FL_0000_control	82.77	A_ExAmp_FL	ExAmp	variant_001607
A_ExAmp_FL_0000_T02	FL_metapool_00_K00266	12	193	36	0.1865	1541	2	0.0013	0.953	0	0	0	Absent	333.73	A_ExAmp_FL_0000_control	82.77	A_ExAmp_FL	ExAmp	variant_001608
A_ExAmp_FL_0000_T02	FL_metapool_00_K00266	12	143	29	0.2028	1600	1	0.0006	0.953	0	0	0	Absent	333.73	A_ExAmp_FL_0000_control	82.77	A_ExAmp_FL	ExAmp	variant_001781
A_ExAmp_FL_0000_T02	FL_metapool_00_K00266	12	643	121	0.1882	5768	2	0.0003	0.953	0	0	0	Absent	333.73	A_ExAmp_FL_0000_control	82.77	A_ExAmp_FL	ExAmp	variant_001782
A_ExAmp_FL_0000_T02	FL_metapool_00_K00266	12	138	23	0.1667	1258	1	0.0008	0.953	0	0	0	Absent	333.73	A_ExAmp_FL_0000_control	82.77	A_ExAmp_FL	ExAmp	variant_001609
A_ExAmp_FL_0000_T02	FL_metapool_00_K00266	12	633	121	0.1912	6317	2	0.0003	0.953	0	0	0	Absent	333.73	A_ExAmp_FL_0000_control	82.77	A_ExAmp_FL	ExAmp	variant_001610
A_ExAmp_FL_0000_T02	FL_metapool_00_K00266	12	228	43	0.1886	2408	0	0.0	0.953	0	0	0	Absent	333.73	A_ExAmp_FL_0000_control	82.77	A_ExAmp_FL	ExAmp	variant_001783
A_ExAmp_FL_0000_T02	FL_metapool_00_K00266	12	96	18	0.1875	749	1	0.0013	0.953	0	0	0	Absent	333.73	A_ExAmp_FL_0000_control	82.77	A_ExAmp_FL	ExAmp	variant_001611
A_ExAmp_FL_0000_T02	FL_metapool_00_K00266	12	438	59	0.1347	5486	2	0.0004	0.953	0	0	0	Absent	333.73	A_ExAmp_FL_0000_control	82.77	A_ExAmp_FL	ExAmp	variant_001612
A_ExAmp_FL_0000_T02	FL_metapool_00_K00266	12	392	80	0.2041	3575	0	0.0	0.953	0	0	0	Absent	333.73	A_ExAmp_FL_0000_control	82.77	A_ExAmp_FL	ExAmp	variant_001784
A_ExAmp_FL_0000_T02	FL_metapool_00_K00266	12	156	31	0.1987	1624	0	0.0	0.953	1	1552	0.00064433	Very_rare	333.73	A_ExAmp_FL_0000_control	82.77	A_ExAmp_FL	ExAmp	variant_001613
A_ExAmp_FL_0000_T02	FL_metapool_00_K00266	12	482	105	0.2178	4483	2	0.0004	0.953	0	0	0	Absent	333.73	A_ExAmp_FL_0000_control	82.77	A_ExAmp_FL	ExAmp	variant_001785
A_ExAmp_FL_0000_T02	FL_metapool_00_K00266	12	135	27	0.2	1168	2	0.0017	0.953	0	0	0	Absent	333.73	A_ExAmp_FL_0000_control	82.77	A_ExAmp_FL	ExAmp	variant_001615
A_ExAmp_FL_0000_T02	FL_metapool_00_K00266	12	227	35	0.1542	2361	0	0.0	0.953	0	0	0	Absent	333.73	A_ExAmp_FL_0000_control	82.77	A_ExAmp_FL	ExAmp	variant_001786
A_ExAmp_FL_0000_T02	FL_metapool_00_K00266	12	451	100	0.2217	4661	3	0.0006	0.953	0	0	0	Absent	333.73	A_ExAmp_FL_0000_control	82.77	A_ExAmp_FL	ExAmp	variant_001617
A_ExAmp_FL_0000_T02	FL_metapool_00_K00266	12	524	119	0.2271	5290	1	0.0002	0.953	0	0	0	Absent	333.73	A_ExAmp_FL_0000_control	82.77	A_ExAmp_FL	ExAmp	variant_001618
A_ExAmp_FL_0000_T02	FL_metapool_00_K00266	12	152	36	0.2368	2255	0	0.0	0.953	0	0	0	Absent	333.73	A_ExAmp_FL_0000_control	82.77	A_ExAmp_FL	ExAmp	variant_001787
A_ExAmp_FL_0000_T02	FL_metapool_00_K00266	12	183	6	0.0328	2112	377	0.1785	0.953	71	1578	0.044993663	Low_freq	333.73	A_ExAmp_FL_0000_control	82.77	A_ExAmp_FL	ExAmp	variant_001788
A_ExAmp_FL_0000_T02	FL_metapool_00_K00266	12	107	22	0.2056	734	0	0.0	0.953	0	0	0	Absent	333.73	A_ExAmp_FL_0000_control	82.77	A_ExAmp_FL	ExAmp	variant_001789
A_ExAmp_FL_0000_T02	FL_metapool_00_K00266	12	374	89	0.238	3102	0	0.0	0.953	0	0	0	Absent	333.73	A_ExAmp_FL_0000_control	82.77	A_ExAmp_FL	ExAmp	variant_001790
A_ExAmp_FL_0000_T02	FL_metapool_00_K00266	12	495	94	0.1899	4286	1	0.0002	0.953	0	0	0	Absent	333.73	A_ExAmp_FL_0000_control	82.77	A_ExAmp_FL	ExAmp	variant_001791
A_ExAmp_FL_0000_T02	FL_metapool_00_K00266	12	262	65	0.2481	1640	0	0.0	0.953	0	0	0	Absent	333.73	A_ExAmp_FL_0000_control	82.77	A_ExAmp_FL	ExAmp	variant_001792
A_ExAmp_FL_0000_T02	FL_metapool_00_K00266	12	433	66	0.1524	5225	6	0.0011	0.953	0	0	0	Absent	333.73	A_ExAmp_FL_0000_control	82.77	A_ExAmp_FL	ExAmp	variant_001619
A_ExAmp_FL_0000_T02	FL_metapool_00_K00266	12	587	121	0.2061	6472	3	0.0005	0.953	0	0	0	Absent	333.73	A_ExAmp_FL_0000_control	82.77	A_ExAmp_FL	ExAmp	variant_001620
A_ExAmp_FL_0000_T02	FL_metapool_00_K00266	12	527	121	0.2296	5047	1	0.0002	0.953	0	0	0	Absent	333.73	A_ExAmp_FL_0000_control	82.77	A_ExAmp_FL	ExAmp	variant_001793
A_ExAmp_FL_0000_T02	FL_metapool_00_K00266	12	224	12	0.0536	2059	47	0.0228	0.953	0	0	0	Absent	333.73	A_ExAmp_FL_0000_control	82.77	A_ExAmp_FL	ExAmp	variant_001794
A_ExAmp_FL_0000_T02	FL_metapool_00_K00266	12	204	46	0.2255	1955	0	0.0	0.953	0	0	0	Absent	333.73	A_ExAmp_FL_0000_control	82.77	A_ExAmp_FL	ExAmp	variant_001795
A_ExAmp_FL_0000_T02	FL_metapool_00_K00266	12	485	103	0.2124	4241	2	0.0005	0.953	0	0	0	Absent	333.73	A_ExAmp_FL_0000_control	82.77	A_ExAmp_FL	ExAmp	variant_001796
A_ExAmp_FL_0000_T02	FL_metapool_00_K00266	12	532	122	0.2293	4688	5	0.0011	0.953	0	0	0	Absent	333.73	A_ExAmp_FL_0000_control	82.77	A_ExAmp_FL	ExAmp	variant_001621
A_ExAmp_FL_0000_T02	FL_metapool_00_K00266	12	959	202	0.2106	9174	712	0.0776	0.953	0	0	0	Absent	333.73	A_ExAmp_FL_0000_control	82.77	A_ExAmp_FL	ExAmp	variant_001622
A_ExAmp_FL_0000_T02	FL_metapool_00_K00266	12	950	216	0.2274	9296	3	0.0003	0.953	0	0	0	Absent	333.73	A_ExAmp_FL_0000_control	82.77	A_ExAmp_FL	ExAmp	variant_001623
A_ExAmp_FL_0000_T02	FL_metapool_00_K00266	12	254	44	0.1732	1961	10	0.0051	0.953	0	0	0	Absent	333.73	A_ExAmp_FL_0000_control	82.77	A_ExAmp_FL	ExAmp	variant_001797
A_ExAmp_FL_0000_T02	FL_metapool_00_K00266	12	245	46	0.1878	1875	3	0.0016	0.953	0	0	0	Absent	333.73	A_ExAmp_FL_0000_control	82.77	A_ExAmp_FL	ExAmp	variant_001624
A_ExAmp_FL_0000_T02	FL_metapool_00_K00266	12	655	30	0.0458	6191	0	0.0	0.953	0	0	0	Absent	333.73	A_ExAmp_FL_0000_control	82.77	A_ExAmp_FL	ExAmp	variant_001625
A_ExAmp_FL_0000_T02	FL_metapool_00_K00266	12	874	133	0.1522	7860	1	0.0001	0.953	0	0	0	Absent	333.73	A_ExAmp_FL_0000_control	82.77	A_ExAmp_FL	ExAmp	variant_001798
A_ExAmp_FL_0000_T02	FL_metapool_00_K00266	12	943	184	0.1951	8294	2	0.0002	0.953	0	0	0	Absent	333.73	A_ExAmp_FL_0000_control	82.77	A_ExAmp_FL	ExAmp	variant_001799
A_ExAmp_FL_0000_T02	FL_metapool_00_K00266	12	276	53	0.192	2580	0	0.0	0.953	0	0	0	Absent	333.73	A_ExAmp_FL_0000_control	82.77	A_ExAmp_FL	ExAmp	variant_001800
A_ExAmp_FL_0000_T02	FL_metapool_00_K00266	12	947	144	0.1521	9065	3	0.0003	0.953	0	0	0	Absent	333.73	A_ExAmp_FL_0000_control	82.77	A_ExAmp_FL	ExAmp	variant_001801
A_ExAmp_FL_0000_T02	FL_metapool_00_K00266	12	389	98	0.2519	4347	1	0.0002	0.953	0	0	0	Absent	333.73	A_ExAmp_FL_0000_control	82.77	A_ExAmp_FL	ExAmp	variant_001627
A_ExAmp_FL_0000_T02	FL_metapool_00_K00266	12	688	110	0.1599	5276	4	0.0008	0.953	0	0	0	Absent	333.73	A_ExAmp_FL_0000_control	82.77	A_ExAmp_FL	ExAmp	variant_001802
A_ExAmp_FL_0000_T02	FL_metapool_00_K00266	12	163	38	0.2331	1275	0	0.0	0.953	0	0	0	Absent	333.73	A_ExAmp_FL_0000_control	82.77	A_ExAmp_FL	ExAmp	variant_001628
A_ExAmp_FL_0000_T02	FL_metapool_00_K00266	12	521	80	0.1536	5679	2	0.0004	0.953	0	0	0	Absent	333.73	A_ExAmp_FL_0000_control	82.77	A_ExAmp_FL	ExAmp	variant_001629
A_ExAmp_FL_0000_T02	FL_metapool_00_K00266	12	406	69	0.17	4121	0	0.0	0.953	0	0	0	Absent	333.73	A_ExAmp_FL_0000_control	82.77	A_ExAmp_FL	ExAmp	variant_001631
A_ExAmp_FL_0000_T02	FL_metapool_00_K00266	12	321	54	0.1682	2558	0	0.0	0.953	0	0	0	Absent	333.73	A_ExAmp_FL_0000_control	82.77	A_ExAmp_FL	ExAmp	variant_001632
A_ExAmp_FL_0000_T02	FL_metapool_00_K00266	12	428	83	0.1939	4385	0	0.0	0.953	0	0	0	Absent	333.73	A_ExAmp_FL_0000_control	82.77	A_ExAmp_FL	ExAmp	variant_001803
A_ExAmp_FL_0000_T02	FL_metapool_00_K00266	12	462	88	0.1905	4434	3	0.0007	0.953	0	0	0	Absent	333.73	A_ExAmp_FL_0000_control	82.77	A_ExAmp_FL	ExAmp	variant_001804
A_ExAmp_FL_0000_T02	FL_metapool_00_K00266	12	893	38	0.0426	8150	41	0.005	0.953	0	1424	0.0	Absent	333.73	A_ExAmp_FL_0000_control	82.77	A_ExAmp_FL	ExAmp	variant_001805
A_ExAmp_FL_0000_T02	FL_metapool_00_K00266	12	501	21	0.0419	5462	2	0.0004	0.953	0	0	0	Absent	333.73	A_ExAmp_FL_0000_control	82.77	A_ExAmp_FL	ExAmp	variant_001633
A_ExAmp_FL_0000_T02	FL_metapool_00_K00266	12	79	20	0.2532	834	0	0.0	0.953	0	0	0	Absent	333.73	A_ExAmp_FL_0000_control	82.77	A_ExAmp_FL	ExAmp	variant_001806
A_ExAmp_FL_0000_T02	FL_metapool_00_K00266	12	291	56	0.1924	2631	0	0.0	0.953	0	0	0	Absent	333.73	A_ExAmp_FL_0000_control	82.77	A_ExAmp_FL	ExAmp	variant_001635
A_ExAmp_FL_0000_T02	FL_metapool_00_K00266	12	276	39	0.1413	2877	4	0.0014	0.953	0	0	0	Absent	333.73	A_ExAmp_FL_0000_control	82.77	A_ExAmp_FL	ExAmp	variant_001636
A_ExAmp_FL_0000_T02	FL_metapool_00_K00266	12	168	34	0.2024	1197	0	0.0	0.953	0	0	0	Absent	333.73	A_ExAmp_FL_0000_control	82.77	A_ExAmp_FL	ExAmp	variant_001637
A_ExAmp_FL_0000_T02	FL_metapool_00_K00266	12	207	50	0.2415	1294	0	0.0	0.953	0	0	0	Absent	333.73	A_ExAmp_FL_0000_control	82.77	A_ExAmp_FL	ExAmp	variant_001638
A_ExAmp_FL_0000_T02	FL_metapool_00_K00266	12	390	104	0.2667	3904	0	0.0	0.953	0	0	0	Absent	333.73	A_ExAmp_FL_0000_control	82.77	A_ExAmp_FL	ExAmp	variant_001639
A_ExAmp_FL_0000_T02	FL_metapool_00_K00266	12	950	207	0.2179	8297	6	0.0007	0.953	0	0	0	Absent	333.73	A_ExAmp_FL_0000_control	82.77	A_ExAmp_FL	ExAmp	variant_001641
A_ExAmp_FL_0000_T02	FL_metapool_00_K00266	12	739	152	0.2057	7813	0	0.0	0.953	0	0	0	Absent	333.73	A_ExAmp_FL_0000_control	82.77	A_ExAmp_FL	ExAmp	variant_001807
A_ExAmp_FL_0000_T02	FL_metapool_00_K00266	12	366	76	0.2077	3736	0	0.0	0.953	0	0	0	Absent	333.73	A_ExAmp_FL_0000_control	82.77	A_ExAmp_FL	ExAmp	variant_001808
A_ExAmp_FL_0000_T02	FL_metapool_00_K00266	12	232	44	0.1897	2507	4	0.0016	0.953	0	0	0	Absent	333.73	A_ExAmp_FL_0000_control	82.77	A_ExAmp_FL	ExAmp	variant_001642
A_ExAmp_FL_0000_T02	FL_metapool_00_K00266	12	434	81	0.1866	5051	2	0.0004	0.953	0	0	0	Absent	333.73	A_ExAmp_FL_0000_control	82.77	A_ExAmp_FL	ExAmp	variant_001646
A_ExAmp_FL_0000_T02	FL_metapool_00_K00266	12	113	29	0.2566	1177	0	0.0	0.953	0	0	0	Absent	333.73	A_ExAmp_FL_0000_control	82.77	A_ExAmp_FL	ExAmp	variant_001809
A_ExAmp_FL_0000_T02	FL_metapool_00_K00266	12	296	29	0.098	3344	0	0.0	0.953	0	0	0	Absent	333.73	A_ExAmp_FL_0000_control	82.77	A_ExAmp_FL	ExAmp	variant_001810
A_ExAmp_FL_0000_T02	FL_metapool_00_K00266	12	274	45	0.1642	2723	2	0.0007	0.953	0	0	0	Absent	333.73	A_ExAmp_FL_0000_control	82.77	A_ExAmp_FL	ExAmp	variant_001649
A_ExAmp_FL_0000_T02	FL_metapool_00_K00266	12	359	62	0.1727	3162	1	0.0003	0.953	0	0	0	Absent	333.73	A_ExAmp_FL_0000_control	82.77	A_ExAmp_FL	ExAmp	variant_001650
A_ExAmp_FL_0000_T02	FL_metapool_00_K00266	12	461	99	0.2148	4753	2	0.0004	0.953	0	0	0	Absent	333.73	A_ExAmp_FL_0000_control	82.77	A_ExAmp_FL	ExAmp	variant_001811
A_ExAmp_FL_0000_T02	FL_metapool_00_K00266	12	942	195	0.207	8678	0	0.0	0.953	0	0	0	Absent	333.73	A_ExAmp_FL_0000_control	82.77	A_ExAmp_FL	ExAmp	variant_001653
A_ExAmp_FL_0000_T02	FL_metapool_00_K00266	12	448	23	0.0513	4824	81	0.0168	0.953	0	0	0	Absent	333.73	A_ExAmp_FL_0000_control	82.77	A_ExAmp_FL	ExAmp	variant_001812
A_ExAmp_FL_0000_T02	FL_metapool_00_K00266	12	816	131	0.1605	8133	0	0.0	0.953	0	0	0	Absent	333.73	A_ExAmp_FL_0000_control	82.77	A_ExAmp_FL	ExAmp	variant_001813
A_ExAmp_FL_0000_T02	FL_metapool_00_K00266	12	874	193	0.2208	6590	3	0.0005	0.953	0	0	0	Absent	333.73	A_ExAmp_FL_0000_control	82.77	A_ExAmp_FL	ExAmp	variant_001656
A_ExAmp_FL_0000_T02	FL_metapool_00_K00266	12	953	183	0.192	7185	3	0.0004	0.953	1	1578	0.000633714	Very_rare	333.73	A_ExAmp_FL_0000_control	82.77	A_ExAmp_FL	ExAmp	variant_001814
A_ExAmp_FL_0000_T02	FL_metapool_00_K00266	12	961	208	0.2164	7285	8	0.0011	0.953	0	0	0	Absent	333.73	A_ExAmp_FL_0000_control	82.77	A_ExAmp_FL	ExAmp	variant_000248
A_ExAmp_FL_0000_T02	FL_metapool_00_K00266	12	962	210	0.2183	7318	9	0.0012	0.953	0	0	0	Absent	333.73	A_ExAmp_FL_0000_control	82.77	A_ExAmp_FL	ExAmp	variant_001657
A_ExAmp_FL_0000_T02	FL_metapool_00_K00266	12	415	73	0.1759	3838	4	0.001	0.953	0	0	0	Absent	333.73	A_ExAmp_FL_0000_control	82.77	A_ExAmp_FL	ExAmp	variant_001658
A_ExAmp_FL_0000_T02	FL_metapool_00_K00266	12	201	34	0.1692	2428	0	0.0	0.953	0	0	0	Absent	333.73	A_ExAmp_FL_0000_control	82.77	A_ExAmp_FL	ExAmp	variant_001659
A_ExAmp_FL_0000_T02	FL_metapool_00_K00266	12	255	47	0.1843	2510	2	0.0008	0.953	0	0	0	Absent	333.73	A_ExAmp_FL_0000_control	82.77	A_ExAmp_FL	ExAmp	variant_001660
A_ExAmp_FL_0000_T02	FL_metapool_00_K00266	12	468	82	0.1752	4725	8	0.0017	0.953	0	0	0	Absent	333.73	A_ExAmp_FL_0000_control	82.77	A_ExAmp_FL	ExAmp	variant_001661
A_ExAmp_FL_0000_T02	FL_metapool_00_K00266	12	135	31	0.2296	923	0	0.0	0.953	0	0	0	Absent	333.73	A_ExAmp_FL_0000_control	82.77	A_ExAmp_FL	ExAmp	variant_001815
A_ExAmp_FL_0000_T02	FL_metapool_00_K00266	12	337	67	0.1988	3474	4	0.0012	0.953	0	0	0	Absent	333.73	A_ExAmp_FL_0000_control	82.77	A_ExAmp_FL	ExAmp	variant_001816
A_ExAmp_FL_0000_T02	FL_metapool_00_K00266	12	930	227	0.2441	9474	3	0.0003	0.953	0	0	0	Absent	333.73	A_ExAmp_FL_0000_control	82.77	A_ExAmp_FL	ExAmp	variant_001817
A_ExAmp_FL_0000_T02	FL_metapool_00_K00266	12	221	19	0.086	2340	0	0.0	0.953	0	0	0	Absent	333.73	A_ExAmp_FL_0000_control	82.77	A_ExAmp_FL	ExAmp	variant_001818
A_ExAmp_FL_0000_T02	FL_metapool_00_K00266	12	330	63	0.1909	3579	108	0.0302	0.953	35	1036	0.033783784	Low_freq	333.73	A_ExAmp_FL_0000_control	82.77	A_ExAmp_FL	ExAmp	variant_001819
A_ExAmp_FL_0000_T02	FL_metapool_00_K00266	12	200	44	0.22	2206	2	0.0009	0.953	0	0	0	Absent	333.73	A_ExAmp_FL_0000_control	82.77	A_ExAmp_FL	ExAmp	variant_001820
A_ExAmp_FL_0000_T02	FL_metapool_00_K00266	12	72	17	0.2361	714	1	0.0014	0.953	0	0	0	Absent	333.73	A_ExAmp_FL_0000_control	82.77	A_ExAmp_FL	ExAmp	variant_001821
A_ExAmp_FL_0000_T02	FL_metapool_00_K00266	12	188	31	0.1649	1679	1	0.0006	0.953	0	0	0	Absent	333.73	A_ExAmp_FL_0000_control	82.77	A_ExAmp_FL	ExAmp	variant_001822
A_ExAmp_FL_0000_T02	FL_metapool_00_K00266	12	174	39	0.2241	1991	2	0.001	0.953	0	0	0	Absent	333.73	A_ExAmp_FL_0000_control	82.77	A_ExAmp_FL	ExAmp	variant_001668
A_ExAmp_FL_0000_T02	FL_metapool_00_K00266	12	150	30	0.2	1871	0	0.0	0.953	0	0	0	Absent	333.73	A_ExAmp_FL_0000_control	82.77	A_ExAmp_FL	ExAmp	variant_001823
A_ExAmp_FL_0000_T02	FL_metapool_00_K00266	12	165	31	0.1879	1529	0	0.0	0.953	0	0	0	Absent	333.73	A_ExAmp_FL_0000_control	82.77	A_ExAmp_FL	ExAmp	variant_001824
A_ExAmp_FL_0000_T02	FL_metapool_00_K00266	12	402	16	0.0398	3543	0	0.0	0.953	0	0	0	Absent	333.73	A_ExAmp_FL_0000_control	82.77	A_ExAmp_FL	ExAmp	variant_001825
A_ExAmp_FL_0000_T02	FL_metapool_00_K00266	12	71	13	0.1831	800	1	0.0013	0.953	0	0	0	Absent	333.73	A_ExAmp_FL_0000_control	82.77	A_ExAmp_FL	ExAmp	variant_001669
A_ExAmp_FL_0000_T02	FL_metapool_00_K00266	12	438	21	0.0479	4106	51	0.0124	0.953	3	1566	0.001915709	Rare	333.73	A_ExAmp_FL_0000_control	82.77	A_ExAmp_FL	ExAmp	variant_001671
A_ExAmp_FL_0000_T02	FL_metapool_00_K00266	12	422	116	0.2749	5436	3	0.0006	0.953	0	0	0	Absent	333.73	A_ExAmp_FL_0000_control	82.77	A_ExAmp_FL	ExAmp	variant_001674
A_ExAmp_FL_0000_T02	FL_metapool_00_K00266	12	930	188	0.2022	9251	2	0.0002	0.953	0	0	0	Absent	333.73	A_ExAmp_FL_0000_control	82.77	A_ExAmp_FL	ExAmp	variant_001826
A_ExAmp_FL_0000_T02	FL_metapool_00_K00266	12	417	93	0.223	3504	0	0.0	0.953	0	0	0	Absent	333.73	A_ExAmp_FL_0000_control	82.77	A_ExAmp_FL	ExAmp	variant_001676
A_ExAmp_FL_0000_T02	FL_metapool_00_K00266	12	449	105	0.2339	3684	2	0.0005	0.953	0	0	0	Absent	333.73	A_ExAmp_FL_0000_control	82.77	A_ExAmp_FL	ExAmp	variant_001827
A_ExAmp_FL_0000_T02	FL_metapool_00_K00266	12	309	50	0.1618	3200	2	0.0006	0.953	0	0	0	Absent	333.73	A_ExAmp_FL_0000_control	82.77	A_ExAmp_FL	ExAmp	variant_001678
A_ExAmp_FL_0000_T02	FL_metapool_00_K00266	12	573	109	0.1902	5344	2	0.0004	0.953	0	0	0	Absent	333.73	A_ExAmp_FL_0000_control	82.77	A_ExAmp_FL	ExAmp	variant_001679
A_ExAmp_FL_0000_T02	FL_metapool_00_K00266	12	364	81	0.2225	3485	2	0.0006	0.953	0	0	0	Absent	333.73	A_ExAmp_FL_0000_control	82.77	A_ExAmp_FL	ExAmp	variant_001680
A_ExAmp_FL_0000_T02	FL_metapool_00_K00266	12	197	38	0.1929	1595	0	0.0	0.953	0	0	0	Absent	333.73	A_ExAmp_FL_0000_control	82.77	A_ExAmp_FL	ExAmp	variant_001828
A_ExAmp_FL_0000_T02	FL_metapool_00_K00266	12	165	22	0.1333	1945	0	0.0	0.953	0	0	0	Absent	333.73	A_ExAmp_FL_0000_control	82.77	A_ExAmp_FL	ExAmp	variant_001829
A_ExAmp_FL_0000_T02	FL_metapool_00_K00266	12	459	70	0.1525	4264	0	0.0	0.953	0	0	0	Absent	333.73	A_ExAmp_FL_0000_control	82.77	A_ExAmp_FL	ExAmp	variant_001683
A_ExAmp_FL_0000_T02	FL_metapool_00_K00266	12	405	60	0.1481	3451	1	0.0003	0.953	0	0	0	Absent	333.73	A_ExAmp_FL_0000_control	82.77	A_ExAmp_FL	ExAmp	variant_001830
A_ExAmp_FL_0000_T02	FL_metapool_00_K00266	12	689	148	0.2148	7779	0	0.0	0.953	0	0	0	Absent	333.73	A_ExAmp_FL_0000_control	82.77	A_ExAmp_FL	ExAmp	variant_001831
A_ExAmp_FL_0000_T02	FL_metapool_00_K00266	12	200	22	0.11	1877	0	0.0	0.953	0	0	0	Absent	333.73	A_ExAmp_FL_0000_control	82.77	A_ExAmp_FL	ExAmp	variant_001832
A_ExAmp_FL_0000_T02	FL_metapool_00_K00266	12	225	9	0.04	2915	38	0.013	0.953	0	0	0	Absent	333.73	A_ExAmp_FL_0000_control	82.77	A_ExAmp_FL	ExAmp	variant_001833
A_ExAmp_FL_0000_T02	FL_metapool_00_K00266	12	229	44	0.1921	2248	2	0.0009	0.953	0	0	0	Absent	333.73	A_ExAmp_FL_0000_control	82.77	A_ExAmp_FL	ExAmp	variant_001686
A_ExAmp_FL_0000_T02	FL_metapool_00_K00266	12	958	193	0.2015	9311	4	0.0004	0.953	0	0	0	Absent	333.73	A_ExAmp_FL_0000_control	82.77	A_ExAmp_FL	ExAmp	variant_001687
A_ExAmp_FL_0000_T02	FL_metapool_00_K00266	12	308	50	0.1623	2760	0	0.0	0.953	0	0	0	Absent	333.73	A_ExAmp_FL_0000_control	82.77	A_ExAmp_FL	ExAmp	variant_001834
A_ExAmp_FL_0000_T02	FL_metapool_00_K00266	12	139	29	0.2086	1134	0	0.0	0.953	0	0	0	Absent	333.73	A_ExAmp_FL_0000_control	82.77	A_ExAmp_FL	ExAmp	variant_001689
A_ExAmp_FL_0000_T02	FL_metapool_00_K00266	12	132	37	0.2803	2075	1	0.0005	0.953	0	0	0	Absent	333.73	A_ExAmp_FL_0000_control	82.77	A_ExAmp_FL	ExAmp	variant_001690
A_ExAmp_FL_0000_T02	FL_metapool_00_K00266	12	231	59	0.2554	1944	2	0.001	0.953	0	0	0	Absent	333.73	A_ExAmp_FL_0000_control	82.77	A_ExAmp_FL	ExAmp	variant_001691
A_ExAmp_FL_0000_T02	FL_metapool_00_K00266	12	263	54	0.2053	1639	0	0.0	0.953	0	0	0	Absent	333.73	A_ExAmp_FL_0000_control	82.77	A_ExAmp_FL	ExAmp	variant_001835
A_ExAmp_FL_0000_T02	FL_metapool_00_K00266	12	195	27	0.1385	1640	0	0.0	0.953	0	0	0	Absent	333.73	A_ExAmp_FL_0000_control	82.77	A_ExAmp_FL	ExAmp	variant_001836
A_ExAmp_FL_0000_T02	FL_metapool_00_K00266	12	369	72	0.1951	3218	0	0.0	0.953	0	0	0	Absent	333.73	A_ExAmp_FL_0000_control	82.77	A_ExAmp_FL	ExAmp	variant_001692
A_ExAmp_FL_0000_T02	FL_metapool_00_K00266	12	416	82	0.1971	3829	1	0.0003	0.953	0	0	0	Absent	333.73	A_ExAmp_FL_0000_control	82.77	A_ExAmp_FL	ExAmp	variant_001693
A_ExAmp_FL_0000_T02	FL_metapool_00_K00266	12	187	35	0.1872	1955	0	0.0	0.953	0	0	0	Absent	333.73	A_ExAmp_FL_0000_control	82.77	A_ExAmp_FL	ExAmp	variant_001694
A_ExAmp_FL_0000_T02	FL_metapool_00_K00266	12	170	27	0.1588	1637	0	0.0	0.953	30	644	0.046583851	Low_freq	333.73	A_ExAmp_FL_0000_control	82.77	A_ExAmp_FL	ExAmp	variant_001696
A_ExAmp_FL_0000_T02	FL_metapool_00_K00266	12	648	246	0.3796	6834	2	0.0003	0.953	0	0	0	Absent	333.73	A_ExAmp_FL_0000_control	82.77	A_ExAmp_FL	ExAmp	variant_001837
A_ExAmp_FL_0000_T02	FL_metapool_00_K00266	12	311	72	0.2315	3189	3	0.0009	0.953	0	0	0	Absent	333.73	A_ExAmp_FL_0000_control	82.77	A_ExAmp_FL	ExAmp	variant_001700
A_ExAmp_FL_0000_T02	FL_metapool_00_K00266	12	190	6	0.0316	2650	1909	0.7204	0.953	407	1526	0.266710354	Common	333.73	A_ExAmp_FL_0000_control	82.77	A_ExAmp_FL	ExAmp	variant_001838
A_ExAmp_FL_0000_T02	FL_metapool_00_K00266	12	162	23	0.142	1236	1	0.0008	0.953	0	0	0	Absent	333.73	A_ExAmp_FL_0000_control	82.77	A_ExAmp_FL	ExAmp	variant_001839
A_ExAmp_FL_0000_T02	FL_metapool_00_K00266	12	379	46	0.1214	3684	0	0.0	0.953	0	0	0	Absent	333.73	A_ExAmp_FL_0000_control	82.77	A_ExAmp_FL	ExAmp	variant_001703
A_ExAmp_FL_0000_T02	FL_metapool_00_K00266	12	149	9	0.0604	883	43	0.0487	0.953	62	982	0.063136456	Common	333.73	A_ExAmp_FL_0000_control	82.77	A_ExAmp_FL	ExAmp	variant_001840
A_ExAmp_FL_0000_T02	FL_metapool_00_K00266	12	225	43	0.1911	2086	0	0.0	0.953	0	0	0	Absent	333.73	A_ExAmp_FL_0000_control	82.77	A_ExAmp_FL	ExAmp	variant_001704
A_ExAmp_FL_0000_T02	FL_metapool_00_K00266	12	422	83	0.1967	4018	2	0.0005	0.953	0	0	0	Absent	333.73	A_ExAmp_FL_0000_control	82.77	A_ExAmp_FL	ExAmp	variant_001705
A_ExAmp_FL_0000_T02	FL_metapool_00_K00266	12	282	66	0.234	3114	0	0.0	0.953	0	0	0	Absent	333.73	A_ExAmp_FL_0000_control	82.77	A_ExAmp_FL	ExAmp	variant_001706
A_ExAmp_FL_0000_T02	FL_metapool_00_K00266	12	284	52	0.1831	2603	1	0.0004	0.953	0	0	0	Absent	333.73	A_ExAmp_FL_0000_control	82.77	A_ExAmp_FL	ExAmp	variant_001841
A_ExAmp_FL_0000_T02	FL_metapool_00_K00266	12	231	30	0.1299	1566	0	0.0	0.953	0	0	0	Absent	333.73	A_ExAmp_FL_0000_control	82.77	A_ExAmp_FL	ExAmp	variant_001711
A_ExAmp_FL_0000_T02	FL_metapool_00_K00266	12	957	132	0.1379	9224	2	0.0002	0.953	0	0	0	Absent	333.73	A_ExAmp_FL_0000_control	82.77	A_ExAmp_FL	ExAmp	variant_001842
A_ExAmp_FL_0000_T02	FL_metapool_00_K00266	12	925	141	0.1524	8611	2	0.0002	0.953	0	0	0	Absent	333.73	A_ExAmp_FL_0000_control	82.77	A_ExAmp_FL	ExAmp	variant_001843
A_ExAmp_FL_0000_T02	FL_metapool_00_K00266	12	252	19	0.0754	2225	27	0.0121	0.953	1	502	0.001992032	Rare	333.73	A_ExAmp_FL_0000_control	82.77	A_ExAmp_FL	ExAmp	variant_001844
A_ExAmp_FL_0000_T02	FL_metapool_00_K00266	12	181	34	0.1878	1619	2	0.0012	0.953	0	0	0	Absent	333.73	A_ExAmp_FL_0000_control	82.77	A_ExAmp_FL	ExAmp	variant_001716
A_ExAmp_FL_0000_T02	FL_metapool_00_K00266	12	428	91	0.2126	4997	0	0.0	0.953	0	0	0	Absent	333.73	A_ExAmp_FL_0000_control	82.77	A_ExAmp_FL	ExAmp	variant_001718
A_ExAmp_FL_0000_T02	FL_metapool_00_K00266	12	648	97	0.1497	6535	0	0.0	0.953	0	0	0	Absent	333.73	A_ExAmp_FL_0000_control	82.77	A_ExAmp_FL	ExAmp	variant_001845
A_ExAmp_FL_0000_T02	FL_metapool_00_K00266	12	143	22	0.1538	990	1	0.001	0.953	0	0	0	Absent	333.73	A_ExAmp_FL_0000_control	82.77	A_ExAmp_FL	ExAmp	variant_001846
A_ExAmp_FL_0000_T02	FL_metapool_00_K00266	12	412	79	0.1917	3876	3	0.0008	0.953	0	0	0	Absent	333.73	A_ExAmp_FL_0000_control	82.77	A_ExAmp_FL	ExAmp	variant_001721
A_ExAmp_FL_0000_T02	FL_metapool_00_K00266	12	249	106	0.4257	4416	4	0.0009	0.953	0	0	0	Absent	333.73	A_ExAmp_FL_0000_control	82.77	A_ExAmp_FL	ExAmp	variant_001847
A_ExAmp_FL_0000_T02	FL_metapool_00_K00266	12	585	179	0.306	7673	1	0.0001	0.953	0	0	0	Absent	333.73	A_ExAmp_FL_0000_control	82.77	A_ExAmp_FL	ExAmp	variant_001848
A_ExAmp_FL_0000_T02	FL_metapool_00_K00266	12	167	73	0.4371	2678	1	0.0004	0.953	0	0	0	Absent	333.73	A_ExAmp_FL_0000_control	82.77	A_ExAmp_FL	ExAmp	variant_001724
A_ExAmp_FL_0000_T02	FL_metapool_00_K00266	12	293	8	0.0273	4823	36	0.0075	0.953	13	1576	0.008248731	Rare	333.73	A_ExAmp_FL_0000_control	82.77	A_ExAmp_FL	ExAmp	variant_001849
A_ExAmp_FL_0000_T02	FL_metapool_00_K00266	12	225	82	0.3644	3639	0	0.0	0.953	0	0	0	Absent	333.73	A_ExAmp_FL_0000_control	82.77	A_ExAmp_FL	ExAmp	variant_001850
A_ExAmp_FL_0000_T02	FL_metapool_00_K00266	12	336	55	0.1637	4483	3	0.0007	0.953	0	0	0	Absent	333.73	A_ExAmp_FL_0000_control	82.77	A_ExAmp_FL	ExAmp	variant_001728
A_ExAmp_FL_0001_T01	FL_metapool_00_K00266	12	691	50	0.0724	5221	0	0.0	0.827	0	0	0	Absent	375.41	A_ExAmp_FL_0001_control	95.45	A_ExAmp_FL	ExAmp	variant_001851
A_ExAmp_FL_0001_T01	FL_metapool_00_K00266	12	447	32	0.0716	2315	138	0.0596	0.827	24	414	0.057971014	Common	375.41	A_ExAmp_FL_0001_control	95.45	A_ExAmp_FL	ExAmp	variant_001852
A_ExAmp_FL_0001_T01	FL_metapool_00_K00266	12	616	54	0.0877	4766	3	0.0006	0.827	0	0	0	Absent	375.41	A_ExAmp_FL_0001_control	95.45	A_ExAmp_FL	ExAmp	variant_001853
A_ExAmp_FL_0001_T01	FL_metapool_00_K00266	12	186	10	0.0538	1605	3	0.0019	0.827	0	0	0	Absent	375.41	A_ExAmp_FL_0001_control	95.45	A_ExAmp_FL	ExAmp	variant_001854
A_ExAmp_FL_0001_T01	FL_metapool_00_K00266	12	722	56	0.0776	6879	2	0.0003	0.827	0	0	0	Absent	375.41	A_ExAmp_FL_0001_control	95.45	A_ExAmp_FL	ExAmp	variant_001855
A_ExAmp_FL_0001_T01	FL_metapool_00_K00266	12	236	13	0.0551	2288	0	0.0	0.827	0	0	0	Absent	375.41	A_ExAmp_FL_0001_control	95.45	A_ExAmp_FL	ExAmp	variant_001856
A_ExAmp_FL_0001_T01	FL_metapool_00_K00266	12	961	69	0.0718	8005	3	0.0004	0.827	0	0	0	Absent	375.41	A_ExAmp_FL_0001_control	95.45	A_ExAmp_FL	ExAmp	variant_001857
A_ExAmp_FL_0001_T01	FL_metapool_00_K00266	12	299	13	0.0435	1664	94	0.0565	0.827	118	450	0.262222222	Common	375.41	A_ExAmp_FL_0001_control	95.45	A_ExAmp_FL	ExAmp	variant_001858
A_ExAmp_FL_0001_T01	FL_metapool_00_K00266	12	501	29	0.0579	3380	144	0.0426	0.827	73	728	0.100274725	Common	375.41	A_ExAmp_FL_0001_control	95.45	A_ExAmp_FL	ExAmp	variant_001859
A_ExAmp_FL_0001_T01	FL_metapool_00_K00266	12	668	26	0.0389	5487	39	0.0071	0.827	0	0	0	Absent	375.41	A_ExAmp_FL_0001_control	95.45	A_ExAmp_FL	ExAmp	variant_001860
A_ExAmp_FL_0001_T01	FL_metapool_00_K00266	12	216	6	0.0278	1931	1141	0.5909	0.827	761	1476	0.515582656	Common	375.41	A_ExAmp_FL_0001_control	95.45	A_ExAmp_FL	ExAmp	variant_001861
A_ExAmp_FL_0001_T01	FL_metapool_00_K00266	12	677	44	0.065	6092	0	0.0	0.827	0	0	0	Absent	375.41	A_ExAmp_FL_0001_control	95.45	A_ExAmp_FL	ExAmp	variant_001862
A_ExAmp_FL_0001_T01	FL_metapool_00_K00266	12	547	29	0.053	4200	0	0.0	0.827	0	0	0	Absent	375.41	A_ExAmp_FL_0001_control	95.45	A_ExAmp_FL	ExAmp	variant_001863
A_ExAmp_FL_0001_T01	FL_metapool_00_K00266	12	373	23	0.0617	3170	1	0.0003	0.827	0	0	0	Absent	375.41	A_ExAmp_FL_0001_control	95.45	A_ExAmp_FL	ExAmp	variant_001864
A_ExAmp_FL_0001_T01	FL_metapool_00_K00266	12	593	56	0.0944	5067	0	0.0	0.827	0	0	0	Absent	375.41	A_ExAmp_FL_0001_control	95.45	A_ExAmp_FL	ExAmp	variant_001865
A_ExAmp_FL_0001_T01	FL_metapool_00_K00266	12	315	22	0.0698	3487	2	0.0006	0.827	0	0	0	Absent	375.41	A_ExAmp_FL_0001_control	95.45	A_ExAmp_FL	ExAmp	variant_001866
A_ExAmp_FL_0001_T01	FL_metapool_00_K00266	12	160	8	0.05	1725	0	0.0	0.827	0	0	0	Absent	375.41	A_ExAmp_FL_0001_control	95.45	A_ExAmp_FL	ExAmp	variant_001867
A_ExAmp_FL_0001_T01	FL_metapool_00_K00266	12	362	26	0.0718	3588	0	0.0	0.827	0	0	0	Absent	375.41	A_ExAmp_FL_0001_control	95.45	A_ExAmp_FL	ExAmp	variant_001868
A_ExAmp_FL_0001_T01	FL_metapool_00_K00266	12	542	23	0.0424	5315	1	0.0002	0.827	0	0	0	Absent	375.41	A_ExAmp_FL_0001_control	95.45	A_ExAmp_FL	ExAmp	variant_001869
A_ExAmp_FL_0001_T01	FL_metapool_00_K00266	12	313	25	0.0799	2761	0	0.0	0.827	0	0	0	Absent	375.41	A_ExAmp_FL_0001_control	95.45	A_ExAmp_FL	ExAmp	variant_001870
A_ExAmp_FL_0001_T01	FL_metapool_00_K00266	12	342	20	0.0585	3359	2	0.0006	0.827	0	0	0	Absent	375.41	A_ExAmp_FL_0001_control	95.45	A_ExAmp_FL	ExAmp	variant_001871
A_ExAmp_FL_0001_T01	FL_metapool_00_K00266	12	157	22	0.1401	1457	1	0.0007	0.827	0	0	0	Absent	375.41	A_ExAmp_FL_0001_control	95.45	A_ExAmp_FL	ExAmp	variant_001872
A_ExAmp_FL_0001_T01	FL_metapool_00_K00266	12	481	51	0.106	4435	3	0.0007	0.827	0	0	0	Absent	375.41	A_ExAmp_FL_0001_control	95.45	A_ExAmp_FL	ExAmp	variant_001873
A_ExAmp_FL_0001_T01	FL_metapool_00_K00266	12	898	60	0.0668	7335	7	0.001	0.827	0	0	0	Absent	375.41	A_ExAmp_FL_0001_control	95.45	A_ExAmp_FL	ExAmp	variant_001874
A_ExAmp_FL_0001_T01	FL_metapool_00_K00266	12	675	37	0.0548	5701	0	0.0	0.827	0	0	0	Absent	375.41	A_ExAmp_FL_0001_control	95.45	A_ExAmp_FL	ExAmp	variant_001875
[truncated: 51,715 more rows]
