# Supplementary material for: Sample-Index Misassignment Impacts Tumour Exome Sequencing
Source: Sci Rep. 2018 Mar 28;8:5307. doi: 10.1038/s41598-018-23563-4 (PMC5871786; doi:10.1038/s41598-018-23563-4)
Supplement: Supplementary file 7 — Supplementary Dataset Number 6 [file 41598_2018_23563_MOESM7_ESM.csv]

VARIANT_COUNT	SAMPLE_ID	CONPAIR_CONTAMINATION_ESTIMATE_TUMOR	VARIANT_CLASS	Dataset	Amplification	POOL_SIZE
226	A_ExAmp_FL_0028_T03	1.082	ATP	A_ExAmp_FL	ExAmp	12
18	A_ExAmp_FL_0028_T03	1.082	SCV	A_ExAmp_FL	ExAmp	12
20	A_ExAmp_FL_0028_T03	1.082	CNSSNV	A_ExAmp_FL	ExAmp	12
135	A_ExAmp_FL_0028_T02	0.714	ATP	A_ExAmp_FL	ExAmp	12
4	A_ExAmp_FL_0028_T02	0.714	SCV	A_ExAmp_FL	ExAmp	12
7	A_ExAmp_FL_0028_T02	0.714	CNSSNV	A_ExAmp_FL	ExAmp	12
90	A_ExAmp_FL_0028_T01	0.876	ATP	A_ExAmp_FL	ExAmp	12
5	A_ExAmp_FL_0028_T01	0.876	SCV	A_ExAmp_FL	ExAmp	12
8	A_ExAmp_FL_0028_T01	0.876	CNSSNV	A_ExAmp_FL	ExAmp	12
47	C_BrAmp_SARC_0006_T1	0.159	ATP	C_BrAmp_SARC	BrAmp	28
0	C_BrAmp_SARC_0006_T1	0.159	SCV	C_BrAmp_SARC	BrAmp	28
1	C_BrAmp_SARC_0006_T1	0.159	CNSSNV	C_BrAmp_SARC	BrAmp	28
72	C_BrAmp_SARC_0017_T1	0.149	ATP	C_BrAmp_SARC	BrAmp	5
0	C_BrAmp_SARC_0017_T1	0.149	SCV	C_BrAmp_SARC	BrAmp	5
1	C_BrAmp_SARC_0017_T1	0.149	CNSSNV	C_BrAmp_SARC	BrAmp	5
174	A_ExAmp_FL_0028_T04	0.934	ATP	A_ExAmp_FL	ExAmp	12
14	A_ExAmp_FL_0028_T04	0.934	SCV	A_ExAmp_FL	ExAmp	12
18	A_ExAmp_FL_0028_T04	0.934	CNSSNV	A_ExAmp_FL	ExAmp	12
758	D_BrAmp_DLBCL_0017_1	0.24	ATP	D_BrAmp_DLBCL	BrAmp	12
1	D_BrAmp_DLBCL_0017_1	0.24	SCV	D_BrAmp_DLBCL	BrAmp	12
2	D_BrAmp_DLBCL_0017_1	0.24	CNSSNV	D_BrAmp_DLBCL	BrAmp	12
37	B_ExAmp_SARC_0035_T1	0.731	ATP	B_ExAmp_SARC	ExAmp	12
1	B_ExAmp_SARC_0035_T1	0.731	SCV	B_ExAmp_SARC	ExAmp	12
1	B_ExAmp_SARC_0035_T1	0.731	CNSSNV	B_ExAmp_SARC	ExAmp	12
35	B_ExAmp_SARC_0063_T1	1.1	ATP	B_ExAmp_SARC	ExAmp	12
23	B_ExAmp_SARC_0063_T1	1.1	SCV	B_ExAmp_SARC	ExAmp	12
27	B_ExAmp_SARC_0063_T1	1.1	CNSSNV	B_ExAmp_SARC	ExAmp	12
91	B_ExAmp_SARC_0055_T1	0.819	ATP	B_ExAmp_SARC	ExAmp	12
1	B_ExAmp_SARC_0055_T1	0.819	SCV	B_ExAmp_SARC	ExAmp	12
2	B_ExAmp_SARC_0055_T1	0.819	CNSSNV	B_ExAmp_SARC	ExAmp	12
73	C_BrAmp_SARC_0002_T1	0.115	ATP	C_BrAmp_SARC	BrAmp	5
0	C_BrAmp_SARC_0002_T1	0.115	SCV	C_BrAmp_SARC	BrAmp	5
1	C_BrAmp_SARC_0002_T1	0.115	CNSSNV	C_BrAmp_SARC	BrAmp	5
97	B_ExAmp_SARC_0057_T1	1.0	ATP	B_ExAmp_SARC	ExAmp	12
4	B_ExAmp_SARC_0057_T1	1.0	SCV	B_ExAmp_SARC	ExAmp	12
5	B_ExAmp_SARC_0057_T1	1.0	CNSSNV	B_ExAmp_SARC	ExAmp	12
153	A_ExAmp_FL_0032_T02	0.821	ATP	A_ExAmp_FL	ExAmp	12
7	A_ExAmp_FL_0032_T02	0.821	SCV	A_ExAmp_FL	ExAmp	12
8	A_ExAmp_FL_0032_T02	0.821	CNSSNV	A_ExAmp_FL	ExAmp	12
122	D_BrAmp_DLBCL_0031	0.185	ATP	D_BrAmp_DLBCL	BrAmp	12
0	D_BrAmp_DLBCL_0031	0.185	SCV	D_BrAmp_DLBCL	BrAmp	12
1	D_BrAmp_DLBCL_0031	0.185	CNSSNV	D_BrAmp_DLBCL	BrAmp	12
129	A_ExAmp_FL_0032_T01	1.327	ATP	A_ExAmp_FL	ExAmp	12
46	A_ExAmp_FL_0032_T01	1.327	SCV	A_ExAmp_FL	ExAmp	12
48	A_ExAmp_FL_0032_T01	1.327	CNSSNV	A_ExAmp_FL	ExAmp	12
76	B_ExAmp_SARC_0018_T1	0.819	ATP	B_ExAmp_SARC	ExAmp	12
3	B_ExAmp_SARC_0018_T1	0.819	SCV	B_ExAmp_SARC	ExAmp	12
3	B_ExAmp_SARC_0018_T1	0.819	CNSSNV	B_ExAmp_SARC	ExAmp	12
151	C_BrAmp_SARC_0023_T1	0.069	ATP	C_BrAmp_SARC	BrAmp	28
0	C_BrAmp_SARC_0023_T1	0.069	SCV	C_BrAmp_SARC	BrAmp	28
2	C_BrAmp_SARC_0023_T1	0.069	CNSSNV	C_BrAmp_SARC	BrAmp	28
244	D_BrAmp_DLBCL_0015	0.352	ATP	D_BrAmp_DLBCL	BrAmp	12
0	D_BrAmp_DLBCL_0015	0.352	SCV	D_BrAmp_DLBCL	BrAmp	12
1	D_BrAmp_DLBCL_0015	0.352	CNSSNV	D_BrAmp_DLBCL	BrAmp	12
209	D_BrAmp_DLBCL_0014	0.199	ATP	D_BrAmp_DLBCL	BrAmp	12
2	D_BrAmp_DLBCL_0014	0.199	SCV	D_BrAmp_DLBCL	BrAmp	12
2	D_BrAmp_DLBCL_0014	0.199	CNSSNV	D_BrAmp_DLBCL	BrAmp	12
155	D_BrAmp_DLBCL_0016	0.453	ATP	D_BrAmp_DLBCL	BrAmp	12
0	D_BrAmp_DLBCL_0016	0.453	SCV	D_BrAmp_DLBCL	BrAmp	12
0	D_BrAmp_DLBCL_0016	0.453	CNSSNV	D_BrAmp_DLBCL	BrAmp	12
251	D_BrAmp_DLBCL_0011	0.189	ATP	D_BrAmp_DLBCL	BrAmp	12
2	D_BrAmp_DLBCL_0011	0.189	SCV	D_BrAmp_DLBCL	BrAmp	12
4	D_BrAmp_DLBCL_0011	0.189	CNSSNV	D_BrAmp_DLBCL	BrAmp	12
395	D_BrAmp_DLBCL_0010	0.198	ATP	D_BrAmp_DLBCL	BrAmp	12
1	D_BrAmp_DLBCL_0010	0.198	SCV	D_BrAmp_DLBCL	BrAmp	12
4	D_BrAmp_DLBCL_0010	0.198	CNSSNV	D_BrAmp_DLBCL	BrAmp	12
275	D_BrAmp_DLBCL_0013	0.26	ATP	D_BrAmp_DLBCL	BrAmp	12
0	D_BrAmp_DLBCL_0013	0.26	SCV	D_BrAmp_DLBCL	BrAmp	12
4	D_BrAmp_DLBCL_0013	0.26	CNSSNV	D_BrAmp_DLBCL	BrAmp	12
150	D_BrAmp_DLBCL_0012	0.92	ATP	D_BrAmp_DLBCL	BrAmp	12
17	D_BrAmp_DLBCL_0012	0.92	SCV	D_BrAmp_DLBCL	BrAmp	12
25	D_BrAmp_DLBCL_0012	0.92	CNSSNV	D_BrAmp_DLBCL	BrAmp	12
132	C_BrAmp_SARC_0025_T1	0.107	ATP	C_BrAmp_SARC	BrAmp	5
0	C_BrAmp_SARC_0025_T1	0.107	SCV	C_BrAmp_SARC	BrAmp	5
0	C_BrAmp_SARC_0025_T1	0.107	CNSSNV	C_BrAmp_SARC	BrAmp	5
30	C_BrAmp_SARC_0020_T1	0.182	ATP	C_BrAmp_SARC	BrAmp	28
1	C_BrAmp_SARC_0020_T1	0.182	SCV	C_BrAmp_SARC	BrAmp	28
1	C_BrAmp_SARC_0020_T1	0.182	CNSSNV	C_BrAmp_SARC	BrAmp	28
101	B_ExAmp_SARC_0075_T1	0.933	ATP	B_ExAmp_SARC	ExAmp	12
2	B_ExAmp_SARC_0075_T1	0.933	SCV	B_ExAmp_SARC	ExAmp	12
3	B_ExAmp_SARC_0075_T1	0.933	CNSSNV	B_ExAmp_SARC	ExAmp	12
34	B_ExAmp_SARC_0028_T1	0.628	ATP	B_ExAmp_SARC	ExAmp	12
2	B_ExAmp_SARC_0028_T1	0.628	SCV	B_ExAmp_SARC	ExAmp	12
2	B_ExAmp_SARC_0028_T1	0.628	CNSSNV	B_ExAmp_SARC	ExAmp	12
134	A_ExAmp_FL_0001_T01	0.827	ATP	A_ExAmp_FL	ExAmp	12
5	A_ExAmp_FL_0001_T01	0.827	SCV	A_ExAmp_FL	ExAmp	12
13	A_ExAmp_FL_0001_T01	0.827	CNSSNV	A_ExAmp_FL	ExAmp	12
268	A_ExAmp_FL_0001_T02	0.876	ATP	A_ExAmp_FL	ExAmp	12
6	A_ExAmp_FL_0001_T02	0.876	SCV	A_ExAmp_FL	ExAmp	12
11	A_ExAmp_FL_0001_T02	0.876	CNSSNV	A_ExAmp_FL	ExAmp	12
67	B_ExAmp_SARC_0014_T1	0.672	ATP	B_ExAmp_SARC	ExAmp	12
1	B_ExAmp_SARC_0014_T1	0.672	SCV	B_ExAmp_SARC	ExAmp	12
1	B_ExAmp_SARC_0014_T1	0.672	CNSSNV	B_ExAmp_SARC	ExAmp	12
87	B_ExAmp_SARC_0068_T1	0.739	ATP	B_ExAmp_SARC	ExAmp	12
5	B_ExAmp_SARC_0068_T1	0.739	SCV	B_ExAmp_SARC	ExAmp	12
5	B_ExAmp_SARC_0068_T1	0.739	CNSSNV	B_ExAmp_SARC	ExAmp	12
229	A_ExAmp_FL_0024_T01	0.9	ATP	A_ExAmp_FL	ExAmp	12
7	A_ExAmp_FL_0024_T01	0.9	SCV	A_ExAmp_FL	ExAmp	12
10	A_ExAmp_FL_0024_T01	0.9	CNSSNV	A_ExAmp_FL	ExAmp	12
57	B_ExAmp_SARC_0010_T2	1.214	ATP	B_ExAmp_SARC	ExAmp	12
23	B_ExAmp_SARC_0010_T2	1.214	SCV	B_ExAmp_SARC	ExAmp	12
25	B_ExAmp_SARC_0010_T2	1.214	CNSSNV	B_ExAmp_SARC	ExAmp	12
229	A_ExAmp_FL_0011_T02	0.964	ATP	A_ExAmp_FL	ExAmp	12
6	A_ExAmp_FL_0011_T02	0.964	SCV	A_ExAmp_FL	ExAmp	12
12	A_ExAmp_FL_0011_T02	0.964	CNSSNV	A_ExAmp_FL	ExAmp	12
118	A_ExAmp_FL_0011_T01	0.986	ATP	A_ExAmp_FL	ExAmp	12
8	A_ExAmp_FL_0011_T01	0.986	SCV	A_ExAmp_FL	ExAmp	12
19	A_ExAmp_FL_0011_T01	0.986	CNSSNV	A_ExAmp_FL	ExAmp	12
116	C_BrAmp_SARC_0019_T1	0.067	ATP	C_BrAmp_SARC	BrAmp	28
1	C_BrAmp_SARC_0019_T1	0.067	SCV	C_BrAmp_SARC	BrAmp	28
1	C_BrAmp_SARC_0019_T1	0.067	CNSSNV	C_BrAmp_SARC	BrAmp	28
112	A_ExAmp_FL_0035_T01	0.856	ATP	A_ExAmp_FL	ExAmp	12
6	A_ExAmp_FL_0035_T01	0.856	SCV	A_ExAmp_FL	ExAmp	12
6	A_ExAmp_FL_0035_T01	0.856	CNSSNV	A_ExAmp_FL	ExAmp	12
118	C_BrAmp_SARC_0022_T1	0.179	ATP	C_BrAmp_SARC	BrAmp	28
0	C_BrAmp_SARC_0022_T1	0.179	SCV	C_BrAmp_SARC	BrAmp	28
5	C_BrAmp_SARC_0022_T1	0.179	CNSSNV	C_BrAmp_SARC	BrAmp	28
88	C_BrAmp_SARC_0001_T1	0.059	ATP	C_BrAmp_SARC	BrAmp	28
0	C_BrAmp_SARC_0001_T1	0.059	SCV	C_BrAmp_SARC	BrAmp	28
1	C_BrAmp_SARC_0001_T1	0.059	CNSSNV	C_BrAmp_SARC	BrAmp	28
221	A_ExAmp_FL_0035_T02	0.747	ATP	A_ExAmp_FL	ExAmp	12
4	A_ExAmp_FL_0035_T02	0.747	SCV	A_ExAmp_FL	ExAmp	12
4	A_ExAmp_FL_0035_T02	0.747	CNSSNV	A_ExAmp_FL	ExAmp	12
208	D_BrAmp_DLBCL_0019_2	0.187	ATP	D_BrAmp_DLBCL	BrAmp	12
0	D_BrAmp_DLBCL_0019_2	0.187	SCV	D_BrAmp_DLBCL	BrAmp	12
1	D_BrAmp_DLBCL_0019_2	0.187	CNSSNV	D_BrAmp_DLBCL	BrAmp	12
125	D_BrAmp_DLBCL_0019_1	0.193	ATP	D_BrAmp_DLBCL	BrAmp	12
0	D_BrAmp_DLBCL_0019_1	0.193	SCV	D_BrAmp_DLBCL	BrAmp	12
0	D_BrAmp_DLBCL_0019_1	0.193	CNSSNV	D_BrAmp_DLBCL	BrAmp	12
44	B_ExAmp_SARC_0043_T1	0.692	ATP	B_ExAmp_SARC	ExAmp	12
1	B_ExAmp_SARC_0043_T1	0.692	SCV	B_ExAmp_SARC	ExAmp	12
3	B_ExAmp_SARC_0043_T1	0.692	CNSSNV	B_ExAmp_SARC	ExAmp	12
162	B_ExAmp_SARC_0040_T1	0.674	ATP	B_ExAmp_SARC	ExAmp	12
1	B_ExAmp_SARC_0040_T1	0.674	SCV	B_ExAmp_SARC	ExAmp	12
3	B_ExAmp_SARC_0040_T1	0.674	CNSSNV	B_ExAmp_SARC	ExAmp	12
124	C_BrAmp_SARC_0011_T1	0.06	ATP	C_BrAmp_SARC	BrAmp	28
1	C_BrAmp_SARC_0011_T1	0.06	SCV	C_BrAmp_SARC	BrAmp	28
3	C_BrAmp_SARC_0011_T1	0.06	CNSSNV	C_BrAmp_SARC	BrAmp	28
80	A_ExAmp_FL_0008_T01	0.835	ATP	A_ExAmp_FL	ExAmp	12
7	A_ExAmp_FL_0008_T01	0.835	SCV	A_ExAmp_FL	ExAmp	12
10	A_ExAmp_FL_0008_T01	0.835	CNSSNV	A_ExAmp_FL	ExAmp	12
72	A_ExAmp_FL_0008_T02	0.837	ATP	A_ExAmp_FL	ExAmp	12
2	A_ExAmp_FL_0008_T02	0.837	SCV	A_ExAmp_FL	ExAmp	12
3	A_ExAmp_FL_0008_T02	0.837	CNSSNV	A_ExAmp_FL	ExAmp	12
94	B_ExAmp_SARC_0076_T1	0.88	ATP	B_ExAmp_SARC	ExAmp	11
12	B_ExAmp_SARC_0076_T1	0.88	SCV	B_ExAmp_SARC	ExAmp	11
16	B_ExAmp_SARC_0076_T1	0.88	CNSSNV	B_ExAmp_SARC	ExAmp	11
104	D_BrAmp_DLBCL_0029	0.264	ATP	D_BrAmp_DLBCL	BrAmp	12
0	D_BrAmp_DLBCL_0029	0.264	SCV	D_BrAmp_DLBCL	BrAmp	12
4	D_BrAmp_DLBCL_0029	0.264	CNSSNV	D_BrAmp_DLBCL	BrAmp	12
102	B_ExAmp_SARC_0019_T1	0.807	ATP	B_ExAmp_SARC	ExAmp	12
2	B_ExAmp_SARC_0019_T1	0.807	SCV	B_ExAmp_SARC	ExAmp	12
4	B_ExAmp_SARC_0019_T1	0.807	CNSSNV	B_ExAmp_SARC	ExAmp	12
71	C_BrAmp_SARC_0018_T1	0.052	ATP	C_BrAmp_SARC	BrAmp	28
1	C_BrAmp_SARC_0018_T1	0.052	SCV	C_BrAmp_SARC	BrAmp	28
2	C_BrAmp_SARC_0018_T1	0.052	CNSSNV	C_BrAmp_SARC	BrAmp	28
3	B_ExAmp_SARC_0008_T1	1.38	ATP	B_ExAmp_SARC	ExAmp	12
37	B_ExAmp_SARC_0008_T1	1.38	SCV	B_ExAmp_SARC	ExAmp	12
40	B_ExAmp_SARC_0008_T1	1.38	CNSSNV	B_ExAmp_SARC	ExAmp	12
53	C_BrAmp_SARC_0005_T1	0.091	ATP	C_BrAmp_SARC	BrAmp	28
0	C_BrAmp_SARC_0005_T1	0.091	SCV	C_BrAmp_SARC	BrAmp	28
0	C_BrAmp_SARC_0005_T1	0.091	CNSSNV	C_BrAmp_SARC	BrAmp	28
166	B_ExAmp_SARC_0000_T1	1.194	ATP	B_ExAmp_SARC	ExAmp	12
19	B_ExAmp_SARC_0000_T1	1.194	SCV	B_ExAmp_SARC	ExAmp	12
22	B_ExAmp_SARC_0000_T1	1.194	CNSSNV	B_ExAmp_SARC	ExAmp	12
179	A_ExAmp_FL_0010_T02	0.795	ATP	A_ExAmp_FL	ExAmp	12
2	A_ExAmp_FL_0010_T02	0.795	SCV	A_ExAmp_FL	ExAmp	12
5	A_ExAmp_FL_0010_T02	0.795	CNSSNV	A_ExAmp_FL	ExAmp	12
186	A_ExAmp_FL_0010_T01	1.004	ATP	A_ExAmp_FL	ExAmp	12
5	A_ExAmp_FL_0010_T01	1.004	SCV	A_ExAmp_FL	ExAmp	12
9	A_ExAmp_FL_0010_T01	1.004	CNSSNV	A_ExAmp_FL	ExAmp	12
270	A_ExAmp_FL_0034_T01	0.934	ATP	A_ExAmp_FL	ExAmp	12
3	A_ExAmp_FL_0034_T01	0.934	SCV	A_ExAmp_FL	ExAmp	12
5	A_ExAmp_FL_0034_T01	0.934	CNSSNV	A_ExAmp_FL	ExAmp	12
87	A_ExAmp_FL_0031_T01	1.019	ATP	A_ExAmp_FL	ExAmp	12
13	A_ExAmp_FL_0031_T01	1.019	SCV	A_ExAmp_FL	ExAmp	12
18	A_ExAmp_FL_0031_T01	1.019	CNSSNV	A_ExAmp_FL	ExAmp	12
814	D_BrAmp_DLBCL_0017_2	0.195	ATP	D_BrAmp_DLBCL	BrAmp	12
1	D_BrAmp_DLBCL_0017_2	0.195	SCV	D_BrAmp_DLBCL	BrAmp	12
2	D_BrAmp_DLBCL_0017_2	0.195	CNSSNV	D_BrAmp_DLBCL	BrAmp	12
288	A_ExAmp_FL_0031_T02	0.984	ATP	A_ExAmp_FL	ExAmp	12
4	A_ExAmp_FL_0031_T02	0.984	SCV	A_ExAmp_FL	ExAmp	12
5	A_ExAmp_FL_0031_T02	0.984	CNSSNV	A_ExAmp_FL	ExAmp	12
257	B_ExAmp_SARC_0069_T1	1.069	ATP	B_ExAmp_SARC	ExAmp	10
12	B_ExAmp_SARC_0069_T1	1.069	SCV	B_ExAmp_SARC	ExAmp	10
13	B_ExAmp_SARC_0069_T1	1.069	CNSSNV	B_ExAmp_SARC	ExAmp	10
42	C_BrAmp_SARC_0012_T1	0.06	ATP	C_BrAmp_SARC	BrAmp	28
1	C_BrAmp_SARC_0012_T1	0.06	SCV	C_BrAmp_SARC	BrAmp	28
3	C_BrAmp_SARC_0012_T1	0.06	CNSSNV	C_BrAmp_SARC	BrAmp	28
107	C_BrAmp_SARC_0029_T1	0.048	ATP	C_BrAmp_SARC	BrAmp	28
0	C_BrAmp_SARC_0029_T1	0.048	SCV	C_BrAmp_SARC	BrAmp	28
1	C_BrAmp_SARC_0029_T1	0.048	CNSSNV	C_BrAmp_SARC	BrAmp	28
968	D_BrAmp_DLBCL_0025_1	0.236	ATP	D_BrAmp_DLBCL	BrAmp	12
0	D_BrAmp_DLBCL_0025_1	0.236	SCV	D_BrAmp_DLBCL	BrAmp	12
1	D_BrAmp_DLBCL_0025_1	0.236	CNSSNV	D_BrAmp_DLBCL	BrAmp	12
104	A_ExAmp_FL_0015_T03	1.07	ATP	A_ExAmp_FL	ExAmp	12
17	A_ExAmp_FL_0015_T03	1.07	SCV	A_ExAmp_FL	ExAmp	12
25	A_ExAmp_FL_0015_T03	1.07	CNSSNV	A_ExAmp_FL	ExAmp	12
131	A_ExAmp_FL_0015_T02	0.732	ATP	A_ExAmp_FL	ExAmp	12
3	A_ExAmp_FL_0015_T02	0.732	SCV	A_ExAmp_FL	ExAmp	12
11	A_ExAmp_FL_0015_T02	0.732	CNSSNV	A_ExAmp_FL	ExAmp	12
69	A_ExAmp_FL_0015_T01	0.775	ATP	A_ExAmp_FL	ExAmp	12
6	A_ExAmp_FL_0015_T01	0.775	SCV	A_ExAmp_FL	ExAmp	12
12	A_ExAmp_FL_0015_T01	0.775	CNSSNV	A_ExAmp_FL	ExAmp	12
38	B_ExAmp_SARC_0005_T2	0.714	ATP	B_ExAmp_SARC	ExAmp	12
3	B_ExAmp_SARC_0005_T2	0.714	SCV	B_ExAmp_SARC	ExAmp	12
5	B_ExAmp_SARC_0005_T2	0.714	CNSSNV	B_ExAmp_SARC	ExAmp	12
337	A_ExAmp_FL_0009_T01	0.755	ATP	A_ExAmp_FL	ExAmp	12
3	A_ExAmp_FL_0009_T01	0.755	SCV	A_ExAmp_FL	ExAmp	12
6	A_ExAmp_FL_0009_T01	0.755	CNSSNV	A_ExAmp_FL	ExAmp	12
46	B_ExAmp_SARC_0045_T1	1.012	ATP	B_ExAmp_SARC	ExAmp	12
9	B_ExAmp_SARC_0045_T1	1.012	SCV	B_ExAmp_SARC	ExAmp	12
10	B_ExAmp_SARC_0045_T1	1.012	CNSSNV	B_ExAmp_SARC	ExAmp	12
66	C_BrAmp_SARC_0028_T1	0.055	ATP	C_BrAmp_SARC	BrAmp	28
0	C_BrAmp_SARC_0028_T1	0.055	SCV	C_BrAmp_SARC	BrAmp	28
2	C_BrAmp_SARC_0028_T1	0.055	CNSSNV	C_BrAmp_SARC	BrAmp	28
101	B_ExAmp_SARC_0062_T1	1.757	ATP	B_ExAmp_SARC	ExAmp	10
112	B_ExAmp_SARC_0062_T1	1.757	SCV	B_ExAmp_SARC	ExAmp	10
140	B_ExAmp_SARC_0062_T1	1.757	CNSSNV	B_ExAmp_SARC	ExAmp	10
78	C_BrAmp_SARC_0014_T1	0.077	ATP	C_BrAmp_SARC	BrAmp	28
0	C_BrAmp_SARC_0014_T1	0.077	SCV	C_BrAmp_SARC	BrAmp	28
1	C_BrAmp_SARC_0014_T1	0.077	CNSSNV	C_BrAmp_SARC	BrAmp	28
84	B_ExAmp_SARC_0007_T1	1.076	ATP	B_ExAmp_SARC	ExAmp	12
15	B_ExAmp_SARC_0007_T1	1.076	SCV	B_ExAmp_SARC	ExAmp	12
16	B_ExAmp_SARC_0007_T1	1.076	CNSSNV	B_ExAmp_SARC	ExAmp	12
44	B_ExAmp_SARC_0049_T1	0.78	ATP	B_ExAmp_SARC	ExAmp	12
2	B_ExAmp_SARC_0049_T1	0.78	SCV	B_ExAmp_SARC	ExAmp	12
7	B_ExAmp_SARC_0049_T1	0.78	CNSSNV	B_ExAmp_SARC	ExAmp	12
210	D_BrAmp_DLBCL_0027_1	0.25	ATP	D_BrAmp_DLBCL	BrAmp	12
1	D_BrAmp_DLBCL_0027_1	0.25	SCV	D_BrAmp_DLBCL	BrAmp	12
4	D_BrAmp_DLBCL_0027_1	0.25	CNSSNV	D_BrAmp_DLBCL	BrAmp	12
204	D_BrAmp_DLBCL_0027_2	0.395	ATP	D_BrAmp_DLBCL	BrAmp	12
0	D_BrAmp_DLBCL_0027_2	0.395	SCV	D_BrAmp_DLBCL	BrAmp	12
2	D_BrAmp_DLBCL_0027_2	0.395	CNSSNV	D_BrAmp_DLBCL	BrAmp	12
37	C_BrAmp_SARC_0008_T1	0.069	ATP	C_BrAmp_SARC	BrAmp	28
0	C_BrAmp_SARC_0008_T1	0.069	SCV	C_BrAmp_SARC	BrAmp	28
0	C_BrAmp_SARC_0008_T1	0.069	CNSSNV	C_BrAmp_SARC	BrAmp	28
46	B_ExAmp_SARC_0058_T1	0.649	ATP	B_ExAmp_SARC	ExAmp	12
1	B_ExAmp_SARC_0058_T1	0.649	SCV	B_ExAmp_SARC	ExAmp	12
6	B_ExAmp_SARC_0058_T1	0.649	CNSSNV	B_ExAmp_SARC	ExAmp	12
31	B_ExAmp_SARC_0012_T1	0.852	ATP	B_ExAmp_SARC	ExAmp	12
3	B_ExAmp_SARC_0012_T1	0.852	SCV	B_ExAmp_SARC	ExAmp	12
5	B_ExAmp_SARC_0012_T1	0.852	CNSSNV	B_ExAmp_SARC	ExAmp	12
129	B_ExAmp_SARC_0074_T1	0.543	ATP	B_ExAmp_SARC	ExAmp	12
0	B_ExAmp_SARC_0074_T1	0.543	SCV	B_ExAmp_SARC	ExAmp	12
2	B_ExAmp_SARC_0074_T1	0.543	CNSSNV	B_ExAmp_SARC	ExAmp	12
118	B_ExAmp_SARC_0020_T1	0.937	ATP	B_ExAmp_SARC	ExAmp	12
7	B_ExAmp_SARC_0020_T1	0.937	SCV	B_ExAmp_SARC	ExAmp	12
9	B_ExAmp_SARC_0020_T1	0.937	CNSSNV	B_ExAmp_SARC	ExAmp	12
76	C_BrAmp_SARC_0015_T1	0.072	ATP	C_BrAmp_SARC	BrAmp	28
0	C_BrAmp_SARC_0015_T1	0.072	SCV	C_BrAmp_SARC	BrAmp	28
0	C_BrAmp_SARC_0015_T1	0.072	CNSSNV	C_BrAmp_SARC	BrAmp	28
189	D_BrAmp_DLBCL_0033	0.21	ATP	D_BrAmp_DLBCL	BrAmp	12
1	D_BrAmp_DLBCL_0033	0.21	SCV	D_BrAmp_DLBCL	BrAmp	12
5	D_BrAmp_DLBCL_0033	0.21	CNSSNV	D_BrAmp_DLBCL	BrAmp	12
60	D_BrAmp_DLBCL_0032	0.104	ATP	D_BrAmp_DLBCL	BrAmp	12
0	D_BrAmp_DLBCL_0032	0.104	SCV	D_BrAmp_DLBCL	BrAmp	12
1	D_BrAmp_DLBCL_0032	0.104	CNSSNV	D_BrAmp_DLBCL	BrAmp	12
31	C_BrAmp_SARC_0003_T1	0.05	ATP	C_BrAmp_SARC	BrAmp	28
0	C_BrAmp_SARC_0003_T1	0.05	SCV	C_BrAmp_SARC	BrAmp	28
2	C_BrAmp_SARC_0003_T1	0.05	CNSSNV	C_BrAmp_SARC	BrAmp	28
508	D_BrAmp_DLBCL_0030	0.398	ATP	D_BrAmp_DLBCL	BrAmp	12
0	D_BrAmp_DLBCL_0030	0.398	SCV	D_BrAmp_DLBCL	BrAmp	12
1	D_BrAmp_DLBCL_0030	0.398	CNSSNV	D_BrAmp_DLBCL	BrAmp	12
156	A_ExAmp_FL_0003_T02	0.798	ATP	A_ExAmp_FL	ExAmp	12
6	A_ExAmp_FL_0003_T02	0.798	SCV	A_ExAmp_FL	ExAmp	12
8	A_ExAmp_FL_0003_T02	0.798	CNSSNV	A_ExAmp_FL	ExAmp	12
64	B_ExAmp_SARC_0050_T1	0.866	ATP	B_ExAmp_SARC	ExAmp	12
2	B_ExAmp_SARC_0050_T1	0.866	SCV	B_ExAmp_SARC	ExAmp	12
3	B_ExAmp_SARC_0050_T1	0.866	CNSSNV	B_ExAmp_SARC	ExAmp	12
92	B_ExAmp_SARC_0056_T1	0.9	ATP	B_ExAmp_SARC	ExAmp	12
4	B_ExAmp_SARC_0056_T1	0.9	SCV	B_ExAmp_SARC	ExAmp	12
5	B_ExAmp_SARC_0056_T1	0.9	CNSSNV	B_ExAmp_SARC	ExAmp	12
139	A_ExAmp_FL_0003_T01	1.115	ATP	A_ExAmp_FL	ExAmp	12
11	A_ExAmp_FL_0003_T01	1.115	SCV	A_ExAmp_FL	ExAmp	12
17	A_ExAmp_FL_0003_T01	1.115	CNSSNV	A_ExAmp_FL	ExAmp	12
79	B_ExAmp_SARC_0032_T1	0.778	ATP	B_ExAmp_SARC	ExAmp	12
0	B_ExAmp_SARC_0032_T1	0.778	SCV	B_ExAmp_SARC	ExAmp	12
2	B_ExAmp_SARC_0032_T1	0.778	CNSSNV	B_ExAmp_SARC	ExAmp	12
364	D_BrAmp_DLBCL_0028	0.192	ATP	D_BrAmp_DLBCL	BrAmp	12
0	D_BrAmp_DLBCL_0028	0.192	SCV	D_BrAmp_DLBCL	BrAmp	12
1	D_BrAmp_DLBCL_0028	0.192	CNSSNV	D_BrAmp_DLBCL	BrAmp	12
33	B_ExAmp_SARC_0036_T1	0.861	ATP	B_ExAmp_SARC	ExAmp	12
3	B_ExAmp_SARC_0036_T1	0.861	SCV	B_ExAmp_SARC	ExAmp	12
3	B_ExAmp_SARC_0036_T1	0.861	CNSSNV	B_ExAmp_SARC	ExAmp	12
143	B_ExAmp_SARC_0023_T1	0.827	ATP	B_ExAmp_SARC	ExAmp	12
5	B_ExAmp_SARC_0023_T1	0.827	SCV	B_ExAmp_SARC	ExAmp	12
7	B_ExAmp_SARC_0023_T1	0.827	CNSSNV	B_ExAmp_SARC	ExAmp	12
531	D_BrAmp_DLBCL_0018_2	0.202	ATP	D_BrAmp_DLBCL	BrAmp	12
0	D_BrAmp_DLBCL_0018_2	0.202	SCV	D_BrAmp_DLBCL	BrAmp	12
1	D_BrAmp_DLBCL_0018_2	0.202	CNSSNV	D_BrAmp_DLBCL	BrAmp	12
100	B_ExAmp_SARC_0029_T1	0.634	ATP	B_ExAmp_SARC	ExAmp	12
0	B_ExAmp_SARC_0029_T1	0.634	SCV	B_ExAmp_SARC	ExAmp	12
2	B_ExAmp_SARC_0029_T1	0.634	CNSSNV	B_ExAmp_SARC	ExAmp	12
71	C_BrAmp_SARC_0027_T1	0.059	ATP	C_BrAmp_SARC	BrAmp	28
0	C_BrAmp_SARC_0027_T1	0.059	SCV	C_BrAmp_SARC	BrAmp	28
0	C_BrAmp_SARC_0027_T1	0.059	CNSSNV	C_BrAmp_SARC	BrAmp	28
413	D_BrAmp_DLBCL_0018_1	0.164	ATP	D_BrAmp_DLBCL	BrAmp	12
0	D_BrAmp_DLBCL_0018_1	0.164	SCV	D_BrAmp_DLBCL	BrAmp	12
1	D_BrAmp_DLBCL_0018_1	0.164	CNSSNV	D_BrAmp_DLBCL	BrAmp	12
33	B_ExAmp_SARC_0046_T1	0.702	ATP	B_ExAmp_SARC	ExAmp	12
0	B_ExAmp_SARC_0046_T1	0.702	SCV	B_ExAmp_SARC	ExAmp	12
0	B_ExAmp_SARC_0046_T1	0.702	CNSSNV	B_ExAmp_SARC	ExAmp	12
161	A_ExAmp_FL_0018_T02	0.702	ATP	A_ExAmp_FL	ExAmp	12
3	A_ExAmp_FL_0018_T02	0.702	SCV	A_ExAmp_FL	ExAmp	12
5	A_ExAmp_FL_0018_T02	0.702	CNSSNV	A_ExAmp_FL	ExAmp	12
299	A_ExAmp_FL_0018_T03	0.759	ATP	A_ExAmp_FL	ExAmp	12
1	A_ExAmp_FL_0018_T03	0.759	SCV	A_ExAmp_FL	ExAmp	12
6	A_ExAmp_FL_0018_T03	0.759	CNSSNV	A_ExAmp_FL	ExAmp	12
178	A_ExAmp_FL_0018_T01	0.661	ATP	A_ExAmp_FL	ExAmp	12
0	A_ExAmp_FL_0018_T01	0.661	SCV	A_ExAmp_FL	ExAmp	12
5	A_ExAmp_FL_0018_T01	0.661	CNSSNV	A_ExAmp_FL	ExAmp	12
41	C_BrAmp_SARC_0000_T1	0.059	ATP	C_BrAmp_SARC	BrAmp	28
0	C_BrAmp_SARC_0000_T1	0.059	SCV	C_BrAmp_SARC	BrAmp	28
2	C_BrAmp_SARC_0000_T1	0.059	CNSSNV	C_BrAmp_SARC	BrAmp	28
386	A_ExAmp_FL_0018_T04	0.805	ATP	A_ExAmp_FL	ExAmp	12
5	A_ExAmp_FL_0018_T04	0.805	SCV	A_ExAmp_FL	ExAmp	12
9	A_ExAmp_FL_0018_T04	0.805	CNSSNV	A_ExAmp_FL	ExAmp	12
86	A_ExAmp_FL_0026_T01	0.987	ATP	A_ExAmp_FL	ExAmp	12
19	A_ExAmp_FL_0026_T01	0.987	SCV	A_ExAmp_FL	ExAmp	12
21	A_ExAmp_FL_0026_T01	0.987	CNSSNV	A_ExAmp_FL	ExAmp	12
85	B_ExAmp_SARC_0021_T1	1.23	ATP	B_ExAmp_SARC	ExAmp	12
20	B_ExAmp_SARC_0021_T1	1.23	SCV	B_ExAmp_SARC	ExAmp	12
22	B_ExAmp_SARC_0021_T1	1.23	CNSSNV	B_ExAmp_SARC	ExAmp	12
221	A_ExAmp_FL_0026_T03	0.926	ATP	A_ExAmp_FL	ExAmp	12
4	A_ExAmp_FL_0026_T03	0.926	SCV	A_ExAmp_FL	ExAmp	12
9	A_ExAmp_FL_0026_T03	0.926	CNSSNV	A_ExAmp_FL	ExAmp	12
127	A_ExAmp_FL_0026_T02	0.813	ATP	A_ExAmp_FL	ExAmp	12
6	A_ExAmp_FL_0026_T02	0.813	SCV	A_ExAmp_FL	ExAmp	12
10	A_ExAmp_FL_0026_T02	0.813	CNSSNV	A_ExAmp_FL	ExAmp	12
3	A_ExAmp_FL_0022_T01	1.147	ATP	A_ExAmp_FL	ExAmp	12
15	A_ExAmp_FL_0022_T01	1.147	SCV	A_ExAmp_FL	ExAmp	12
20	A_ExAmp_FL_0022_T01	1.147	CNSSNV	A_ExAmp_FL	ExAmp	12
55	C_BrAmp_SARC_0016_T1	0.057	ATP	C_BrAmp_SARC	BrAmp	28
0	C_BrAmp_SARC_0016_T1	0.057	SCV	C_BrAmp_SARC	BrAmp	28
0	C_BrAmp_SARC_0016_T1	0.057	CNSSNV	C_BrAmp_SARC	BrAmp	28
125	A_ExAmp_FL_0022_T02	0.856	ATP	A_ExAmp_FL	ExAmp	12
9	A_ExAmp_FL_0022_T02	0.856	SCV	A_ExAmp_FL	ExAmp	12
11	A_ExAmp_FL_0022_T02	0.856	CNSSNV	A_ExAmp_FL	ExAmp	12
236	B_ExAmp_SARC_0022_T1	0.87	ATP	B_ExAmp_SARC	ExAmp	12
5	B_ExAmp_SARC_0022_T1	0.87	SCV	B_ExAmp_SARC	ExAmp	12
6	B_ExAmp_SARC_0022_T1	0.87	CNSSNV	B_ExAmp_SARC	ExAmp	12
15	B_ExAmp_SARC_0071_T1	0.671	ATP	B_ExAmp_SARC	ExAmp	12
2	B_ExAmp_SARC_0071_T1	0.671	SCV	B_ExAmp_SARC	ExAmp	12
3	B_ExAmp_SARC_0071_T1	0.671	CNSSNV	B_ExAmp_SARC	ExAmp	12
194	C_BrAmp_SARC_0013_T1	0.097	ATP	C_BrAmp_SARC	BrAmp	28
2	C_BrAmp_SARC_0013_T1	0.097	SCV	C_BrAmp_SARC	BrAmp	28
3	C_BrAmp_SARC_0013_T1	0.097	CNSSNV	C_BrAmp_SARC	BrAmp	28
328	D_BrAmp_DLBCL_0021_2	0.39	ATP	D_BrAmp_DLBCL	BrAmp	12
1	D_BrAmp_DLBCL_0021_2	0.39	SCV	D_BrAmp_DLBCL	BrAmp	12
1	D_BrAmp_DLBCL_0021_2	0.39	CNSSNV	D_BrAmp_DLBCL	BrAmp	12
71	C_BrAmp_SARC_0013_T5	0.065	ATP	C_BrAmp_SARC	BrAmp	28
2	C_BrAmp_SARC_0013_T5	0.065	SCV	C_BrAmp_SARC	BrAmp	28
3	C_BrAmp_SARC_0013_T5	0.065	CNSSNV	C_BrAmp_SARC	BrAmp	28
330	D_BrAmp_DLBCL_0021_1	0.241	ATP	D_BrAmp_DLBCL	BrAmp	12
0	D_BrAmp_DLBCL_0021_1	0.241	SCV	D_BrAmp_DLBCL	BrAmp	12
0	D_BrAmp_DLBCL_0021_1	0.241	CNSSNV	D_BrAmp_DLBCL	BrAmp	12
42	B_ExAmp_SARC_0006_T1	1.076	ATP	B_ExAmp_SARC	ExAmp	12
15	B_ExAmp_SARC_0006_T1	1.076	SCV	B_ExAmp_SARC	ExAmp	12
16	B_ExAmp_SARC_0006_T1	1.076	CNSSNV	B_ExAmp_SARC	ExAmp	12
237	A_ExAmp_FL_0036_T01	0.867	ATP	A_ExAmp_FL	ExAmp	12
3	A_ExAmp_FL_0036_T01	0.867	SCV	A_ExAmp_FL	ExAmp	12
6	A_ExAmp_FL_0036_T01	0.867	CNSSNV	A_ExAmp_FL	ExAmp	12
186	B_ExAmp_SARC_0016_T1	0.909	ATP	B_ExAmp_SARC	ExAmp	12
9	B_ExAmp_SARC_0016_T1	0.909	SCV	B_ExAmp_SARC	ExAmp	12
11	B_ExAmp_SARC_0016_T1	0.909	CNSSNV	B_ExAmp_SARC	ExAmp	12
91	C_BrAmp_SARC_0026_T1	0.107	ATP	C_BrAmp_SARC	BrAmp	5
0	C_BrAmp_SARC_0026_T1	0.107	SCV	C_BrAmp_SARC	BrAmp	5
0	C_BrAmp_SARC_0026_T1	0.107	CNSSNV	C_BrAmp_SARC	BrAmp	5
206	D_BrAmp_DLBCL_0023_1	0.265	ATP	D_BrAmp_DLBCL	BrAmp	12
0	D_BrAmp_DLBCL_0023_1	0.265	SCV	D_BrAmp_DLBCL	BrAmp	12
1	D_BrAmp_DLBCL_0023_1	0.265	CNSSNV	D_BrAmp_DLBCL	BrAmp	12
36	B_ExAmp_SARC_0011_T1	0.878	ATP	B_ExAmp_SARC	ExAmp	12
2	B_ExAmp_SARC_0011_T1	0.878	SCV	B_ExAmp_SARC	ExAmp	12
4	B_ExAmp_SARC_0011_T1	0.878	CNSSNV	B_ExAmp_SARC	ExAmp	12
47	B_ExAmp_SARC_0030_T1	1.051	ATP	B_ExAmp_SARC	ExAmp	12
8	B_ExAmp_SARC_0030_T1	1.051	SCV	B_ExAmp_SARC	ExAmp	12
10	B_ExAmp_SARC_0030_T1	1.051	CNSSNV	B_ExAmp_SARC	ExAmp	12
65	B_ExAmp_SARC_0059_T1	0.728	ATP	B_ExAmp_SARC	ExAmp	12
3	B_ExAmp_SARC_0059_T1	0.728	SCV	B_ExAmp_SARC	ExAmp	12
6	B_ExAmp_SARC_0059_T1	0.728	CNSSNV	B_ExAmp_SARC	ExAmp	12
1203	D_BrAmp_DLBCL_0025_2	0.351	ATP	D_BrAmp_DLBCL	BrAmp	12
0	D_BrAmp_DLBCL_0025_2	0.351	SCV	D_BrAmp_DLBCL	BrAmp	12
0	D_BrAmp_DLBCL_0025_2	0.351	CNSSNV	D_BrAmp_DLBCL	BrAmp	12
166	A_ExAmp_FL_0000_T01	1.063	ATP	A_ExAmp_FL	ExAmp	12
8	A_ExAmp_FL_0000_T01	1.063	SCV	A_ExAmp_FL	ExAmp	12
14	A_ExAmp_FL_0000_T01	1.063	CNSSNV	A_ExAmp_FL	ExAmp	12
426	A_ExAmp_FL_0033_T02	0.737	ATP	A_ExAmp_FL	ExAmp	12
3	A_ExAmp_FL_0033_T02	0.737	SCV	A_ExAmp_FL	ExAmp	12
4	A_ExAmp_FL_0033_T02	0.737	CNSSNV	A_ExAmp_FL	ExAmp	12
254	A_ExAmp_FL_0033_T01	1.589	ATP	A_ExAmp_FL	ExAmp	12
71	A_ExAmp_FL_0033_T01	1.589	SCV	A_ExAmp_FL	ExAmp	12
73	A_ExAmp_FL_0033_T01	1.589	CNSSNV	A_ExAmp_FL	ExAmp	12
198	A_ExAmp_FL_0000_T02	0.953	ATP	A_ExAmp_FL	ExAmp	12
3	A_ExAmp_FL_0000_T02	0.953	SCV	A_ExAmp_FL	ExAmp	12
9	A_ExAmp_FL_0000_T02	0.953	CNSSNV	A_ExAmp_FL	ExAmp	12
204	D_BrAmp_DLBCL_0024_2	0.336	ATP	D_BrAmp_DLBCL	BrAmp	6
0	D_BrAmp_DLBCL_0024_2	0.336	SCV	D_BrAmp_DLBCL	BrAmp	6
0	D_BrAmp_DLBCL_0024_2	0.336	CNSSNV	D_BrAmp_DLBCL	BrAmp	6
107	D_BrAmp_DLBCL_0024_1	0.2	ATP	D_BrAmp_DLBCL	BrAmp	6
0	D_BrAmp_DLBCL_0024_1	0.2	SCV	D_BrAmp_DLBCL	BrAmp	6
3	D_BrAmp_DLBCL_0024_1	0.2	CNSSNV	D_BrAmp_DLBCL	BrAmp	6
220	A_ExAmp_FL_0023_T01	0.976	ATP	A_ExAmp_FL	ExAmp	12
8	A_ExAmp_FL_0023_T01	0.976	SCV	A_ExAmp_FL	ExAmp	12
12	A_ExAmp_FL_0023_T01	0.976	CNSSNV	A_ExAmp_FL	ExAmp	12
147	A_ExAmp_FL_0023_T02	0.956	ATP	A_ExAmp_FL	ExAmp	12
4	A_ExAmp_FL_0023_T02	0.956	SCV	A_ExAmp_FL	ExAmp	12
8	A_ExAmp_FL_0023_T02	0.956	CNSSNV	A_ExAmp_FL	ExAmp	12
438	A_ExAmp_FL_0020_T02	0.941	ATP	A_ExAmp_FL	ExAmp	12
6	A_ExAmp_FL_0020_T02	0.941	SCV	A_ExAmp_FL	ExAmp	12
7	A_ExAmp_FL_0020_T02	0.941	CNSSNV	A_ExAmp_FL	ExAmp	12
524	A_ExAmp_FL_0020_T01	0.916	ATP	A_ExAmp_FL	ExAmp	12
8	A_ExAmp_FL_0020_T01	0.916	SCV	A_ExAmp_FL	ExAmp	12
11	A_ExAmp_FL_0020_T01	0.916	CNSSNV	A_ExAmp_FL	ExAmp	12
53	C_BrAmp_SARC_0010_T1	0.08	ATP	C_BrAmp_SARC	BrAmp	28
0	C_BrAmp_SARC_0010_T1	0.08	SCV	C_BrAmp_SARC	BrAmp	28
3	C_BrAmp_SARC_0010_T1	0.08	CNSSNV	C_BrAmp_SARC	BrAmp	28
78	B_ExAmp_SARC_0048_T1	0.628	ATP	B_ExAmp_SARC	ExAmp	12
0	B_ExAmp_SARC_0048_T1	0.628	SCV	B_ExAmp_SARC	ExAmp	12
4	B_ExAmp_SARC_0048_T1	0.628	CNSSNV	B_ExAmp_SARC	ExAmp	12
51	B_ExAmp_SARC_0065_T1	0.602	ATP	B_ExAmp_SARC	ExAmp	12
0	B_ExAmp_SARC_0065_T1	0.602	SCV	B_ExAmp_SARC	ExAmp	12
1	B_ExAmp_SARC_0065_T1	0.602	CNSSNV	B_ExAmp_SARC	ExAmp	12
167	B_ExAmp_SARC_0034_T1	0.772	ATP	B_ExAmp_SARC	ExAmp	12
2	B_ExAmp_SARC_0034_T1	0.772	SCV	B_ExAmp_SARC	ExAmp	12
4	B_ExAmp_SARC_0034_T1	0.772	CNSSNV	B_ExAmp_SARC	ExAmp	12
246	C_BrAmp_SARC_0007_T1	0.07	ATP	C_BrAmp_SARC	BrAmp	28
0	C_BrAmp_SARC_0007_T1	0.07	SCV	C_BrAmp_SARC	BrAmp	28
1	C_BrAmp_SARC_0007_T1	0.07	CNSSNV	C_BrAmp_SARC	BrAmp	28
127	A_ExAmp_FL_0016_T01	1.498	ATP	A_ExAmp_FL	ExAmp	12
98	A_ExAmp_FL_0016_T01	1.498	SCV	A_ExAmp_FL	ExAmp	12
103	A_ExAmp_FL_0016_T01	1.498	CNSSNV	A_ExAmp_FL	ExAmp	12
147	A_ExAmp_FL_0016_T02	0.697	ATP	A_ExAmp_FL	ExAmp	12
2	A_ExAmp_FL_0016_T02	0.697	SCV	A_ExAmp_FL	ExAmp	12
4	A_ExAmp_FL_0016_T02	0.697	CNSSNV	A_ExAmp_FL	ExAmp	12
143	B_ExAmp_SARC_0039_T1	1.008	ATP	B_ExAmp_SARC	ExAmp	12
10	B_ExAmp_SARC_0039_T1	1.008	SCV	B_ExAmp_SARC	ExAmp	12
12	B_ExAmp_SARC_0039_T1	1.008	CNSSNV	B_ExAmp_SARC	ExAmp	12
83	B_ExAmp_SARC_0072_T1	0.583	ATP	B_ExAmp_SARC	ExAmp	12
1	B_ExAmp_SARC_0072_T1	0.583	SCV	B_ExAmp_SARC	ExAmp	12
2	B_ExAmp_SARC_0072_T1	0.583	CNSSNV	B_ExAmp_SARC	ExAmp	12
82	B_ExAmp_SARC_0064_T1	0.742	ATP	B_ExAmp_SARC	ExAmp	12
5	B_ExAmp_SARC_0064_T1	0.742	SCV	B_ExAmp_SARC	ExAmp	12
5	B_ExAmp_SARC_0064_T1	0.742	CNSSNV	B_ExAmp_SARC	ExAmp	12
213	A_ExAmp_FL_0029_T02	0.794	ATP	A_ExAmp_FL	ExAmp	12
4	A_ExAmp_FL_0029_T02	0.794	SCV	A_ExAmp_FL	ExAmp	12
8	A_ExAmp_FL_0029_T02	0.794	CNSSNV	A_ExAmp_FL	ExAmp	12
274	A_ExAmp_FL_0029_T03	0.764	ATP	A_ExAmp_FL	ExAmp	12
3	A_ExAmp_FL_0029_T03	0.764	SCV	A_ExAmp_FL	ExAmp	12
5	A_ExAmp_FL_0029_T03	0.764	CNSSNV	A_ExAmp_FL	ExAmp	12
80	A_ExAmp_FL_0029_T01	0.614	ATP	A_ExAmp_FL	ExAmp	12
2	A_ExAmp_FL_0029_T01	0.614	SCV	A_ExAmp_FL	ExAmp	12
5	A_ExAmp_FL_0029_T01	0.614	CNSSNV	A_ExAmp_FL	ExAmp	12
31	B_ExAmp_SARC_0051_T1	1.268	ATP	B_ExAmp_SARC	ExAmp	12
11	B_ExAmp_SARC_0051_T1	1.268	SCV	B_ExAmp_SARC	ExAmp	12
11	B_ExAmp_SARC_0051_T1	1.268	CNSSNV	B_ExAmp_SARC	ExAmp	12
28	A_ExAmp_FL_0004_T01	0.452	ATP	A_ExAmp_FL	ExAmp	12
0	A_ExAmp_FL_0004_T01	0.452	SCV	A_ExAmp_FL	ExAmp	12
7	A_ExAmp_FL_0004_T01	0.452	CNSSNV	A_ExAmp_FL	ExAmp	12
144	A_ExAmp_FL_0004_T03	0.738	ATP	A_ExAmp_FL	ExAmp	12
3	A_ExAmp_FL_0004_T03	0.738	SCV	A_ExAmp_FL	ExAmp	12
10	A_ExAmp_FL_0004_T03	0.738	CNSSNV	A_ExAmp_FL	ExAmp	12
87	A_ExAmp_FL_0004_T02	0.573	ATP	A_ExAmp_FL	ExAmp	12
1	A_ExAmp_FL_0004_T02	0.573	SCV	A_ExAmp_FL	ExAmp	12
9	A_ExAmp_FL_0004_T02	0.573	CNSSNV	A_ExAmp_FL	ExAmp	12
59	B_ExAmp_SARC_0053_T1	0.839	ATP	B_ExAmp_SARC	ExAmp	12
7	B_ExAmp_SARC_0053_T1	0.839	SCV	B_ExAmp_SARC	ExAmp	12
8	B_ExAmp_SARC_0053_T1	0.839	CNSSNV	B_ExAmp_SARC	ExAmp	12
91	D_BrAmp_DLBCL_0022_1	0.33	ATP	D_BrAmp_DLBCL	BrAmp	12
0	D_BrAmp_DLBCL_0022_1	0.33	SCV	D_BrAmp_DLBCL	BrAmp	12
1	D_BrAmp_DLBCL_0022_1	0.33	CNSSNV	D_BrAmp_DLBCL	BrAmp	12
84	B_ExAmp_SARC_0061_T1	1.267	ATP	B_ExAmp_SARC	ExAmp	12
24	B_ExAmp_SARC_0061_T1	1.267	SCV	B_ExAmp_SARC	ExAmp	12
26	B_ExAmp_SARC_0061_T1	1.267	CNSSNV	B_ExAmp_SARC	ExAmp	12
35	B_ExAmp_SARC_0070_T1	1.098	ATP	B_ExAmp_SARC	ExAmp	12
11	B_ExAmp_SARC_0070_T1	1.098	SCV	B_ExAmp_SARC	ExAmp	12
16	B_ExAmp_SARC_0070_T1	1.098	CNSSNV	B_ExAmp_SARC	ExAmp	12
42	B_ExAmp_SARC_0027_T1	0.711	ATP	B_ExAmp_SARC	ExAmp	12
2	B_ExAmp_SARC_0027_T1	0.711	SCV	B_ExAmp_SARC	ExAmp	12
3	B_ExAmp_SARC_0027_T1	0.711	CNSSNV	B_ExAmp_SARC	ExAmp	12
37	B_ExAmp_SARC_0073_T1	0.741	ATP	B_ExAmp_SARC	ExAmp	11
2	B_ExAmp_SARC_0073_T1	0.741	SCV	B_ExAmp_SARC	ExAmp	11
4	B_ExAmp_SARC_0073_T1	0.741	CNSSNV	B_ExAmp_SARC	ExAmp	11
748	A_ExAmp_FL_0019_T03	0.804	ATP	A_ExAmp_FL	ExAmp	12
10	A_ExAmp_FL_0019_T03	0.804	SCV	A_ExAmp_FL	ExAmp	12
13	A_ExAmp_FL_0019_T03	0.804	CNSSNV	A_ExAmp_FL	ExAmp	12
473	A_ExAmp_FL_0019_T02	0.832	ATP	A_ExAmp_FL	ExAmp	12
7	A_ExAmp_FL_0019_T02	0.832	SCV	A_ExAmp_FL	ExAmp	12
9	A_ExAmp_FL_0019_T02	0.832	CNSSNV	A_ExAmp_FL	ExAmp	12
537	A_ExAmp_FL_0019_T01	0.722	ATP	A_ExAmp_FL	ExAmp	12
2	A_ExAmp_FL_0019_T01	0.722	SCV	A_ExAmp_FL	ExAmp	12
4	A_ExAmp_FL_0019_T01	0.722	CNSSNV	A_ExAmp_FL	ExAmp	12
203	B_ExAmp_SARC_0024_T1	0.765	ATP	B_ExAmp_SARC	ExAmp	12
0	B_ExAmp_SARC_0024_T1	0.765	SCV	B_ExAmp_SARC	ExAmp	12
1	B_ExAmp_SARC_0024_T1	0.765	CNSSNV	B_ExAmp_SARC	ExAmp	12
31	B_ExAmp_SARC_0015_T2	0.628	ATP	B_ExAmp_SARC	ExAmp	12
4	B_ExAmp_SARC_0015_T2	0.628	SCV	B_ExAmp_SARC	ExAmp	12
5	B_ExAmp_SARC_0015_T2	0.628	CNSSNV	B_ExAmp_SARC	ExAmp	12
2	B_ExAmp_SARC_0001_T1	0.568	ATP	B_ExAmp_SARC	ExAmp	12
1	B_ExAmp_SARC_0001_T1	0.568	SCV	B_ExAmp_SARC	ExAmp	12
3	B_ExAmp_SARC_0001_T1	0.568	CNSSNV	B_ExAmp_SARC	ExAmp	12
58	B_ExAmp_SARC_0067_T1	1.086	ATP	B_ExAmp_SARC	ExAmp	10
34	B_ExAmp_SARC_0067_T1	1.086	SCV	B_ExAmp_SARC	ExAmp	10
53	B_ExAmp_SARC_0067_T1	1.086	CNSSNV	B_ExAmp_SARC	ExAmp	10
588	D_BrAmp_DLBCL_0026_2	0.279	ATP	D_BrAmp_DLBCL	BrAmp	12
0	D_BrAmp_DLBCL_0026_2	0.279	SCV	D_BrAmp_DLBCL	BrAmp	12
0	D_BrAmp_DLBCL_0026_2	0.279	CNSSNV	D_BrAmp_DLBCL	BrAmp	12
225	A_ExAmp_FL_0005_T01	1.353	ATP	A_ExAmp_FL	ExAmp	12
29	A_ExAmp_FL_0005_T01	1.353	SCV	A_ExAmp_FL	ExAmp	12
35	A_ExAmp_FL_0005_T01	1.353	CNSSNV	A_ExAmp_FL	ExAmp	12
230	A_ExAmp_FL_0005_T02	0.86	ATP	A_ExAmp_FL	ExAmp	12
3	A_ExAmp_FL_0005_T02	0.86	SCV	A_ExAmp_FL	ExAmp	12
4	A_ExAmp_FL_0005_T02	0.86	CNSSNV	A_ExAmp_FL	ExAmp	12
43	B_ExAmp_SARC_0033_T1	1.446	ATP	B_ExAmp_SARC	ExAmp	12
63	B_ExAmp_SARC_0033_T1	1.446	SCV	B_ExAmp_SARC	ExAmp	12
70	B_ExAmp_SARC_0033_T1	1.446	CNSSNV	B_ExAmp_SARC	ExAmp	12
40	B_ExAmp_SARC_0041_T1	0.691	ATP	B_ExAmp_SARC	ExAmp	12
1	B_ExAmp_SARC_0041_T1	0.691	SCV	B_ExAmp_SARC	ExAmp	12
6	B_ExAmp_SARC_0041_T1	0.691	CNSSNV	B_ExAmp_SARC	ExAmp	12
128	B_ExAmp_SARC_0009_T1	0.789	ATP	B_ExAmp_SARC	ExAmp	12
4	B_ExAmp_SARC_0009_T1	0.789	SCV	B_ExAmp_SARC	ExAmp	12
4	B_ExAmp_SARC_0009_T1	0.789	CNSSNV	B_ExAmp_SARC	ExAmp	12
591	D_BrAmp_DLBCL_0020_1	0.193	ATP	D_BrAmp_DLBCL	BrAmp	12
2	D_BrAmp_DLBCL_0020_1	0.193	SCV	D_BrAmp_DLBCL	BrAmp	12
4	D_BrAmp_DLBCL_0020_1	0.193	CNSSNV	D_BrAmp_DLBCL	BrAmp	12
187	B_ExAmp_SARC_0004_O5	0.706	ATP	B_ExAmp_SARC	ExAmp	12
4	B_ExAmp_SARC_0004_O5	0.706	SCV	B_ExAmp_SARC	ExAmp	12
4	B_ExAmp_SARC_0004_O5	0.706	CNSSNV	B_ExAmp_SARC	ExAmp	12
58	B_ExAmp_SARC_0037_T1	0.602	ATP	B_ExAmp_SARC	ExAmp	12
0	B_ExAmp_SARC_0037_T1	0.602	SCV	B_ExAmp_SARC	ExAmp	12
0	B_ExAmp_SARC_0037_T1	0.602	CNSSNV	B_ExAmp_SARC	ExAmp	12
45	B_ExAmp_SARC_0025_T1	0.76	ATP	B_ExAmp_SARC	ExAmp	12
0	B_ExAmp_SARC_0025_T1	0.76	SCV	B_ExAmp_SARC	ExAmp	12
1	B_ExAmp_SARC_0025_T1	0.76	CNSSNV	B_ExAmp_SARC	ExAmp	12
92	A_ExAmp_FL_0002_T01	0.748	ATP	A_ExAmp_FL	ExAmp	12
6	A_ExAmp_FL_0002_T01	0.748	SCV	A_ExAmp_FL	ExAmp	12
8	A_ExAmp_FL_0002_T01	0.748	CNSSNV	A_ExAmp_FL	ExAmp	12
45	B_ExAmp_SARC_0047_T1	0.719	ATP	B_ExAmp_SARC	ExAmp	12
1	B_ExAmp_SARC_0047_T1	0.719	SCV	B_ExAmp_SARC	ExAmp	12
3	B_ExAmp_SARC_0047_T1	0.719	CNSSNV	B_ExAmp_SARC	ExAmp	12
255	A_ExAmp_FL_0021_T02	1.331	ATP	A_ExAmp_FL	ExAmp	12
40	A_ExAmp_FL_0021_T02	1.331	SCV	A_ExAmp_FL	ExAmp	12
43	A_ExAmp_FL_0021_T02	1.331	CNSSNV	A_ExAmp_FL	ExAmp	12
71	B_ExAmp_SARC_0013_T1	0.697	ATP	B_ExAmp_SARC	ExAmp	12
5	B_ExAmp_SARC_0013_T1	0.697	SCV	B_ExAmp_SARC	ExAmp	12
9	B_ExAmp_SARC_0013_T1	0.697	CNSSNV	B_ExAmp_SARC	ExAmp	12
6	A_ExAmp_FL_0021_T01	1.108	ATP	A_ExAmp_FL	ExAmp	12
21	A_ExAmp_FL_0021_T01	1.108	SCV	A_ExAmp_FL	ExAmp	12
23	A_ExAmp_FL_0021_T01	1.108	CNSSNV	A_ExAmp_FL	ExAmp	12
27	B_ExAmp_SARC_0054_T1	0.986	ATP	B_ExAmp_SARC	ExAmp	12
2	B_ExAmp_SARC_0054_T1	0.986	SCV	B_ExAmp_SARC	ExAmp	12
5	B_ExAmp_SARC_0054_T1	0.986	CNSSNV	B_ExAmp_SARC	ExAmp	12
169	A_ExAmp_FL_0014_T02	0.729	ATP	A_ExAmp_FL	ExAmp	12
1	A_ExAmp_FL_0014_T02	0.729	SCV	A_ExAmp_FL	ExAmp	12
8	A_ExAmp_FL_0014_T02	0.729	CNSSNV	A_ExAmp_FL	ExAmp	12
176	A_ExAmp_FL_0014_T03	0.843	ATP	A_ExAmp_FL	ExAmp	12
3	A_ExAmp_FL_0014_T03	0.843	SCV	A_ExAmp_FL	ExAmp	12
8	A_ExAmp_FL_0014_T03	0.843	CNSSNV	A_ExAmp_FL	ExAmp	12
132	A_ExAmp_FL_0014_T01	0.734	ATP	A_ExAmp_FL	ExAmp	12
2	A_ExAmp_FL_0014_T01	0.734	SCV	A_ExAmp_FL	ExAmp	12
7	A_ExAmp_FL_0014_T01	0.734	CNSSNV	A_ExAmp_FL	ExAmp	12
49	C_BrAmp_SARC_0024_T1	0.083	ATP	C_BrAmp_SARC	BrAmp	28
1	C_BrAmp_SARC_0024_T1	0.083	SCV	C_BrAmp_SARC	BrAmp	28
1	C_BrAmp_SARC_0024_T1	0.083	CNSSNV	C_BrAmp_SARC	BrAmp	28
62	C_BrAmp_SARC_0009_T1	0.065	ATP	C_BrAmp_SARC	BrAmp	28
2	C_BrAmp_SARC_0009_T1	0.065	SCV	C_BrAmp_SARC	BrAmp	28
2	C_BrAmp_SARC_0009_T1	0.065	CNSSNV	C_BrAmp_SARC	BrAmp	28
293	A_ExAmp_FL_0027_T01	1.244	ATP	A_ExAmp_FL	ExAmp	12
47	A_ExAmp_FL_0027_T01	1.244	SCV	A_ExAmp_FL	ExAmp	12
49	A_ExAmp_FL_0027_T01	1.244	CNSSNV	A_ExAmp_FL	ExAmp	12
257	A_ExAmp_FL_0027_T02	1.154	ATP	A_ExAmp_FL	ExAmp	12
28	A_ExAmp_FL_0027_T02	1.154	SCV	A_ExAmp_FL	ExAmp	12
35	A_ExAmp_FL_0027_T02	1.154	CNSSNV	A_ExAmp_FL	ExAmp	12
286	A_ExAmp_FL_0027_T03	0.754	ATP	A_ExAmp_FL	ExAmp	12
1	A_ExAmp_FL_0027_T03	0.754	SCV	A_ExAmp_FL	ExAmp	12
4	A_ExAmp_FL_0027_T03	0.754	CNSSNV	A_ExAmp_FL	ExAmp	12
168	B_ExAmp_SARC_0003_T5	0.715	ATP	B_ExAmp_SARC	ExAmp	12
3	B_ExAmp_SARC_0003_T5	0.715	SCV	B_ExAmp_SARC	ExAmp	12
7	B_ExAmp_SARC_0003_T5	0.715	CNSSNV	B_ExAmp_SARC	ExAmp	12
35	B_ExAmp_SARC_0017_T1	0.558	ATP	B_ExAmp_SARC	ExAmp	12
2	B_ExAmp_SARC_0017_T1	0.558	SCV	B_ExAmp_SARC	ExAmp	12
2	B_ExAmp_SARC_0017_T1	0.558	CNSSNV	B_ExAmp_SARC	ExAmp	12
120	B_ExAmp_SARC_0038_T1	0.673	ATP	B_ExAmp_SARC	ExAmp	12
2	B_ExAmp_SARC_0038_T1	0.673	SCV	B_ExAmp_SARC	ExAmp	12
5	B_ExAmp_SARC_0038_T1	0.673	CNSSNV	B_ExAmp_SARC	ExAmp	12
144	A_ExAmp_FL_0030_T01	0.805	ATP	A_ExAmp_FL	ExAmp	12
2	A_ExAmp_FL_0030_T01	0.805	SCV	A_ExAmp_FL	ExAmp	12
4	A_ExAmp_FL_0030_T01	0.805	CNSSNV	A_ExAmp_FL	ExAmp	12
195	A_ExAmp_FL_0030_T02	0.84	ATP	A_ExAmp_FL	ExAmp	12
5	A_ExAmp_FL_0030_T02	0.84	SCV	A_ExAmp_FL	ExAmp	12
6	A_ExAmp_FL_0030_T02	0.84	CNSSNV	A_ExAmp_FL	ExAmp	12
81	B_ExAmp_SARC_0002_T2	1.139	ATP	B_ExAmp_SARC	ExAmp	12
13	B_ExAmp_SARC_0002_T2	1.139	SCV	B_ExAmp_SARC	ExAmp	12
16	B_ExAmp_SARC_0002_T2	1.139	CNSSNV	B_ExAmp_SARC	ExAmp	12
38	B_ExAmp_SARC_0031_T1	0.868	ATP	B_ExAmp_SARC	ExAmp	12
7	B_ExAmp_SARC_0031_T1	0.868	SCV	B_ExAmp_SARC	ExAmp	12
7	B_ExAmp_SARC_0031_T1	0.868	CNSSNV	B_ExAmp_SARC	ExAmp	12
36	B_ExAmp_SARC_0044_T1	0.685	ATP	B_ExAmp_SARC	ExAmp	12
2	B_ExAmp_SARC_0044_T1	0.685	SCV	B_ExAmp_SARC	ExAmp	12
3	B_ExAmp_SARC_0044_T1	0.685	CNSSNV	B_ExAmp_SARC	ExAmp	12
165	A_ExAmp_FL_0013_T01	1.046	ATP	A_ExAmp_FL	ExAmp	12
10	A_ExAmp_FL_0013_T01	1.046	SCV	A_ExAmp_FL	ExAmp	12
20	A_ExAmp_FL_0013_T01	1.046	CNSSNV	A_ExAmp_FL	ExAmp	12
212	A_ExAmp_FL_0006_T02	0.917	ATP	A_ExAmp_FL	ExAmp	12
3	A_ExAmp_FL_0006_T02	0.917	SCV	A_ExAmp_FL	ExAmp	12
12	A_ExAmp_FL_0006_T02	0.917	CNSSNV	A_ExAmp_FL	ExAmp	12
192	A_ExAmp_FL_0006_T01	0.88	ATP	A_ExAmp_FL	ExAmp	12
2	A_ExAmp_FL_0006_T01	0.88	SCV	A_ExAmp_FL	ExAmp	12
15	A_ExAmp_FL_0006_T01	0.88	CNSSNV	A_ExAmp_FL	ExAmp	12
233	A_ExAmp_FL_0013_T02	1.194	ATP	A_ExAmp_FL	ExAmp	12
23	A_ExAmp_FL_0013_T02	1.194	SCV	A_ExAmp_FL	ExAmp	12
32	A_ExAmp_FL_0013_T02	1.194	CNSSNV	A_ExAmp_FL	ExAmp	12
93	B_ExAmp_SARC_0026_T1	0.912	ATP	B_ExAmp_SARC	ExAmp	12
4	B_ExAmp_SARC_0026_T1	0.912	SCV	B_ExAmp_SARC	ExAmp	12
5	B_ExAmp_SARC_0026_T1	0.912	CNSSNV	B_ExAmp_SARC	ExAmp	12
52	B_ExAmp_SARC_0042_T1	0.772	ATP	B_ExAmp_SARC	ExAmp	12
0	B_ExAmp_SARC_0042_T1	0.772	SCV	B_ExAmp_SARC	ExAmp	12
5	B_ExAmp_SARC_0042_T1	0.772	CNSSNV	B_ExAmp_SARC	ExAmp	12
255	A_ExAmp_FL_0025_T02	0.854	ATP	A_ExAmp_FL	ExAmp	12
12	A_ExAmp_FL_0025_T02	0.854	SCV	A_ExAmp_FL	ExAmp	12
16	A_ExAmp_FL_0025_T02	0.854	CNSSNV	A_ExAmp_FL	ExAmp	12
109	B_ExAmp_SARC_0052_T1	0.769	ATP	B_ExAmp_SARC	ExAmp	12
2	B_ExAmp_SARC_0052_T1	0.769	SCV	B_ExAmp_SARC	ExAmp	12
3	B_ExAmp_SARC_0052_T1	0.769	CNSSNV	B_ExAmp_SARC	ExAmp	12
155	A_ExAmp_FL_0025_T01	0.95	ATP	A_ExAmp_FL	ExAmp	12
5	A_ExAmp_FL_0025_T01	0.95	SCV	A_ExAmp_FL	ExAmp	12
8	A_ExAmp_FL_0025_T01	0.95	CNSSNV	A_ExAmp_FL	ExAmp	12
92	B_ExAmp_SARC_0060_T1	0.523	ATP	B_ExAmp_SARC	ExAmp	12
0	B_ExAmp_SARC_0060_T1	0.523	SCV	B_ExAmp_SARC	ExAmp	12
3	B_ExAmp_SARC_0060_T1	0.523	CNSSNV	B_ExAmp_SARC	ExAmp	12
199	A_ExAmp_FL_0007_T02	1.022	ATP	A_ExAmp_FL	ExAmp	12
8	A_ExAmp_FL_0007_T02	1.022	SCV	A_ExAmp_FL	ExAmp	12
11	A_ExAmp_FL_0007_T02	1.022	CNSSNV	A_ExAmp_FL	ExAmp	12
178	A_ExAmp_FL_0007_T01	0.887	ATP	A_ExAmp_FL	ExAmp	12
4	A_ExAmp_FL_0007_T01	0.887	SCV	A_ExAmp_FL	ExAmp	12
8	A_ExAmp_FL_0007_T01	0.887	CNSSNV	A_ExAmp_FL	ExAmp	12
95	C_BrAmp_SARC_0021_T1	0.102	ATP	C_BrAmp_SARC	BrAmp	5
0	C_BrAmp_SARC_0021_T1	0.102	SCV	C_BrAmp_SARC	BrAmp	5
0	C_BrAmp_SARC_0021_T1	0.102	CNSSNV	C_BrAmp_SARC	BrAmp	5
194	D_BrAmp_DLBCL_0006	0.194	ATP	D_BrAmp_DLBCL	BrAmp	12
1	D_BrAmp_DLBCL_0006	0.194	SCV	D_BrAmp_DLBCL	BrAmp	12
2	D_BrAmp_DLBCL_0006	0.194	CNSSNV	D_BrAmp_DLBCL	BrAmp	12
8251	D_BrAmp_DLBCL_0007	0.214	ATP	D_BrAmp_DLBCL	BrAmp	12
0	D_BrAmp_DLBCL_0007	0.214	SCV	D_BrAmp_DLBCL	BrAmp	12
7	D_BrAmp_DLBCL_0007	0.214	CNSSNV	D_BrAmp_DLBCL	BrAmp	12
327	D_BrAmp_DLBCL_0004	0.188	ATP	D_BrAmp_DLBCL	BrAmp	12
1	D_BrAmp_DLBCL_0004	0.188	SCV	D_BrAmp_DLBCL	BrAmp	12
3	D_BrAmp_DLBCL_0004	0.188	CNSSNV	D_BrAmp_DLBCL	BrAmp	12
170	D_BrAmp_DLBCL_0005	0.301	ATP	D_BrAmp_DLBCL	BrAmp	12
0	D_BrAmp_DLBCL_0005	0.301	SCV	D_BrAmp_DLBCL	BrAmp	12
0	D_BrAmp_DLBCL_0005	0.301	CNSSNV	D_BrAmp_DLBCL	BrAmp	12
513	D_BrAmp_DLBCL_0002	0.184	ATP	D_BrAmp_DLBCL	BrAmp	12
0	D_BrAmp_DLBCL_0002	0.184	SCV	D_BrAmp_DLBCL	BrAmp	12
1	D_BrAmp_DLBCL_0002	0.184	CNSSNV	D_BrAmp_DLBCL	BrAmp	12
364	D_BrAmp_DLBCL_0003	0.234	ATP	D_BrAmp_DLBCL	BrAmp	12
1	D_BrAmp_DLBCL_0003	0.234	SCV	D_BrAmp_DLBCL	BrAmp	12
2	D_BrAmp_DLBCL_0003	0.234	CNSSNV	D_BrAmp_DLBCL	BrAmp	12
126	D_BrAmp_DLBCL_0000	0.135	ATP	D_BrAmp_DLBCL	BrAmp	12
0	D_BrAmp_DLBCL_0000	0.135	SCV	D_BrAmp_DLBCL	BrAmp	12
0	D_BrAmp_DLBCL_0000	0.135	CNSSNV	D_BrAmp_DLBCL	BrAmp	12
161	D_BrAmp_DLBCL_0001	0.312	ATP	D_BrAmp_DLBCL	BrAmp	12
0	D_BrAmp_DLBCL_0001	0.312	SCV	D_BrAmp_DLBCL	BrAmp	12
0	D_BrAmp_DLBCL_0001	0.312	CNSSNV	D_BrAmp_DLBCL	BrAmp	12
289	B_ExAmp_SARC_0066_T1	0.746	ATP	B_ExAmp_SARC	ExAmp	12
1	B_ExAmp_SARC_0066_T1	0.746	SCV	B_ExAmp_SARC	ExAmp	12
1	B_ExAmp_SARC_0066_T1	0.746	CNSSNV	B_ExAmp_SARC	ExAmp	12
2368	D_BrAmp_DLBCL_0008	0.614	ATP	D_BrAmp_DLBCL	BrAmp	12
3	D_BrAmp_DLBCL_0008	0.614	SCV	D_BrAmp_DLBCL	BrAmp	12
4	D_BrAmp_DLBCL_0008	0.614	CNSSNV	D_BrAmp_DLBCL	BrAmp	12
769	D_BrAmp_DLBCL_0009	0.202	ATP	D_BrAmp_DLBCL	BrAmp	12
0	D_BrAmp_DLBCL_0009	0.202	SCV	D_BrAmp_DLBCL	BrAmp	12
0	D_BrAmp_DLBCL_0009	0.202	CNSSNV	D_BrAmp_DLBCL	BrAmp	12
59	C_BrAmp_SARC_0004_T1	0.078	ATP	C_BrAmp_SARC	BrAmp	28
1	C_BrAmp_SARC_0004_T1	0.078	SCV	C_BrAmp_SARC	BrAmp	28
3	C_BrAmp_SARC_0004_T1	0.078	CNSSNV	C_BrAmp_SARC	BrAmp	28
176	A_ExAmp_FL_0012_T01	1.499	ATP	A_ExAmp_FL	ExAmp	12
53	A_ExAmp_FL_0012_T01	1.499	SCV	A_ExAmp_FL	ExAmp	12
55	A_ExAmp_FL_0012_T01	1.499	CNSSNV	A_ExAmp_FL	ExAmp	12
191	A_ExAmp_FL_0012_T02	0.914	ATP	A_ExAmp_FL	ExAmp	12
8	A_ExAmp_FL_0012_T02	0.914	SCV	A_ExAmp_FL	ExAmp	12
10	A_ExAmp_FL_0012_T02	0.914	CNSSNV	A_ExAmp_FL	ExAmp	12
189	A_ExAmp_FL_0012_T03	1.038	ATP	A_ExAmp_FL	ExAmp	12
13	A_ExAmp_FL_0012_T03	1.038	SCV	A_ExAmp_FL	ExAmp	12
13	A_ExAmp_FL_0012_T03	1.038	CNSSNV	A_ExAmp_FL	ExAmp	12
46	A_ExAmp_FL_0017_T01	0.811	ATP	A_ExAmp_FL	ExAmp	12
2	A_ExAmp_FL_0017_T01	0.811	SCV	A_ExAmp_FL	ExAmp	12
3	A_ExAmp_FL_0017_T01	0.811	CNSSNV	A_ExAmp_FL	ExAmp	12
486	D_BrAmp_DLBCL_0026_1	0.274	ATP	D_BrAmp_DLBCL	BrAmp	12
1	D_BrAmp_DLBCL_0026_1	0.274	SCV	D_BrAmp_DLBCL	BrAmp	12
3	D_BrAmp_DLBCL_0026_1	0.274	CNSSNV	D_BrAmp_DLBCL	BrAmp	12
44	A_ExAmp_FL_0017_T02	0.79	ATP	A_ExAmp_FL	ExAmp	12
1	A_ExAmp_FL_0017_T02	0.79	SCV	A_ExAmp_FL	ExAmp	12
5	A_ExAmp_FL_0017_T02	0.79	CNSSNV	A_ExAmp_FL	ExAmp	12
